# Supplementary material for: The CIAMIB: a Large and Metabolically Diverse Collection of Inflammation-Associated Bacteria from the Murine Gut
Source: mBio. 2022 Mar 10;13(2):e02949-21. doi: 10.1128/mbio.02949-21 (PMC9040815; doi:10.1128/mbio.02949-21)
Supplement: TABLE S1 [file mbio.02949-21-st001.xlsx]

## Sheet: CIAMIB details
Species	Strain #	Highest BLAST hit (identity)	BSL	NCBI BioProject	NCBI BioSample	Full 16S	16S Accession	SRA	GenBank accession	GenBank assembly	Taxonomic classification by ANI/AAI through MiGA (P-values below 0.5 in bracket)	Mouse genotype	Anaerobic	Hypoxic (5% O2, 10%CO2, 85% N2)	Aerobic	Isolation Media
Lachnospiraceae gen. nov.	NM01_1-7b	[Ruminococcus] gnavus (90.95%)	1	PRJNA474907	SAMN10878285	TGCAGTCGACGAAGCGCTCGGACGGAGTCTCTTCGGAGAGGAAGGCCGGGCGACTGAGTGGCGGACGGGTGAGTAACGCGTGGGCAACCTGCCCTGCACAGGGGGACAACAGCCGGAAACGGCTGCTAATACCGCATAAGCGCACAGCTTCGCATGAAGCGGTGCGAAAAGCTTTGGCGGTGCAGGATGGGCCCGCGTCTGATTAGCTTGTTGGCGGGGCAACGGCCCACCAAGGCGACGATCAGTAGCCGGCCTGAGAGGGTGGACGGCCACATTGGGACTGAGACACGGCCCAGACTCCTACGGGAGGCAGCAGTGGGGAATATTGCACAATGGGGGAAACCCTGATGCAGCGACGCCGCGTGAGCGAAGAAGTATTTCGGTATGTAAAGCTCTATC…	MK929051.1	SRX5725486	SRYA00000000	GCA_004793545.1	d: Bacteria (0), p: Firmicutes (0.00026), c: Clostridia (0.000715), o: Eubacteriales (0.00998), f:Lachnospiraceae (0.189), g: Roseburia (0.467)	APCmin/+ Msh2+/-	yes	no	no	Brucella Agar +5% sheep's blood + 10mg/mL hemin + 1ug/ml vit K
Muribaculum intestinale	NM03_1-53	Muribaculum intestinale (99.32%)	1	PRJNA474907	SAMN10878286	GGGGAGCGAAGCTTGCTTTGCTCCGCCGGCGACCGGCGCACGGGTGAGTAACGCGTATGCAACCTGCCCG TTTCAGCGGGATAACCCGGAGAAATCCGGCCTAATACCGCATGTGGCCGAGGGGAGGCATCTTCTTTCGG CCAAAGGAGGCRACTCCGGAGACGGATGGGCATGCGTGACATTAGCTWGTTGGCGGGGTAACGGCCCACC AAGGCGACGATGTCTAGGGGTTCTGAGAGGAAGGTCCCCCACACTGGTACTGAGACACGGACCAGACTCC TACGGGAGGCAGCAGTGAGGAATATTGGTCAATGGGCGAGAGCCTGAACCAGCCAAGTCGCGTGAAGGAT GACGGCCCTAYGGGTTGTAAACTTCTTTTGTCAGGGAGCAATTG…	MN904451.1	SRR894535	WVUM00000000	GCA_009856815.1	d: Bacteria (0), p: Bacteroidetes (0), c: Bacteroidia (0), o: Bacteroidales (0.000178), f: Muribaculaceae (0.000535), g: Muribaculum (0.00196), s: Muribaculum intestinale (0.0312)	APCmin/+ Msh2+/-	yes	no	no	Brucella Agar +5% sheep's blood + 10mg/mL hemin + 1ug/ml vit K
Bacteroidales fam. nov.	NM04_E33	Duncaniella freteri (87.65%)	1	PRJNA474907	SAMN10878287	TACACATGCAGTCGAGGGGCAGCGGGGAGGAAGCTTGCTTTCTCCGCCGGCGACCGGCGCACGGGTGAGTAACACGTATGCAACCTGCCCCTGTCAGGGGGACAACCCGCCGAAAGGCGGGCTAAACCCGCGTACATGCCACCGGGGCATCCCGGAGGCAGGAAAGGCTTCGGCCGGACAGGGATGGGCATGCGGCGCATTAGGCAGTAGGCGGGGTAACGGCCCACCTAACCGACGATGCGTAGGGGTTCTGAGAGGAAGGTCCCCCACACTGGTACTGAGACACGGACCAGACTCCCAACGGGAGGCAGCAGTGAGGAATATTGGTCAATGGTCGGGAGACTGAACCAGCCAAGCCGCGTGAGGGAGGAAGGTACAGAGTATCGTAAACCTCTTTTG…	MK929052.1	SRX5725485	SRYB00000000	GCA_004793975.1	d: Bacteria (0), p: Bacteroidetes (0.000466), c: Bacteroidia (0.000804), o: Bacteroidales (0.117), f: Muribaculaceae (0.296)	APCmin/+ Msh2-/-	yes	no	no	Columbia Agar + 5% sheep's blood
Adlercreutzia muris	NM05_H27	Adlercreutzia muris (99.78%)	2	PRJNA474907	SAMN10878288	GCAGCTACCATGCAGTCGAACGATTAAACCGCCCTCGGGCGGACATAGAGTGGCGAACGGGTGAGTAACACGTGACCAACCTGCCCCGCGCTCCGGGACAACCGCTGGAAACGGCGGCTAATACCGGATACTCCGGGAGGGCCCCATGGCCCTGCCGGGAAAGCCGAGACGGCGCGGGATGGGGTCGCGGCCCATTAGGTAGACGGCGGGGTAACGGCCCACCGTGCCCGCGATGGGTAGCCGGACTGAGAGGTCGACCGGCCACATTGGGACTGAGATACGGCCCAGACTCCTACGGGAGGCAGCAGTGGGGAATTTTGCGCAATGGGGGAAACCCTGACGCAGCAACGCCGCGTGCGGGACGAAGGCCCTCGGGTTGTAAACCGCTTTCAGCAGGGA…	MK929053.1	SRX5726454	SRYC00000000	GCA_004793465.1	d: Bacteria (0), p: Actinobacteria (0), c: Coriobacteriia (0), o: Eggerthellales (0.000177), f: Eggerthellaceae (0.000648), g: Adlercreutzia (0.00248), s: Adlercreutzia muris (0.0366)	APCmin/+ Msh2-/-	yes	no	no	Phenylethyl alcohol agar
Muribaculum intestinale	NM06_A21	Muribaculum intestinale (98.94%)	1	PRJNA474907	SAMN10878289	AAGCTTGCTTTGCTCCGCCGGCGACCGGCGCACGGGTGAGTAACGCGTATGCAACCTGCCCGTTTCAGCGGGATAACCCGGAGAAATCCGGCCTAATACCGCATGTGGCCGAGGGGAGGCATCTTCTTTCGGCCAAAGGAGGCRACTCCGGAGACGGATGGGCATGCGTGACATTAGCTWGTTGGCGGGGTAACGGCCCACCAAGGCGACGATGTCTAGGGGTTCTGAGAGGAAGGTCCCCCACACTGGTACTGAGACACGGACCARAYYYCTACGGGAGGCAGCAGTGAGGAATATTGGTCAATGGGCGAGAGCCTGAACCAGCCAAGTCGCGTRAAGGATGACGGCCCTAYGGGTTGTAAACTTCTTTTGTCAGGGAGCAATTGAGTCCACGTGTGG…	MK929054.1	SRX5726455	SRYD00000000	GCA_004793655.1	d: Bacteria (0), p: Bacteroidetes (0), c: Bacteroidia (0), o: Bacteroidales (0.000178), f: Muribaculaceae (0.000535), g: Muribaculum (0.00196), s: Muribaculum intestinale (0.0312)	APCmin/+ Msh2-/-	yes	no	no	Brain hear infusion + 0.5mg/mL L-cysteine + 10mg/ml hemin + 1ug/ml vitK
Atopobiaceae gen. nov.	NM07_P-09	Olsenella umbonata (92.76%)	2	PRJNA474907	SAMN10878290	CGCTAMCATGCAGTCGAACGAGAAGCACCTCTTCGGAGGTGTGGATAGTGGCGAACGGCTGAGTAACACGTGGGCAACCTGCCCCTCTCATCGGGATAGCCTCGGGAAACCGGGGATAATACCGGATACTCCGACGCTTTCGCATGGAAGCGTTGGGAAAGCTCTGGCGGAGAGGGATGGGCCCGCGGCCTGTTAGCTAGTTGGCGGGGTAACGGCCCACCAAGGCTTCTATGGGTAGCCGGGTTGAGAGACCGACCGGCCAGATTGGGACTGAGACACGGCCCAGACTCCTACGGGAGGCAGCAGTGGGGAATCTTGCGCAATGGGCGAAAGCCTGACGCAGCGACGCCGCGTGCGGGATGACGGCCTTCGGGTTGTAAACCGCTTTCAGCAGGGACG…	MK929055.1	SRX5726456	SRYE00000000	GCA_004793925.1	d: Bacteria (0), p: Actinobacteria (0.000619), c: Coriobacteriia (0.181), f: Atopobiaceae (0.349)	APCmin/+ Msh2-/-	yes	no	no	Sulfite polymyxin agar
Atopobiaceae gen. nov.	NM08_P-01	Olsenella uli (94.13%)	2	PRJNA474907	SAMN10878291	ATGCAGTCGAACGGGAAGCGGGGCCTCCGGGCCCCGCCGAGAGTGGCGAACGGCTGAGTAACACGTGGGCAACCTGCCCCCTCCACCGGGACAGCCTCGGGAAACCGTGGGTAATACCGGATACTCCGGGACGGCCGCATGGCCGGCCCGGGAAAGCCCAGACGGGAGGGGATGGGCCCGCGGCCTGTTAGCTAGTCGGCGGGGTAACGGCCCACCGAGGCGATTATGGGTAGCCGGGTTGAGAGACCGACCGGCCAGATTGGGACTGAGACACGGCCCAGACTCCTACGGGAGGCAGCAGTGGGGAATCTTGCGCAATGGGCGGAAGCCTGACGCAGCGACGCCGCGTGCGGGACGAAGGCCTTCGGGTCGTAAACCGCTTTCAGCAGGGACGAGGCC…	MK929056.1	SRX5726457	SRYF00000000	GCA_004793665.1	d: Bacteria (0), p: Actinobacteria (0.000562), c: Coriobacteriia (0.00089), o: Coriobacteriales (0.174), f: Atopobiaceae (0.344)	APCmin/+ Msh2-/-	yes	no	no	Sulfite polymyxin agar
Erysipelotrichaceae gen. nov.	NM09_H32	Dubosiella newyorkensis (90.49%)	1	PRJNA474907	SAMN10878292	TATACATGCAGTCGAACGAGGGTCCTTCGGGACTCGAGTGGCGAACGGGTGAGTAACACGTAGGGAACCTGCCCGTGCGACCGGGAGAACTTTCGGAAACGGAAGCTGATACCGGATAGGGACAGAGACGGCATCGACTCTGTGTTAAAGGAGCTGAAAGGCTCCGCGCACGGATGGACCTGCGGTGCATTAGCTGGTTGGTGAGGTAACGGCCCACCAAGGCGACGATGCATAGCCGGCCTGAGAGGGCGGACGGCCACACTGGGACTGAGACACGGCCCAGACTCCTACGGGAGGCAGCAGTAGGGAATTTTCGTCAATGGGCGCAAGCCTGAACGAGCAATGCCGCGTGAACGAGGAAGGTCTTCGGATCGTAAAGTTCTGTTGAAGGGGAAAAAG…	MK929057.1	SRX5726458	SRYG00000000	GCA_004793885.1	d: Bacteria (0), p: Firmicutes (0.000153), c: Erysipelotrichia (0.000735), o: Erysipelotrichales (0.00192), f: Erysipelotrichaceae (0.216), g: Dubosiella (0.377)	APCmin/+ Msh2-/-	yes	no	no	Phenylethyl alcohol agar
Limosilactobacillus reuteri	NM11_1-41	Limosilactobacillus reuteri (99.53%)	1	PRJNA474907	SAMN10878293	GTACATGCAGTCGTACGCACTGGCCCAACTGATTGATGGTGCTTGCACCTGATTGACGWTGGATCACCAGTGAGTGGCGGACGGGTGAGTAACACGTAGGTAACCTGCCCCGGAGCGGGGGATAACATTTGGAAACAGATGCTAATACCGCATAACAACAAAAGCCACATGGCTTTTGTTTGAAAGATGGCTTTRGCTATCACTCTGGGATGGACCTGCGGTGCATTAGCTAGTTGGTAAGGTAACGGCTTACCAAGGCGATGATGCATAGCCGAGTTGAGAGACTGATCGGCCACAATGGAACTGAGACACGGTCCATACTCCTACGGGAGGCAGCAGTAGGGAATCTTCCACAATGGGCGCAAGCCTGATGGAGCAACACCGCGTGAGTGAAGAAGG…	MK929058.1	SRX5823217	SRYH00000000	GCA_004793875.1	d: Bacteria (0), p: Firmicutes (0), c: Bacilli (0), o: Lactobacillales (0.000425), f: Lactobacillaceae (0.000955), g: Limosilactobacillus (0.00504), s: Limosilactobacillus reuteri (0.0926)	APCmin/+ Msh2+/-	yes	yes	no	Brucella Agar +5% sheep's blood + 10mg/mL hemin + 1ug/ml vit K
Limosilactobacillus reuteri	NM12_1-47	Limosilactobacillus reuteri (99.46%)	1	PRJNA474907	SAMN10878294	AGGCGGGCGKTGCTGATACATGCAGTCGTACGCACTGGCCCRACTGATTGATGGTGCTTGCACCTGATTGACGATGGATCACCAGTGAGTGGCGGACGGGTGAGTAACACGTAGGTAACCTGCCCCGGAGCGGGGGATAACATTTGGAAACAGATGCTAATACCGCATAACAACAAAARCCACATGGCTTTTGTTTGAAAGATGGCTTTGGCTATCACTCTGGGATGGACCTGCGGTGCATTAGCTAGTTGGTAAGGTAACGGCTTACCAAGGCGATGATGCATAGCCGAGTTGAGAGACTGATCGGCCACAATGGAACTGAGACACGGTCCATACTCMTACGGGAGGCAGCAGTAGGGAATCTTCCACAATGGGCGCAAGCCTGATGGAGCAACACCG…	MK929059.1	SRX5823838	SRYI00000000	GCA_004794115.1	d: Bacteria (0), p: Firmicutes (0), c: Bacilli (0), o: Lactobacillales (0.000167), f: Lactobacillaceae (0.000612), g: Limosilactobacillus (0.00434), s: Limosilactobacillus reuteri (0.0608)	APCmin/+ Msh2+/-	yes	yes	yes	Brucella Agar +5% sheep's blood + 10mg/mL hemin + 1ug/ml vit K
Phocaeicola sartorii	NM22_B1	Phocaeicola sartorii (98.96%)	1	PRJNA474907	SAMN10878295	ACTAGCTCSKCCTACACATGCAGTCGAGGGGCAGCATGGKCKTASCKTGCTAAGACTGATGGCGACCGGCGCACGGGTGAGTAACWCGTATCCAACCTGCCTTATACTCCCGGACAGCCTTCTGAAAGGAAGATTAATACGGGATGGTATCACRARCCAGCATTTTCTCGTGATTAAAGAATTTCGGTATAAGATGGSGATGCGTTCCATTAGATAGTAGGCGGGGTAACGGCCCACCTAGTCTACGATGGATAGGGGTTCTGAGAGGAAGGTCCCCCACATTGGAACTGAGACACGGTCCAAACTTCTACGGGAGGCAGCAGTGAGGAATATTGGTCAATGGGCGCGAGCCTGAACCAGCCAAGTAGCGTGAAGGATGACTGCCCTACGGGTTGTAAA…	MK929060.1	SRX5823837	SRYJ00000000	GCA_004793835.1	d: Bacteria (0), p: Bacteroidetes (0), c: Bacteroidia (0), o: Bacteroidales (0.000182), f: Bacteroidaceae (0.000426), g: Bacteroides (0.00158), s: Bacteroides sartorii (0.0223) note: Bacteroides sartorii has been renamed to Phocaeicola sartorii	APCmin/+ Msh2-/-	yes	no	no	Tryptic soy yeast agar + 0.5mg/mL L-cysteine + 10mg/ml hemin + 1ug/ml vitK
Ligilactobacillus murinus	NM26_J9	Ligilactobacillus murinus (98.72%)	1	PRJNA474907	SAMN10878296	CGGCGTGSCGGCATCCTATACTTGCAGTCGACGAAACTTCTTTATCACCGAGTGCTTGCACTCACCGATAAAGAGTTGAGTGGCGAACGGGTGAGTAACACGTGGGCMACCTGCCCAAAAGAGGGGGATAACACTTGGAAACAGGTGCTAATACCGCATAACCATAGTTACCGCATGGTAACTATGTAAAAGGTGGCTATGCTACCGCTTTTGGATGGGCCCGCGGCGCATTASCTAGTTGGTGGGGTAAAGGCTTACCAAGGCAATGATGCGTAKCCGAACTGAGAGGTTGATCGGCCACATTGGGACTGAGACACAYCCAAMYYYMTACGGGAGGCAGCAGTAGGGAATCTTCCACAATGGGCGAAAGCCTGATGGAGCAACGCCGCGTGGGTGAAG…	MK929061.1	SRX5766046	SRYK00000000	GCA_004793535.1	d: Bacteria (0), p: Firmicutes (0), c: Bacilli (0), o: Lactobacillales (0.00017), f: Lactobacillaceae (0.000624), g: Lactobacillus (0.00374), s: Lactobacillus murinus (0.0513) note: Lactobacillus murinus has been reclassified to Ligilactobacillus murinus	APCmin/+ Msh2-/-	yes	yes	yes	CNA agar + 5% sheep's blood
Ligilactobacillus murinus	NM28_3M-8	Ligilactobacillus murinus (99.93%)	1	PRJNA474907	SAMN10878297	GATAAGGCGGCGACASCCTACAMTGCAGTCGAACGAAACTTCTTTATCACCGAGTGCTTGCACTCACCGATAAAGAGTTGAGTGGCGAACGGGTGAGTAACACGTGGGCAACCTGCCCAAAAGAGGGGGATAACACTTGGAAACAGGTGCTAATACCGCATAACCATAGTTACCGCATGGTAACTATGTAAAAGGTGGCTATGCTACCGCTTTTGGATGGGCCCGCGGCGCATTAGCTAGTTGGTGGGGTAAAGGCTTACCAAGGCAATGATGCGTAGCCGAACTGAGAGGTTGATCGGCCACATTGGGACTGAGACACGGCCCAAACTCCTACGGGAGGCAGCAGTAGGGAATCTTCCACAATGGGCGAAAGCCTGATGGAGCAACGCCGCGTGGGTG…	MK929062.1	SRX5725484	SRYL00000000	GCA_004793755.1	d: Bacteria (0), p: Firmicutes (0), c: Bacilli (0), o: Lactobacillales (0.000172), f: Lactobacillaceae (0.000631), g: Lactobacillus (0.00361), s: Lactobacillus murinus (0.0462) note: Lactobacillus murinus has been reclassified to Ligilactobacillus murinus	APCmin/+ Msh2-/-	yes	yes	yes	McKay Agar
Parabacteroides distasonis	NM39_I3	Parabacteroides distasonis (98.65%)	2	PRJNA474907	SAMN10878298	CAGGMARGCGMGGCTTACACATGCAGTCGAGGGGCAGCGGGGTGTAGCAATACGCCGCCGGCGACCGGCGCACGGGTGAGTAACGCGTATGCAACTTGCCTATCAGAGGGGGATAACCCGGCGAAAGTCGGACTAATACCGCATGAAGCAGGGATCCCGCATGGGAATATTTGCTAAAGATTCATCGCTGATAGATAGGCATGCGTTCCATTAGGCAGTTGGCGGGGTAACGGCCCACCAAACCGACGATGGATAGGGGTTCTGAGAGGAAGGTCCCCCACACTGGTACTGAGACACGGACCAAACTCCTACGGGAGGCAGCAGTGAGGAATATTGGTCAATGGGCGTAAGCCTGAACCAGCCAAGTCGCGTGAGGGATGAAGGATCTATGGTTCGTAA…	MK929063.1	SRX5726460	SRYM00000000	GCA_004793765.1	d: Bacteria (0), p: Bacteroidetes (0.000104), c: Bacteroidia (0.00054), o: Bacteroidales (0.00192), f: Tannerellaceae (0.00735), g: Parabacteroides (0.209)	APCmin/+ Msh2-/-	yes	no	no	Beef agar + 0.5mg/ml L-cysteine + 10mg/ml hemin + 1ug/mL Vit K
Klebsiella variicola	NM43_TS4-1	Klebsiella variicola (99.61%)	2	PRJNA474907	SAMN11366393	ACACATGCAGTCGAGCGGTAGCACAGAGAGCTTGCTCTCGGGTGACGAGCGGCGGACGGGTGAGTAATGTCTGGGAAACTGCCTGATGGAGGGGGATAACTACTGGAAACGGTAGCTAATACCGCATAACGTCGCAAGACCAAAGTGGGGGACCTTCGGGCCTCATGCCATCAGATGTGCCCAGATGGGATTAGCTRGTAGGTGGGGTAACGGCTCACCTAGGCGACGATCCCTAGCTGGTCTGAGAGGATGACCAGCCACACTGGAACTGAGACACGGTCCAGACTCCTACGGGAGGCAGCAGTGGGGAATATTGCACAATGGGCGCAAGCCTGATGCAGCCATGCCGCGTGTGTGAAGAAGGCCTTCGGGTTGTAAAGCACTTTCAGCGGGGAGGAA…	MK929064.1	SRX5726459	SSTO00000000	GCA_004801715.1	d: Bacteria (0), p: Proteobacteria (0), c: Gammaproteobacteria (0), o: Enterobacterales (0.000185), f: Enterobacteriaceae (0.000371), g: Klebsiella (0.00148), s: Klebsiella variicola (0.0166)	IL10-/- with colitis	yes	yes	yes	Tryptic soy agar + 5% sheep's blood
Rodentibacter heylii	NM44_TS2-9	Rodentibacter heylii (99.15%)	2	PRJNA474907	SAMN10878299	TTAACACATGCAAGTCGAACGGTAGCAGGAAGGAAGCTTGCTTTCTTTGCTGACGAGTGGCGGACGGGTGAGTAATGCTTGGGAATCTGGCTTATGGAGGGGGATAACTGCGGGAAACYGCAGCTAATACCGCGTAAAGTCTTTGGACTAAAGGGGGCGTTYGCTCTTGCCATAAGATGAGCCCAAGTGGGATTAGGTAGTTGGTGGGGTAATGGCTCACCAAGCCGTCGATCTCTAGCTGGTCTGAGAGGATGACCAGCCACACCGGGACTGAGACACGGCCCGGACTCCTACGGGAGGCAGCAGTGGGGAATATTGCGCAATGGGGGGAACCCTGACGCAGCCATGCCGCGTGAATGAAGAAGGCCTTCGGGTTGTAAAGTTCTTTCGGTGATGAGG…	MK929065.1	SRX5825698	SRYN00000000	GCA_004793515.1	d: Bacteria (0), p: Proteobacteria (0), c: Gammaproteobacteria (0), o: Pasteurellales (0.000183), f: Pasteurellaceae (0.000427), g: Rodentibacter (0.00159) s: Rodentibacter heylii (0.0215)	IL10-/- with colitis	yes	yes	yes	Tryptic soy agar + 5% sheep's blood
Bacteroides faecichinchillae	NM45_B5	Bacteroides faecichinchillae (100%)	1	PRJNA474907	SAMN11366394	GCTTACACATGCAGTCGAGGGGCAGCATATTTCTAGCAATAGAGATGATGGCGACCGGCGCACGGGTGAGTAACACGTATCCAACCTGCCTTATACTCGGGGATAGCCTTTCGAAAGAAAGATTAATACCCGATGTTATAGTCTAACCGCATGATTTGACTATAAAAGATTTTCGGTATAAGATGGGGATGCGTTCCATTAGATTGTAGGCGGGGTAACGGCCCACCTAGTCTTCGATGGATAGGGGTTCTGAGAGGAAGGTCCCCCACATTGGAACTGAGACACGGTCCAAACTCMTACGGGAGGCAGCAGTGAGGAATATTGGTCAATGGGCGAGAGCCTGAACCAGCCAAGTAGCGTGAAGGATGACTGCCCTATGGGTTGTAAACTTCTTTTATA…	MK929066.1	SRX5766049	SSTN00000000	GCA_004801645.1	d: Bacteria (0), p: Bacteroidetes (0), c: Bacteroidia (0), o: Bacteroidales (0.000129), f: Bacteroidaceae (0.00194), g: Bacteroides (0.00116), s: Bacteroides faecichinchillae (0.00433)	APCmin/+ Msh2-/-	yes	no	no	Tryptic soy yeast agar + 0.5mg/mL L-cysteine + 10mg/ml hemin + 1ug/ml vitK
Microbacterium laevaniformans	NM46_B2-13	Microbacterium laevaniformans (99.57%)	1	PRJNA474907	SAMN10878300	CTAMCATGCAGTCGAACGGTGAAGCCCAGCTTGCTGGGTGGATCAGTGGCGAACGGGTGAGTAACACGTGAGCAATCTGCCCCTGACTCTGGGATAAGCGCTGGAAACGGCGTCTAATACTGGATACGAACCGTGGAGGCATCTTCAACGGTTGGAAAGATTTTTTGGTCAGGGATGAGCTCGCGGCCTATCAGCTTGTTGGTGAGGTAATGGCTCACCAAGGCGTCGACGGGTAGCCGGCCTGAGAGGGTGACCGGCCACACTGGGACTGAGACACGGCCCAGACTCCTACGGGAGGCAGCAGTGGGGAATATTGCACAATGGGCGAAAGCCTGATGCAGCAACGCCGCGTGAGGGATGACGGCCTTCGGGTTGTAAACCTCTTTTAGCAGGGAAGAA…	MK929067.1	SRX5825697	SRYO00000000	GCA_004794085.1	d: Bacteria (0), p: Actinobacteria (0), c: Actinomycetia (0.00101), o: Micrococcales (0.000504), f: Microbacteriaceae (0.00101), g: Microbacterium(0.00631), s: Microbacterium laevaniformans (0.131)	IL10-/- with colitis	yes	yes	yes	Brucella agar + 5% sheep's blood
Parvibacter caecicola	NM48_B13	Parvibacter caecicola (99.22%)	2	PRJNA474907	SAMN11366395	ATTCCATGCAGTCGAACGATTAAACCGCCCTCGGGCGGAAATAGAGTGGCGAACGGGTGAGTAACACGTGACCAACCTGCCCCGCGCTCCGGGACAACCGCTGGAAACGGCGGCTAATACCGGATACTCCGGCCAGCCCGCATGGGCCGGCCGGGAAAGCCTTCACGGCGCGGGATGGGGTCGCGGCCCATTAGGTAGTAGGCGGGGTAACGGCCCACCTAGCCCGCGATGGGTAGCCGGACTGAGAGGTCGACCGGCCACATTGGGACTGAGATACGGCCCAGACTCCTACGGGAGGCAGCAGTGGGGAATTTTGCGCAATGGGGGAAACCCTGACGCAGCAACGCCGCGTGCGGGACGACGGCCCTCGGGTTGTAAACCGCTTTCAGTGGGGACGAT…	MN904452.1	SRX5766043	SSTM00000000	GCA_005046025.1	d: Bacteria (0), p: Actinobacteria (0), c: Coriobacteriia (0), o: Eggerthellales (0.000182), f: Eggerthellaceae (0.000485), g: Adlercreutzia (0.00176), s: Adlercreutzia caecicola (0.0238)	APCmin/+ Msh2-/-	yes	no	no	Tryptic soy yeast agar + 0.5mg/mL L-cysteine + 10mg/ml hemin + 1ug/ml vitK
Clostridium perfringens	NM49_B9-7	Clostridium perfringens (99.93%)	2	PRJNA474907	SAMN10878302	GCTTAACACATGCAAGTCGAGCGATGAAGTTTCCTTCGGGAAACGGATTAGCGGCGGACGGGTGAGTAACACGTGGGTAACCTGCCTCATAGAGTGGAATAGCCTTCCGAAAGGAAGATTAATACCGCATAACGTTGAAAGATGGCATCATCATTYAACCAAAGGAGCAATCCGCTATGAGATGGACCCGCGGCGCATTAGCTAGTTGGTGGGGTAACGGCCTACCAAGGCGACGATGCGTAGCCGACCTGAGAGGGTGATCGGCCACATTGGGACTGAGACACGGCCCAGACTCCTACGGGAGGCAGCAGTGGGGAATATTGCACAATGGGGGAAACCCTGATGCAGCAACGCCGCGTGAGTGATGAAGGTTTTCGGATCGTAAAGCTCTGTCTTTGG…	MK929069.1	SRX5766042	SRYQ00000000	GCA_004793785.1	d: Bacteria (0), p: Firmicutes (0), c: Clostridia (0), o: Clostridiales (0.000172), f: Clostridiaceae (0.000631), g: Clostridium (0.00361), s: Clostridium perfringens (0.0462)	IL10-/- with colitis	yes	yes	no	Brucella agar + 5% sheep's blood
Clostridium sartagoforme	NM50_B9-20	Clostridium sartagoforme (98.78%)	1	PRJNA474907	SAMN10878303	CGTGCCTAACACATGCAGTCGAGCGAGGAGATTCCCTTCGGGGATGAACCTAGCGGCGGACGGGTGAGTAACACGTGGGCAACCTGCCTTATAGAGGGGAATAGCCTTCCGAAAGGAAGATTAATACCGCATAACATTGCATCTTCGCATGAAGAAGTAATTAAAGGAGCAATCCGCTATAAGATGGGCCCGCGGCGCATTAGCTAGTTGGTGAGGTAACGGCTCACCAAGGCGACGATGCGTAGCCGACCTGAGAGGGTGATCGGCCACATTGGGACTGAGACACGGCCCAGACTCMTACGGGAGGCAGCAGTGGGGAATATTGCACAATGGGGGAAACCCTGATGCAGCAACGCCGCGTGAGTGATGAAGGTCTTCGGATCGTAAAGCTCTGTCTTC…	MK929070.1	SRX5766045	SRYR00000000	GCA_004794105.1	d: Bacteria (0), p: Firmicutes (0.000238), c: Clostridia (0.000671), o: Clostridiales (0.0205), f: Clostridiaceae (0.184), g: Clostridium (0.495)	IL10-/- with colitis	yes	yes	yes	Brucella agar + 5% sheep's blood
Streptococcus danieliae	NM51_B2-22	Streptococcus danieliae (99.65%)	2	PRJNA474907	SAMN11366396	AGCTCAAACTTTTGATGAGAGTTTGATCCTGGCTCAGGATGAACGCTGGCGGCGTGCCTAATACATGCAAGTAGAACGCTGAAGAAAGAGCTTGCTCTTTTGGAAGAGTTGCGAACGGGTGAGTAACGCGTAGGTAACCTGCCTGGTAGCGGGGGATAACTATTGGAAACGATAGCTAATACCGCATAATATCTTTGATTGCATGATTGAAGTTTGAAAGATGCAACTGCATCACTACCAGATGGACCTGCGTTGTATTAGCTAGTAGGTGAGGTAAAGGCTCACCTAGGCGACGATACATAGCCGACCTGAGAGGGTGAACGGCCACACTGGGACTGAGACACGGCCCAGACTCCTACGGGAGGCAGCAGTAGGGAATCTTCGGCAATGGGGGCAACC…	MN904453.1	SRX7288016	WSRS00000000	GCA_009767945.1	d: Bacteria (0), p: Firmicutes (0.000187), c: Bacilli (0.00113), o: Lactobacillales (0.00245), f: Streptococcaceae (0.0873), g: Streptococcus (0.284)	IL10-/- with colitis	yes	yes	yes	Brucella agar + 5% sheep's blood
Enterococcus hirae	NM56_O-09	Enterococcus hirae (99.87%)	2	PRJNA474907	SAMN10878304	ATACATGCAGTCGAACGCYTCTTTTTCMCCGGAGCTTGCTCCATCGGAAAAAGAGGAGTGGCGAACGGGTGAGTAACACGTGGGTAACCTGCCCATCAGAAGGGGATAACACTTGGAAACAGGTGCTAATACCGTATAACAATCGAAACCGCATGGTTTYGATTTGAAAGGCGCTTTCGGGTGTCGCTGATGGATGGACCCGCGGTGCATTAGCTAGTTGGTGAGGTAACGGCTCACCAAGGCGACGATGCATAGCCGACCTGAGAGGGTGATCGGCCACATTGGGACTGAGACACGGCCCAAACTCMTACGGGAGGCAGCAGTAGGGAATCTTCGGCAATGGACGAAAGTCTGACCGAGCAACGCCGCGTGAGTGAAGAAGGTTTTCGGATCGTAAAA…	MK929071.1	SRX5766044	SRYS00000000	GCA_004793905.1	d: Bacteria (0), p: Firmicutes (0), c: Bacilli (0), o: Lactobacillales (0.000188), f: Enterococcaceae (0.000376), g: Enterococcus (0.00138), s: Enterococcus hirae (0.00627)	APCmin/+ Msh2-/-	yes	yes	yes	LB agar
Enterococcus faecalis	NM58_B2-5	Enterococcus faecalis (100%)	2	PRJNA474907	SAMN10878305	TGCAGTCGRACGCTTCTTTCCTCCCGAGTGCTTGCACTCAATTGGAAAGAGGAGTGGCGGACGGGTGAGTAACACGTGGGTAACCTACCCATCAGAGGGGGATAACACTTGGAAACAGGTGCTAATACCGCATAACAGTTTATGCCGCATGGCATAAGAGTGAAAGGCGCTTTCGGGTGTCGCTGATGGATGGACCCGCGGTGCATTAGCTAGTTGGTGAGGTAACGGCTCACCAAGGCCACGATGCATAGCCGACCTGAGAGGGTGATCGGCCACACTGGGACTGAGACACGGCCCAGACTCCTACGGGAGGCAGCAGTAGGGAATCTTCGGCAATGGACGAAAGTCTGACCGAGCAACGCCGCGTGAGTGAAGAAGGTTTTCGGATCGTAAAACTCT…	MK929072.1	SRX5766041	SRYT00000000	GCA_004793935.1	d: Bacteria (0), p: Firmicutes (0), c: Bacilli (0), o: Lactobacillales (0.000183), f: Enterococcaceae (0.000427), g: Enterococcus (0.00159), s: Enterococcus faecalis (0.0215)	IL10-/- with colitis	yes	yes	yes	Brucella agar + 5% sheep's blood
Lactobacillus johnsonii	NM60_B2-8	Lactobacillus johnsonii (99.81%)	1	PRJNA474907	SAMN10878306	ACATGCAGTCGAGCGAGCTTGCCTAGATGATTTTAGTGCTTGCACTAAATGAAACTAGATACAAGCGAGCGGCGGACGGGTGAGTAACACGTGGGTAACCTGCCCAAGAGACTGGGATAACACCTGGAAACAGATGCTAATACCGGATAACAACACTAGACGCATGTCTAGAGTTTGAAAGATGGTTCTGCTATCACTCTTGGATGGACCTGCGGTGCATTAGCTAGTTGGTAAGGTAACGGCTTACCAAGGCAATGATGCATAGCCGAGTTGAGAGACTGATCGGCCACATTGGGACTGAGACACGGCCCAAACTCCTACGGGAGGCAGCAGTAGGGAATCTTCCACAATGGACGAAAGTCTGATGGAGCAACGCCGCGTGAGTGAAGAAGGGTTTCG…	MK929073.1	SRX5766040	SRYU00000000	GCA_004793575.1	d: Bacteria (0), p: Firmicutes (0), c: Bacilli (0), o: Lactobacillales (0.000166), f: Lactobacillaceae (0.000607), g: Lactobacillus (0.00446), s: Lactobacillus johnsonii (0.0655)	IL10-/- with colitis	yes	yes	yes	Brucella agar + 5% sheep's blood
Lactobacillus intestinalis	NM61_E11	Lactobacillus intestinalis (99.72%)	1	PRJNA474907	SAMN10878307	TGCGGCGTCCTTATAMTGCAGTCGAGCGAGCTGAACCAGCAGATTCACTTCGGTGATGACGCTGGGAACGCGAGCGGCGGATGGGTGAGTAACACGTGGGTAACCTGCCCTAAAGTCTGGGATACCACTYGGAAACAGGTGCTAATACCGGATAACAACAATAGCTGCATGGCTATTGCTTAAAAGGCGGCGAAAGCTGTCGCTAAAGGATGGACCCGCGGTGCATTAGCTAGTTGGTAAGGTAATGGCTTACCAAGGCGACGATGCATAGCCGAGTTGAGAGACTGATCGGCCACATTGGGACTGAGACACGGCCCAAACTCMTACGGGAGGCAGCAGTAGGGAATCTTCCACAATGGGCGAAAGCCTGATGGAGCAACGCCGCGTGAGTGAAGAAGG…	MK929074.1	SRX5766037	SRYV00000000	GCA_004793775.1	d: Bacteria (0), p: Firmicutes (0), c: Bacilli (0), o: Lactobacillales (0.000167), f: Lactobacillaceae (0.000612), g: Lactobacillus (0.00434), s: Lactobacillus intestinalis (0.0608)	APCmin/+ Msh2-/-	yes	yes	yes	Columbia Agar + 5% sheep's blood
Stenotrophomonas maltophilia	NM62_B4-13	Stenotrophomonas maltophilia (97.86%)	2	PRJNA474907	SAMN10878308	CGTACACATGCAGTCGAACGGCAGCACAGTAAGAGCTTGCTCTTATGGGTGGCGAGTGGCGGACGGGTGAGGAATACATCGGAATCTACCTTTTCGTGGGGGATAACGTAGGGAAACTTACGCTAATACCGCATACGACCTTCGGGTGAAAGCAGGGGACCTTCGGGCCTTGCGCGGATAGATGAGCCGATGTCGGATTAGCTAGTTGGCGGGGTAAAGGCCCACCAAGGCGACGATCCGTAGCTGGTCTGAGAGGATGATCAGCCAMACTGGAACTGAGACACGGTCCAGACTCCTACGGGAGGCAGCAGTGGGGAATATTGGACAATGGGCGCAAGCCTGATCCAGCCATACCGCGTGGGTGAAGAAGGCCTTCGGGTTGTAAAGCCCTTTTGTTGG…	MK929075.1	SRX5766036	SRYW00000000	GCA_004794075.1	d: Bacteria (0), p: Proteobacteria (6.51e-05), c: Gammaproteobacteria (0.00013), o: Xanthomonadales (0.000586), f: Xanthomonadaceae (0.00241), g: Stenotrophomonas (0.0239),	IL10-/- with colitis	yes but grows better aerobically	yes	yes	Brucella agar + 5% sheep's blood
Bacteroides caecimuris	NM63_1-25	Bacteroides caecimuris (99.87)	1	PRJNA474907	SAMN10878309	CTTACACATGCAGTCGAGGGGCAGCATGGGAGTTTGCTTGCAAACTTCCGATGGCGACCGGCGCACGGGTGAGTAACACGTATCCAACCTGCCGATAACTCGGGGATAGCCTTTCGAAAGAAAGATTAATATCCGATAGGATATCAAGGTCGCATGATCTTGATATTAAAGAATTTCGGTTATCGATGGGGATGCGTTCCATTAGTTAGTTGGCGGGGTAACGGCCCACCAAGACGACGATGGATAGGGGTTCTGAGAGGAAGGTCCCCCACATTGGAACTGAGACACGGTCCAAACTCCTACGGGAGGCAGCAGTGAGGAATATTGGTCAATGGACGAGAGTCTGAACCAGCCAAGTAGCGTGAAGGATGACTGCCCTATGGGTTGTAAACTTCTTTT…	MK929076.1	SRX5766039	SRYX00000000	GCA_004793675.1	d: Bacteria (0), p: Bacteroidetes (0), c: Bacteroidia (0), o: Bacteroidales (0.000182), f: Bacteroidaceae (0.000485), g: Bacteroides (0.00176), s: Bacteroides caecimuris (0.0238)	APCmin/+ Msh2+/-	yes	no	no	Brucella Agar +5% sheep's blood + 10mg/mL hemin + 1ug/ml vit K
Muribaculum gordoncarteri	NM65_B17	Muribaculum intestinale (92.27%)	1	PRJNA474907	SAMN10878310	GMCATGCAGTCGAGGGGCATCGGGGCGAGGAGCAATCCTTGCCGCCGGCGACCGGCGCACGGGTGAGTAACGCGTATGCGACCTGCCCGTTGCAGGGGGATAATCGGGAGAAATCCCGTCTAATACCGCGTAAYGCCGCGGGGCTGCATGGCCCTGCGGCCAAAGGRAGCGATTCCGGCAACGGATGGGCATGCGTGACATTAGCTAGTTGGCGGGGCAACGGCCCACCAAGGCGACGATGTCTAGGGGTTCTGAGAGGAAGGTCCCCCACACTGGTACTGAGACACGGACCAGACTCCTACGGGAGGCAGCAGTGAGGAATATTGGTCAATGGGCGCGAGCCTGAACCAGCCAAGTCGCGTGAGGGATGACGGCCCTACGGGTTGTAAACCTCTTTTG…	MK929077.1	SRX5766038	SRYY00000000	GCA_004793735.1	d: Bacteria (0), p: Bacteroidetes (0), c: Bacteroidia (0), o: Bacteroidales (0.000165), f: Muribaculaceae (0.000605), g: Muribaculum (0.00445), s: Muribaculum gordoncarterii (0.0681)	APCmin/+ Msh2-/-	yes	no	no	Tryptic soy yeast agar + 0.5mg/mL L-cysteine + 10mg/ml hemin + 1ug/ml vitK
Adlercreutzia mucosicola	NM66_B29	Adlercreutzia mucosicola (99.78%)	2	PRJNA474907	SAMN13322329	CTTTGAACGGAGAGTTTGATCCTGGCTCAGGATGAACGCTGGCGGCGTGCCTAACACATGCAAGTCGAACGGTTAAGCCGGCTTCGGCCGGGAATACAGTGGCGAACGGGTGAGTAACACGTGACCAACCTGCCCCCCGCTCCGGGACAACCGCTGGAAACGGCGGCTAATACCGGGTACTCCGCGGGCCCCGCATGGGGCCGGCGGGAAAGCCCAGGCGGCGGGGGATGGGGTCGCGGCCCATTAGGTAGTAGGCGGGGTAGAGGCCCACCTAGCCGACGATGGGTAGCCGGACTGAGAGGTCGACCGGCCACATTGGGACTGAGATACGGCCCAGACTCCTACGGGAGGCAGCAGTGGGGAATTTTGCGCAATGGGGGAAACCCTGACGCAGCAACG…	MN904454.1	SRX7288017	WSRR00000000	GCA_009767905.1	d: Bacteria (0), p: Actinobacteria (0.00133), c: Actinobacteria (0.207)	APCmin/+ Msh2-/-	yes	no	no	Tryptic soy yeast agar + 0.5mg/mL L-cysteine + 10mg/ml hemin + 1ug/ml vitK
Bacteroides sp. nov.	NM69_E16B	Bacteroides uniformis (96.69%)	1	PRJNA474907	SAMN10878311	TACACATGCAGTCGAGGGGCAGCATGAACTTAGCTTGCTAAGTTTGATGGCGACCGGCGCACGGGTGAGTAACACGTATCCAACCTGCCGATGACTCGGGGATAGCCTTTCGAAAGAAAGATTAATACCCGATGGCATAGTTCTTCCGCATGGTAGAACTATTAAAGAATTTCGGTCATCGATGGGGATGCGTTCCATTAGCTTGTTGGCGGGGTAACGGCCCACCAAGGCATCGATGGATAGGGGTTCTGAGAGGAAGGTCCCCCACATTGGAACTGAGACACGGTCCAAACTCMTACGGGAGGCAGCAGTGAGGAATATTGGTCAATGGGCGCTAGCCTGAACCAGCCAAGTAGCGTGAAGGATGACTGCCCTATGGGTTGTAAACTTCTTTTATAT…	MK929078.1	SRX5766033	SRYZ00000000	GCA_004793475.1	d: Bacteria (0), p: Bacteroidetes (0), c: Bacteroidia (0.000137), o: Bacteroidales (0.000502), f: Bacteroidaceae (0.00114), g: Bacteroides (0.00685), s: Bacteroides uniformis (0.21)	APCmin/+ Msh2-/-	yes	no	no	Columbia Agar + 5% sheep's blood
Bacteroides acidifaciens	NM70_E10	Bacteroides acidifaciens (99.80%)	1	PRJNA474907	SAMN10878312	TCGAGGGGCAGCATGAAAGTTTGCTTGCAAACTTTTGATGGCGACCGGCGCACGGGTGAGTAACACGTATCCAACCTGCCTCATACTCGGGGATAGCCTTTCGAAAGAAAGATTAATACCCGATGTCATAGTCCTACCGCATGATGGGATTATTAAAGAATTTCGGTATGGGATGGGGATGCGTTCCATTAGTTAGTTGGCGGGGTAACGGCCCACCAAGACAACGATGGATAGGGGTTCTGAGAGGAAGGTCCCCCACATTGGAACTGAGACACGGTCCAAACTCMTACGGGAGGCAGCAGTGAGGAATATTGGTCAATGGACGAGAGTCTGAACCAGCCAAGTAGCGTGAAGGATGACTGCCCTAYGGGTTGTAAACTTCTTTTATATGGGAATAAA…	MK929079.1	SRX5766032	SRZA00000000	GCA_004794095.1	d: Bacteria (0), p: Bacteroidetes (0), c: Bacteroidia (0), o: Bacteroidales (0.000182), f: Bacteroidaceae (0.000426), g: Bacteroides(0.00158), s: Bacteroides acidifaciens (0.0223)	APCmin/+ Msh2-/-	yes	no	no	Columbia Agar + 5% sheep's blood
Lachnospiraceae gen. nov.	NM72_1-8	Murimonas intestini (92.85%%)	1	PRJNA474907	SAMN10878313	CTACACATGCAGTCGAGCGGAGCACATCRTTGGAATCCTTCGGGAGGAAGARGRTGTGGCTTAGCGGCGGACGGGTGAGTAACGCGTGGACAACCTGCCCTATGCAGGGGGATAACATCCGGAAACGGGTGCTAATACCGCATAAGCGCACAGTACCGCATGGTACGGTGTGAAAAGCTGAGGCGGCATAGGATGGGTCCGCGTTGGATTAGGCAGTTGGCGGGGTAACGGCCCACCAAACCGACGATCCATAGCCGGCCTGAGAGGGTGGACGGCCACATTGGGACTGAGACACGGCCCAGACTCMTACGGGAGGCAGCAGTGGGGAATATTGCACAATGGGGGGAACCCTGATGCAGCGACGCCGCGTGGGTGAGGAAGTACTTCGGTATGTAAAGC…	MK929080.1	SRX5766035	SRZB00000000	GCA_004793585.1	d: Bacteria (0), p: Firmicutes (0.000228), c: Clostridia (0.0007), o: Clostridiales (0.0013), f: Lachnospiraceae (0.201), g: Marvinbryantia (0.434)	APCmin/+ Msh2+/-	yes	no	no	Brucella Agar +5% sheep's blood + 10mg/mL hemin + 1ug/ml vit K
Prevotellaceae gen. nov.	NM73_A23	Prevotella loescheii (90.17%)	2	PRJNA474907	SAMN10878314	CATGCAGTCGAGGGGCAGCATGGACTTAGCTTGCTAAGTCCGATGGCGACCGGCGCACGGGTGAGTAACGCGTATCCAACCTTCCCATGGCTTCGGGATAGCCCGGTGAAAACCGGATTAATACCGTATAGTGTCCCTTGACGGCATCCGACGGGGACTAAAGCTTTTGCGGCGATGGATGGGGATGCGTCCGATTAGCTTGTTGGCGGGGTAACGGCCCACCAAGGCGACGATCGGTAGGGGTTCTGAGAGGAAGGTCCCCCACACTGGAACTGAGACACGGTCCAGACTCCTACGGGAGGCAGCAGTGAGGAATATTGGTCAATGGGCGGAAGCCTGAACCAGCCAAGTAGCGTGCAGGATGACGGCCCTACGGGTTGTAAACTGCTTTTATACGGG…	MK929081.1	SRX5766034	SRZC00000000	GCA_004792655.1	d: Bacteria (0), p: Bacteroidetes (0.000258), c: Bacteroidia (0.000723), o: Bacteroidales (0.00838), f: Provotellaceae (0.19), g: Prevotella (0.463)	APCmin/+ Msh2-/-	yes	no	no	Brain hear infusion + 0.5mg/mL L-cysteine + 10mg/ml hemin + 1ug/ml vitK
Bacteroidales fam. nov.	NM74_B14	Duncaniella freteri (88.40%)	1	PRJNA474907	SAMN10878315	GTCGAGGGGCAGCGGGGAGGAAGCTTGCTTTCTCCGCCGGCGACCGGCGCACGGGTGAGTAACACGTATGCAACCTGCCCCTGTCAGGGGGACAACCCGCCGAAAGGCGGGCTAAACCCGCGTACATGCCACCGGGGCATCCCGGAGGCAGGAAAGGCTTCGGCCGGACAGGGATGGGCATGCGGCGCATTAGGCAGTAGGCGGGGTAACGGCCCACCTAACCGACGATGCGTAGGGGTTCTGAGAGGAAGGTCCCCCACACTGGTACTGAGACACGGACCARACTCYWACGGGAGGCAGCAGTGAGGAATATTGGTCAATGGTCGGGAGACTGAACCAGCCAAGCCGCGTGAGGGAGGAAGGTACAGAGTATCGTAAACCTCTTTTGTCAGGGAACAA…	MK929082.1	SRX5766031	SRZD00000000	GCA_004794035.1	d: Bacteria (0) p: Bacteroidetes (0.000466), c: Bacteroidia (0.000804), o: Bacteroidales (0.117), f: Muribaculaceae (0.296)	APCmin/+ Msh2-/-	yes	no	no	Tryptic soy yeast agar + 0.5mg/mL L-cysteine + 10mg/ml hemin + 1ug/ml vitK
Muribaculum intestinale	NM75_1-48a	Muribaculum intestinale (99.45%)	1	PRJNA474907	SAMN10878316	TCGAGGGGCATCGGGGAGCGAAGCTTGCTTTGCTCCGCCGGCGACCGGCGCACGGGTGAGTAACGCGTATGCWACCTGCCCGTTTCAGCGGGATAACCCGGAGAAATCCGGCCTAATACCGCATGTGGCCGAGGGRAGGCATCTTCTTTCGGCCAAAGGAGGCGACTCCGGAGACGGATGGGCATGCGTGACATTAGCTTGTTGGCGGGGTAACGGCCCACCAAGGCGACGATGTCTAGGGGTTCTGAGAGGAAGGTCCCCCACACTGGTACTGAGACACGGACCARAYYYCTACGGGAGGCAGCAGTGAGGAATATTGGTCAATGGGCGAGAGCCTGAACCAGCCAAGTCGCGTRAAGGATGACGGCCCTACGGGTTGTAAACTTCTTTTGTCAGGGA…	MK929083.1	SRX5766030	SRVL00000000	GCA_004792675.1	d: Bacteria (0), p: Bacteroidetes (0), c: Bacteroidia (0), o: Bacteroidales (0.00018), f: Muribaculaceae (0.00054), g: Muribaculum (0.00186), s: Muribaculum intestinale (0.0264)"	APCmin/+ Msh2+/-	yes	no	no	Brucella Agar +5% sheep's blood + 10mg/mL hemin + 1ug/ml vit K
Bacteroidales fam. nov.	NM76_A32	Duncaniella freteri (88.26%)	1	PRJNA474907	SAMN11366397	CAGCGTAMCATGCAGTCGAGGGGCAGCGGGGAGGAAGCTTGCTTTCTCCGCCGGCGACCGGCGCACGGGTGAGTAACACGTATGCAACCTGCCCCTGTCAGGGGGACAACCCGCCGAAAGGCGGGCTAAACCCGCGTACATGCCACCGGGGCATCCCGGAGGCAGGAAAGGCTTCGGCCGGACAGGGATGGGCATGCGGCGCATTAGGCAGTAGGCGGGGTAACGGCCCACCTAACCGACGATGCGTAGGGGTTCTGAGAGGAAGGTCCCCCACACTGGTACTGAGACACGGACCAGACTCCTACGGGAGGCAGCAGTGAGGAATATTGGTCAATGGTCGGGAGACTGAACCAGCCAAGCCGCGTGAGGGAGGAAGGTACAGAGTATCGTAAACCTCTT…	MK929084.1	SRX5825696	SSTL00000000	GCA_004801755.1	d: Bacteria (0), p: Bacteroidetes (0.000466), c: Bacteroidia (0.000804), o: Bacteroidales (0.117), f: Muribaculaceae (0.296)	APCmin/+ Msh2-/-	yes	no	no	Brain hear infusion + 0.5mg/mL L-cysteine + 10mg/ml hemin + 1ug/ml vitK
Muribaculum gordoncarteri	NM77_A26	Muribaculum intestinale (92.54%)	1	PRJNA474907	SAMN11366398	CRKAACRMGGTAACCGAAACGGATGGGCATGCGTGACATTAGSTAGTTGGCGGGGCAACGGCCCACCAAGGCGACGATGTCTAGGRGTTCTGAGAGGAAGGTCCCCCACACTGGTACTGAGACACGGACCAGACTCCTACGGGAGGCAGCAGTGAGGAATATTGGTCAATGGGCGCGAGCCTGAACCAGCCAAGTCGCGTGAGGGATGACGGCCCTACGGGTTGTAAACCTCTTTTGTCGGGGAGCAAATTCCGCCACGTGTGGCGGAGTCGAGAGTACCCGAAGAAAAAGCATCGGCTAACTCCGTGCCAGCAGCCGCGGTAATACGGAGGATGCGAGCGTTATCCGGATTTATTGGGTTTAAAGGGTGCGTAGGCGGACTGTCAAGTCAGCGGTAAA…	MK929085.1	SRX5825695	SSTK00000000	GCA_004801705.1	d: Bacteria (0), p: Bacteroidetes (0), c: Bacteroidia (0), o: Bacteroidales (0.000165), f: Muribaculaceae (0.000605), g: Muribaculum (0.00445), s: Muribaculum gordoncarterii (0.0681)	APCmin/+ Msh2-/-	yes	no	no	Brain hear infusion + 0.5mg/mL L-cysteine + 10mg/ml hemin + 1ug/ml vitK
Clostridium chromiireducens	NM79_F5	Clostridium chromiireducens (99.79%)	1	PRJNA474907	SAMN13322330	TGAAGTTCCTTCGGGAACGGATTAGCGGCGGACGGGTGAGTAACACGTGGGTAACCTGCCTCATAGAGGGGAATAGCCTTTCGAAAGGAAGATTAATACCGCATAAGATTGTAGTTTCGCATGAAACAGCAATTAAAGGAGTAATCCGCTATGAGATGGACCCGCGTCGCATTAGCTAGTTGGTGAGGTAACGGCTCACCAAGGCGACGATGCGTAGCCGACCTGAGAGGGTGATCGGCCACATTGGGACTGAGACACGGCCCAGACTCMTACGGGAGGCAGCAGTGGGGAATATTGCACAATGGGGGAAACCCTGATGCAGCAACGCCGCGTGAGTGATGACGGTCTTCGGATTGTAAAACTCTGTCTTTGGGGACGATAATGACGGTACCCAAGGAG…	MN904455.1	SRX7288018	WSRQ00000000	GCA_009767885.1	d: Bacteria (0), p: Firmicutes (0), c: Clostridia (0), o: Clostridiales (0.000175), f: Clostridiaceae (0.000641), g: Clostridium (0.00268), s: Clostridium chromiireducens (0.0415)	APCmin/+ Msh2-/-	yes	no	no	Actinomyces Isolation Agar
Adlercreutzia caecimuris	NM80_B27	Adlercreutzia caecamuris (99.32%)	2	PRJNA474907	SAMN11366399	KKWACCGCMCTCGGGCGGACATACAGTGGCGAACGGGTGAGTAACACGTGACCAACCTGCCCCGCGCTCCGGGACAACCGCTGGAAACGGCGGCTAATACCGGATACTCCGCGGCCCCCGCATGGGGGCCGCGGGAAAGCCCCGACGGCGCGGGATGGGGTCGCGGCCCATTAGGTAGTAGGCGGGGTAGAGGCCCACCTAGCCGACGATGGGTAGCCGGACTGAGAGGTCGATCGGCCACATTGGGACTGAGATACGGCCCAGACTCMTACGGGAGGCAGCAGTGGGGAATTTTGCGCAATGGGGGAAACCCTGACGCAGCAACGCCGCGTGCGGGACGAAGGCCCTCGGGTCGTAAACCGCTTTCAGCAGGGAAGACCTTACGACGGTACCTGCAGA…	MK929086.1	SRX5823840	SSTJ00000000	GCA_004801615.1	d: Bacteria (0), p: Actinobacteria (9.71e-05), c: Coriobacteriia (0.000561), o: Eggerthellales (0.00189), f: Eggerthellaceae (0.00695)	APCmin/+ Msh2-/-	yes	no	no	Tryptic soy yeast agar + 0.5mg/mL L-cysteine + 10mg/ml hemin + 1ug/ml vitK
Parasutterella sp. nov.	NM82_D38	Parasutterella excrementihominis (95.92%)	1	PRJNA474907	SAMN11366400	TGCAGTCGAACGGTAACAGCGAGGAAAGCTTGCTTTTTTCGGCTGACGAGTGGCGAACGGGTGAGTAATACATCGGAACGTGTCCGCTCGTGGGGGACAACCATCCGAAAGGATGGCTAATACCGCATGAGTTCTACGGAAGAAAGAGGGGGACCTGCTTGCAGGCCTCTCGCGAGCGGAGCGGCCGATGACTGATTAGCCGGTTGGTGAGGTAACGGCTCACCAAAGCAACGATCAGTAGCTGGTCTGAGAGGACGACCAGCCACACTGGGACTGAGACACGGCCCAGACTCCTACGGGAGGCAGCAGTGGGGAATTTTGGACAATGGGCGCAAGCCTGATCCAGCTATTCCGCGTGTGGGATGACGGCCCTCGGGTTGTAAACCACTTTAGTAGAGA…	MN904456.1	SRX7288019	WSRP00000000	GCA_009767915.1	d: Bacteria (0), p: Proteobacteria (0.000183), c: Betaproteobacteria (0.00113), o: Burkholderiales (0.00241), f: Sutterellaceae (0.0284), g: Parasutterella (0.243)	APCmin/+ Msh2-/-	yes	no	no	Brucella Agar + 5% SB + 10mg/ml hemin + 1ug/ml vit K
Sphingomonas olei	NM83_B4-11	Sphingomonas olei (99.93%)	2	PRJNA474907	SAMN11366401	CGCTGGCGGCATGCCTAACACATGCAGTCGAACGAAGGCTTCGGCCTTAGTGGCGCACGGGTGCGTAACGCGTGGGAATCTGCCCCTCGGTTCGGAATAACAGTTAGAAATGACTGCTAATACCGGATGATGACGTAAGTCCAAAGATTTATCGCCGAGGGATGAGCCCGCGTAGGATTAGCTAGTTGGTGTGGTAAGAGCGCACCAAGGCGACGATCCTTAGCTGGTCTGAGAGGATGATCAGCCACACTGGGACTGAGACACGGCCCAGACTCMTACGGGAGGCAGCAGTGGGGAATATTGGACAATGGGCGAAAGCCTGATCCAGCAATGCCGCGTGAGTGATGAAGGCCTTAGGGTTGTAAAGCTCTTTTACCCGGGATGATAATGACAGTACCG…	MK929087.1	SRX5823263	SSTI00000000	GCA_004801655.1	d: Bacteria (0), p: Proteobacteria (7.72e-05), c: Alphaproteobacteria (0.0003730, o: Sphingomonadales (0.00134), f: Sphingomonadaceae (0.000605), g: Sphingomonas (0.217)	IL10-/- with colitis	yes but grows better aerobically	yes	yes	Brucella agar + 5% sheep's blood
Escherichia coli	NM84_B9-29	Escherichia coli (99.50%)	1	PRJNA474907	SAMN11366402	GCTGACGAGTGGCGGACGGGTGAGTAATGTCTGGGAAACTGCCTGATGGAGGGGGATAACTACTGGAAACGGTAGCTAATACCGCATAACGTCGCAAGACCAAAGAGGGGGACCTTCGGGCCTCTTGCCATCGGATGTGCCCAGATGGGATTAGCTTGTTGGTGGGGTAACGGCTCACCAAGGCGACGATCCCTAGCTGGTCTGAGAGGATGACCAGCCACACTGGAACTGAGACACGGTCCAGACTCCTACGGGAGGCAGCAGTGGGGAATATTGCACAATGGGCGCAAGCCTGATGCAGCCATGCCGCGTGTATGAAGAAGGCCTTCGGGTTGTAAAGTACTTTCAGCGGGGAGGAAGGGAGTAAAGTTAATACCTTTGCTCATTGACGTTACCCGC…	MN904457.1	SRX5823839	SSTH00000000	GCA_004801725.1	d: Bacteria p: Proteobacteria (0), c: Gammaproteobacteria (0), o: Enterobacterales (0.000181), f: Enterobacteriaceae (0.000543), g: Shigella (0.00187) s: Shigella sonnei (0.0253); doesn’t have the virulence genes that would make it a shigella, therefore should be an E. coli	IL10-/- with colitis	yes but grows better aerobically	yes	yes	Brucella agar + 5% sheep's blood
Muribaculaceae gen. nov.	NM86_A22	Muribaculum intestinale (90.29%)	1	PRJNA474907	SAMN11366403	GCWGWGGAAGCTTGCTTCCGCCTGCCGGCGACCGGCGCACGGGTGAGTAACGCGTATGCAACCTGCCCGGACCAGCGGGATAACCCGGGGAAACCCGGCCTAATACCGCACGGCGCCGCCAAGGGGCATCCCTTGGCGGCTAAAGAAYCATCGGGTCCGGATGGGCATGCGTGGCATTAGCTTGTTGGCGGGGTAACGGCCCACCAAGGCGACGATGCCTAGGGGTTCTGAGAGGAAGGTCCCCCACACTGGTACTGAGACACGGACCAGACTCMTACGGGAGGCAGCAGTGAGGAATATTGGTCAATGGGCGAGAGCCTGAACCAGCCAAGTCGCGTGAGGGACGACGGCCCTACGGGTTGTAAACCTCTTTTGCCGGGGGACAAACGGCGGCACGCG…	MK929088.1	SRX5823264	SSTG00000000	GCA_004801635.1	d: Bacteria (0), p: Bacteroidetes (0.000135), c: Bacteroidia (0.000652), o: Bacteroidales(0.00174), f: Muribaculaceae (0.225), g: Muribaculum (0.392)	APCmin/+ Msh2-/-	yes	no	no	Brain hear infusion + 0.5mg/mL L-cysteine + 10mg/ml hemin + 1ug/ml vitK
Bifidobacterium pseudolongum	NM87_A27A	Bifidobacterium pseudolongum (99.54%)	1	PRJNA474907	SAMN11366404	TCGTTCCATGCAGTCGAACGGGATCCCTGGCAGCTTGCTGCCGGGGTGAGAGTGGCGAACGGGTGAGTAATGCGTGACCGACCTGCCCCATGCACCGGAATAGCTCCTGGAAACGGGTGGTAATGCCGGATGTTCCACATGAGCGCATGCGAGTGTGGGAAAGGCTTTTTGCGGCATGGGATGGGGTCGCGTCCTATCAGCTTGTTGGTGGGGTAACGGCCTACCAAGGCGTTGACGGGTAGCCGGCCTGAGAGGGCGACCGGCCACATTGGGACTGAGATACGGCCCAGACTCCTACGGGAGGCAGCAGTGGGGAATATTGCACAATGGGCGCAAGCCTGATGCAGCGACGCCGCGTGCGGGATGGAGGCCTTCGGGTTGTAAACCGCTTTTGTTCAA…	MK929089.1	SRX5823262	SSTF00000000	GCA_004801625.1	d: Bacteria (0), p: Actinobacteria (0), c: Actinobacteria (0), o: Bifidobacteriales (0.000169), f: Bifidobacteriaceae (0.000619), g: Bifidobacterium (0.00411), s: Bifidobacterium pseudolongum (0.055)	APCmin/+ Msh2-/-	yes	no	no	Brain hear infusion + 0.5mg/mL L-cysteine + 10mg/ml hemin + 1ug/ml vitK

## Sheet: CIAMIB assembly statistics
Species	Strain #	Contigs	N50 (bp)	Total length (bp)	G+C content (%)	Completeness (Check M)	Contamination (Check M)
Lachnospiraceae gen. nov.	NM01_1-7b	289	73119	5871761	43.9764	98.56	1.53
Muribaculum intestinale	NM03_1-53	159	48904	3560993	49.7686	99.06	0.66
Bacteroidales fam. nov.	NM04_E33	97	111621	4812985	46.0578	98.36	1.47
Adlercreutzia muris	NM05_H27	210	31111	2810686	65.1995	100	0
Muribaculum intestinale	NM06_A21	130	50389	3558743	49.7824	99.06	0.57
Atopobiaceae gen. nov.	NM07_P-09	6	457296	2016409	58.7981	99.19	0
Atopobiaceae gen. nov.	NM08_P-01	20	183519	2281967	69.1226	100	0.27
Erysipelotrichaceae gen. nov.	NM09_H32	63	87348	2485955	50.6223	94.56	2.56
Limosilactobacillus reuteri	NM11_1-41	144	35245	2156033	38.3548	99.46	1.09
Limosilactobacillus reuteri	NM12_1-47	92	64344	2022610	38.666	99.46	0
Phocaeicola sartorii	NM22_B1	164	91167	5176077	43.616	98.88	1.12
Ligilactobacillus murinus	NM26_J9	186	26800	2293609	39.9684	99.48	0
Ligilactobacillus murinus	NM28_3M-8	168	38819	2289377	39.7859	99.48	0
Parabacteroides distasonis	NM39_I3	177	62163	4216115	44.6251	99.42	0.58
Klebsiella variicola	NM43_TS4-1	32	373374	5406158	57.5002	100	0.36
Rodentibacter heylii	NM44_TS2-9	53	145339	2582460	40.1572	99.66	0.34
Bacteroides faecichinchillae	NM45_B5	175	87151	4577398	38.5028	98.51	0.38
Microbacterium laevaniformans	NM46_B2-13	30	288451	3231227	69.4696	99.49	0.51
Parvibacter caecicola	NM48_B13	14	461686	2412878	62.4346	100	0
Clostridium perfringens	NM49_B9-7	69	153609	3433771	28.027	100	0
Clostridium sartagoforme	NM50_B9-20	39	353477	3753752	28.5731	99.19	0.56
Streptococcus danieliae	NM51_B2-22	244	17671	1855621	44.358	94.44	0
Enterococcus hirae	NM56_O-09	64	130630	3012096	36.353	99.63	0.0
Enterococcus faecalis	NM58_B2-5	41	176591	3028247	37.1447	99.63	0.07
Lactobacillus johnsonii	NM60_B2-8	82	46001	1903213	34.2929	98.97	0
Lactobacillus intestinalis	NM61_E11	35	112400	2014918	35.4929	98.94	0
Stenotrophomonas maltophilia	NM62_B4-13	42	230190	4266549	67.605	100	0.46
Bacteroides caecimuris	NM63_1-25	206	48805	4390533	42.0528	98.88	0.19
Muribaculum gordoncarteri	NM65_B17	31	383003	3206047	49.2658	99.43	0.13
Adlercreutzia mucosicola	NM66_B29	67	84448	2886183	64.5897	100	0
Bacteroides sp. nov.	NM69_E16B	150	76474	4387127	45.9513	98.88	0.37
Bacteroides acidifaciens	NM70_E10	202	55099	4827458	42.9135	98.88	1.15
Lachnospiraceae gen. nov.	NM72_1-8	174	79454	3893842	45.8858	98.73	0.16
Prevotellaceae gen. nov.	NM73_A23	59	130099	3580472	47.0516	97.04	1.57
Bacteroidales fam. nov.	NM74_B14	105	116759	4826609	46.0868	98.36	1.47
Muribaculum intestinale	NM75_1-48a	143	63105	3236090	49.7824	99.06	0.38
Bacteroidales fam. nov.	NM76_A32	93	105094	4811524	46.0624	98.36	1.47
Muribaculum gordoncarteri	NM77_A26	23	382788	3205416	49.2703	99.43	0.13
Clostridium chromiireducens	NM79_F5	231	82116	6202576	29.8993	98.79	2.27
Adlercreutzia caecimuris	NM80_B27	43	219238	2776445	63.9803	100	0
Parasutterella sp. nov.	NM82_D38	137	60263	2713083	48.8989	98.75	1.25
Sphingomonas olei	NM83_B4-11	42	245911	3496927	66.6659	99.23	0.73
Escherichia coli	NM84_B9-29	88	229856	4758332	50.5905	99.96	0.08
Muribaculaceae gen. nov.	NM86_A22	378	13765	2550124	45.6491	99.05	1.64
Bifidobacterium pseudolongum	NM87_A27A	57	77740	2210556	63.179	100	0.89
