# Supplementary material for: The CIAMIB: a Large and Metabolically Diverse Collection of Inflammation-Associated Bacteria from the Murine Gut
Source: mBio. 2022 Mar 10;13(2):e02949-21. doi: 10.1128/mbio.02949-21 (PMC9040815; doi:10.1128/mbio.02949-21)
Supplement: TABLE S2 [file mbio.02949-21-st002.xlsx]

## Sheet: Novel species DDH
Species	Strain #	DSMZ number	Full 16S	GenBank accession	Highest BLAST hits	BLAST % identity	BLAST hit genome accession	DDH	GC difference
Lachnospiraceae gen. nov.	NM01_1-7b	110156	TGCAGTCGACGAAGCGCTCGGACGGAGTCTCTTCGGAGAGGAAGGCCGGGCGACTGAGTGGCGGACGGGTGAGTAACGCGTGGGCAACCTGCCCTGCACAGGGGGACAACAGCCGGAAACGGCTGCTAATACCGCATAAGCGCACAGCTTCGCATGAAGCGGTGCGAAAAGCTTTGGCGGTGCAGGATGGGCCCGCGTCTGATTAGCTTGTTGGCGGGGCAACGGCCCACCAAGGCGACGATCAGTAGCCGGCCTGAGAGGGTGGACGGCCACATTGGGACTGAGACACGGCCCAGACTCCTACGGGAGGCAGCAGTGGGGAATATTGCACAATGGGGGAAACCCTGATGCAGCGACGCCGCGTGAGCGAAGAAGTATTTCGGTATGTAAAGCTCTATC…	SRYA00000000	[Ruminococcus] gnavus ATCC 29149	0.9095	GCA_008121495.1	25.6	1.11
					Faecalimonas umbilicata strain EGH7	0.9097	GCA_003402615.1	25.5	2.42
					Murimonas intestini strain SRB-530-5-H	0.9182	GCA_902363655.1	21.3	1.47
Bacteroidales fam. nov.	NM04_E33 NM74_B14 NM76_A32	Isolate NM04_E33: 110157	TACACATGCAGTCGAGGGGCAGCGGGGAGGAAGCTTGCTTTCTCCGCCGGCGACCGGCGCACGGGTGAGTAACACGTATGCAACCTGCCCCTGTCAGGGGGACAACCCGCCGAAAGGCGGGCTAAACCCGCGTACATGCCACCGGGGCATCCCGGAGGCAGGAAAGGCTTCGGCCGGACAGGGATGGGCATGCGGCGCATTAGGCAGTAGGCGGGGTAACGGCCCACCTAACCGACGATGCGTAGGGGTTCTGAGAGGAAGGTCCCCCACACTGGTACTGAGACACGGACCAGACTCCCAACGGGAGGCAGCAGTGAGGAATATTGGTCAATGGTCGGGAGACTGAACCAGCCAAGCCGCGTGAGGGAGGAAGGTACAGAGTATCGTAAACCTCTTTTG…	SRYB00000000	Duncaniella freteri	0.8765	GCA_001688845.2	31.8	4.06
				SRZD00000000	Muribaculum intestinale strain YL27	0.8696	GCA_000012845.1	21.9	1
				SSTL00000000	Parabacteroides distasonis ATCC 8503	0.8412	GCA_000512915.1	19.7	5.61
Atopobiaceae gen. nov.	NM07_P-09	110159	CGCTAMCATGCAGTCGAACGAGAAGCACCTCTTCGGAGGTGTGGATAGTGGCGAACGGCTGAGTAACACGTGGGCAACCTGCCCCTCTCATCGGGATAGCCTCGGGAAACCGGGGATAATACCGGATACTCCGACGCTTTCGCATGGAAGCGTTGGGAAAGCTCTGGCGGAGAGGGATGGGCCCGCGGCCTGTTAGCTAGTTGGCGGGGTAACGGCCCACCAAGGCTTCTATGGGTAGCCGGGTTGAGAGACCGACCGGCCAGATTGGGACTGAGACACGGCCCAGACTCCTACGGGAGGCAGCAGTGGGGAATCTTGCGCAATGGGCGAAAGCCTGACGCAGCGACGCCGCGTGCGGGATGACGGCCTTCGGGTTGTAAACCGCTTTCAGCAGGGACG…	SRYE00000000	Olsenella umbonata strain lac31	0.9276	GCA_900105025.1	20.6	6.15
					Olsenella profusa	0.9244	GCA_000468755.1	19.5	5.37
					Olsenella uli DSM 7084	0.9225	GCA_000143845.1	19.6	5.9
Atopobiaceae gen. nov.	NM08_P-01	110563	ATGCAGTCGAACGGGAAGCGGGGCCTCCGGGCCCCGCCGAGAGTGGCGAACGGCTGAGTAACACGTGGGCAACCTGCCCCCTCCACCGGGACAGCCTCGGGAAACCGTGGGTAATACCGGATACTCCGGGACGGCCGCATGGCCGGCCCGGGAAAGCCCAGACGGGAGGGGATGGGCCCGCGGCCTGTTAGCTAGTCGGCGGGGTAACGGCCCACCGAGGCGATTATGGGTAGCCGGGTTGAGAGACCGACCGGCCAGATTGGGACTGAGACACGGCCCAGACTCCTACGGGAGGCAGCAGTGGGGAATCTTGCGCAATGGGCGGAAGCCTGACGCAGCGACGCCGCGTGCGGGACGAAGGCCTTCGGGTCGTAAACCGCTTTCAGCAGGGACGAGGCC…	SRYF00000000	Olsenella uli DSM 7084	0.9413	GCA_000143845.1	18.9	4.43
					Olsenella umbonata strain lac31	0.9423	GCA_900105025.1	19	4.17
					Olsenella profusa	0.9397	GCA_000468755.1	19.2	4.95
Erysipelotrichaceae gen. nov.	NM09_H32	110160	TATACATGCAGTCGAACGAGGGTCCTTCGGGACTCGAGTGGCGAACGGGTGAGTAACACGTAGGGAACCTGCCCGTGCGACCGGGAGAACTTTCGGAAACGGAAGCTGATACCGGATAGGGACAGAGACGGCATCGACTCTGTGTTAAAGGAGCTGAAAGGCTCCGCGCACGGATGGACCTGCGGTGCATTAGCTGGTTGGTGAGGTAACGGCCCACCAAGGCGACGATGCATAGCCGGCCTGAGAGGGCGGACGGCCACACTGGGACTGAGACACGGCCCAGACTCCTACGGGAGGCAGCAGTAGGGAATTTTCGTCAATGGGCGCAAGCCTGAACGAGCAATGCCGCGTGAACGAGGAAGGTCTTCGGATCGTAAAGTTCTGTTGAAGGGGAAAAAG…	SRYG00000000	Dubosiella newyorkensis strain NYU-BL-A4	0.9049	GCA_001945605.1	18.4	8.25
					Faecalibaculum rodentium strain ALO17	0.8846	GCA_001564455.1	27.7	3.34
					Allobaculum stercoricanis DSM 13633	0.8778	GCA_000384195.1	26.5	12.79
Muribaculaceae gen. nov.	NM86_A22	110169	GCWGWGGAAGCTTGCTTCCGCCTGCCGGCGACCGGCGCACGGGTGAGTAACGCGTATGCAACCTGCCCGGACCAGCGGGATAACCCGGGGAAACCCGGCCTAATACCGCACGGCGCCGCCAAGGGGCATCCCTTGGCGGCTAAAGAAYCATCGGGTCCGGATGGGCATGCGTGGCATTAGCTTGTTGGCGGGGTAACGGCCCACCAAGGCGACGATGCCTAGGGGTTCTGAGAGGAAGGTCCCCCACACTGGTACTGAGACACGGACCAGACTCMTACGGGAGGCAGCAGTGAGGAATATTGGTCAATGGGCGAGAGCCTGAACCAGCCAAGTCGCGTGAGGGACGACGGCCCTACGGGTTGTAAACCTCTTTTGCCGGGGGACAAACGGCGGCACGCG…	SRX5823264	Muribaculum intestinale strain YL27	0.9029	GCA_001688845.2	39.3	4.47
					Barnesiella viscericola strain C46	0.8563	GCA_000296465.1	26	6.02
					Gabonia massiliensis strain GM3	0.8555	GCA_001403595.1	18.2	7.76
Bacteroides sp. nov.	NM69_E16B	110164	TACACATGCAGTCGAGGGGCAGCATGAACTTAGCTTGCTAAGTTTGATGGCGACCGGCGCACGGGTGAGTAACACGTATCCAACCTGCCGATGACTCGGGGATAGCCTTTCGAAAGAAAGATTAATACCCGATGGCATAGTTCTTCCGCATGGTAGAACTATTAAAGAATTTCGGTCATCGATGGGGATGCGTTCCATTAGCTTGTTGGCGGGGTAACGGCCCACCAAGGCATCGATGGATAGGGGTTCTGAGAGGAAGGTCCCCCACATTGGAACTGAGACACGGTCCAAACTCMTACGGGAGGCAGCAGTGAGGAATATTGGTCAATGGGCGCTAGCCTGAACCAGCCAAGTAGCGTGAAGGATGACTGCCCTATGGGTTGTAAACTTCTTTTATAT…	SRYZ00000000	Bacteroides uniformis ATCC 8492	0.9669	GCA_000154205.1	47.8	0.49
					Bacteroides rodentium JCM 16496	0.9655	GCA_000614125.1	43.1	1.1
					Bacteroides fluxus YIT 12057	0.9402	GCA_000195635.1	24.6	0.38
Lachnospiraceae gen. nov.	NM72_1-8	110165	CTACACATGCAGTCGAGCGGAGCACATCRTTGGAATCCTTCGGGAGGAAGARGRTGTGGCTTAGCGGCGGACGGGTGAGTAACGCGTGGACAACCTGCCCTATGCAGGGGGATAACATCCGGAAACGGGTGCTAATACCGCATAAGCGCACAGTACCGCATGGTACGGTGTGAAAAGCTGAGGCGGCATAGGATGGGTCCGCGTTGGATTAGGCAGTTGGCGGGGTAACGGCCCACCAAACCGACGATCCATAGCCGGCCTGAGAGGGTGGACGGCCACATTGGGACTGAGACACGGCCCAGACTCMTACGGGAGGCAGCAGTGGGGAATATTGCACAATGGGGGGAACCCTGATGCAGCGACGCCGCGTGGGTGAGGAAGTACTTCGGTATGTAAAGC…	SRZB00000000	Murimonas intestini strain SRB-530-5-H	0.9285	GCA_902363655.1	19.9	0.44
					Marvinbryantia formatexigens strain I-52	0.9258	GCA_900102475.1	26.3	3.69
					Lachnoclostridium pacaense strain Marseille-P3100	0.9066	GCA_900566185.1	22.8	4.14
Prevotellaceae gen. nov.	NM73_A23	110166	CATGCAGTCGAGGGGCAGCATGGACTTAGCTTGCTAAGTCCGATGGCGACCGGCGCACGGGTGAGTAACGCGTATCCAACCTTCCCATGGCTTCGGGATAGCCCGGTGAAAACCGGATTAATACCGTATAGTGTCCCTTGACGGCATCCGACGGGGACTAAAGCTTTTGCGGCGATGGATGGGGATGCGTCCGATTAGCTTGTTGGCGGGGTAACGGCCCACCAAGGCGACGATCGGTAGGGGTTCTGAGAGGAAGGTCCCCCACACTGGAACTGAGACACGGTCCAGACTCCTACGGGAGGCAGCAGTGAGGAATATTGGTCAATGGGCGGAAGCCTGAACCAGCCAAGTAGCGTGCAGGATGACGGCCCTACGGGTTGTAAACTGCTTTTATACGGG…	SRZC00000000	Prevotella loescheii DSM 19665	0.9017	GCA_000378085.1	20.6	0.44
					Prevotella shahii DSM 15611	0.9019	GCA_003201715.1	17.3	2.71
					Prevotella dentasini JCM 15908	0.8978	GCA_000614065.1	19.9	3.52
Parasutterella sp. nov.	NM82_D38	110635	TGCAGTCGAACGGTAACAGCGAGGAAAGCTTGCTTTTTTCGGCTGACGAGTGGCGAACGGGTGAGTAATACATCGGAACGTGTCCGCTCGTGGGGGACAACCATCCGAAAGGATGGCTAATACCGCATGAGTTCTACGGAAGAAAGAGGGGGACCTGCTTGCAGGCCTCTCGCGAGCGGAGCGGCCGATGACTGATTAGCCGGTTGGTGAGGTAACGGCTCACCAAAGCAACGATCAGTAGCTGGTCTGAGAGGACGACCAGCCACACTGGGACTGAGACACGGCCCAGACTCCTACGGGAGGCAGCAGTGGGGAATTTTGGACAATGGGCGCAAGCCTGATCCAGCTATTCCGCGTGTGGGATGACGGCCCTCGGGTTGTAAACCACTTTAGTAGAGA…	WSRP00000000	Parasutterella excrementihominis strain YIT 11859	0.9592	GCA_000205025.1	20.1	0.76
					Turicimonas muris strain YL45	0.9339	GCA_002221595.1	22.3	4.8
					Sutterella parvirubra YIT 11816	0.9039	GCA_000250875.1	21	16.38

## Sheet: OrthoANI
Species	Strain #	DSMZ number	Full 16S	GenBank accession	Highest BLAST hits by 16S	BLAST identity	BLAST hit genome accession	CIAMIB genome size (bp)	Other genome size (bp)	OrthoANIu Value (%)	Average aligned length (bp)	Genome A coverage (%)	Genome B coverage (%)
Lachnospiraceae gen. nov.	NM01_1-7b	110156	TGCAGTCGACGAAGCGCTCGGACGGAGTCTCTTCGGAGAGGAAGGCCGGGCGACTGAGTGGCGGACGGGTGAGTAACGCGTGGGCAACCTGCCCTGCACAGGGGGACAACAGCCGGAAACGGCTGCTAATACCGCATAAGCGCACAGCTTCGCATGAAGCGGTGCGAAAAGCTTTGGCGGTGCAGGATGGGCCCGCGTCTGATTAGCTTGTTGGCGGGGCAACGGCCCACCAAGGCGACGATCAGTAGCCGGCCTGAGAGGGTGGACGGCCACATTGGGACTGAGACACGGCCCAGACTCCTACGGGAGGCAGCAGTGGGGAATATTGCACAATGGGGGAAACCCTGATGCAGCGACGCCGCGTGAGCGAAGAAGTATTTCGGTATGTAAAGCTCTATC…	SRYA00000000	[Ruminococcus] gnavus ATCC 29149	0.9095	GCA_008121495.1	5717100	3551640	69.34	477047	8.34	13.43
					Faecalimonas umbilicata strain EGH7	0.9097	GCA_003402615.1		3258900	68.88	375740	6.57	11.53
					Murimonas intestini strain SRB-530-5-H	0.9182	GCA_902363655.1		5727300	68.73	477811	8.36	8.34
Bacteroidales fam. nov.	NM04_E33 NM74_B14 NM76_A32	For Isolate NM04_E33: 110157	TACACATGCAGTCGAGGGGCAGCGGGGAGGAAGCTTGCTTTCTCCGCCGGCGACCGGCGCACGGGTGAGTAACACGTATGCAACCTGCCCCTGTCAGGGGGACAACCCGCCGAAAGGCGGGCTAAACCCGCGTACATGCCACCGGGGCATCCCGGAGGCAGGAAAGGCTTCGGCCGGACAGGGATGGGCATGCGGCGCATTAGGCAGTAGGCGGGGTAACGGCCCACCTAACCGACGATGCGTAGGGGTTCTGAGAGGAAGGTCCCCCACACTGGTACTGAGACACGGACCAGACTCCCAACGGGAGGCAGCAGTGAGGAATATTGGTCAATGGTCGGGAGACTGAACCAGCCAAGCCGCGTGAGGGAGGAAGGTACAGAGTATCGTAAACCTCTTTTG…	SRYB00000000	Duncaniella freteri	0.8765	GCA_004766125.1	4765440	3549600	70.36	449289	9.43	12.66
				SRZD00000000	Muribaculum intestinale strain YL27	0.8696	GCA_001688845.2		3305820	70.89	440001	9.23	13.31
				SSTL00000000	Parabacteroides distasonis ATCC 8503	0.8412	GCA_000012845.1		4811340	66.35	270562	5.68	5.62
Atopobiaceae gen. nov.	NM07_P-09	110159	CGCTAMCATGCAGTCGAACGAGAAGCACCTCTTCGGAGGTGTGGATAGTGGCGAACGGCTGAGTAACACGTGGGCAACCTGCCCCTCTCATCGGGATAGCCTCGGGAAACCGGGGATAATACCGGATACTCCGACGCTTTCGCATGGAAGCGTTGGGAAAGCTCTGGCGGAGAGGGATGGGCCCGCGGCCTGTTAGCTAGTTGGCGGGGTAACGGCCCACCAAGGCTTCTATGGGTAGCCGGGTTGAGAGACCGACCGGCCAGATTGGGACTGAGACACGGCCCAGACTCCTACGGGAGGCAGCAGTGGGGAATCTTGCGCAATGGGCGAAAGCCTGACGCAGCGACGCCGCGTGCGGGATGACGGCCTTCGGGTTGTAAACCGCTTTCAGCAGGGACG…	SRYE00000000	Olsenella umbonata strain lac31	0.9276	GCA_900105025.1	2013480	2353140	70.29	309538	15.37	13.15
					Olsenella profusa	0.9244	GCA_000468755.1		2692800	70.59	296250	14.71	11
					Olsenella uli DSM 7084	0.9225	GCA_000143845.1		2051220	70.48	322472	16.02	15.72
Atopobiaceae gen. nov.	NM08_P-01	110563	ATGCAGTCGAACGGGAAGCGGGGCCTCCGGGCCCCGCCGAGAGTGGCGAACGGCTGAGTAACACGTGGGCAACCTGCCCCCTCCACCGGGACAGCCTCGGGAAACCGTGGGTAATACCGGATACTCCGGGACGGCCGCATGGCCGGCCCGGGAAAGCCCAGACGGGAGGGGATGGGCCCGCGGCCTGTTAGCTAGTCGGCGGGGTAACGGCCCACCGAGGCGATTATGGGTAGCCGGGTTGAGAGACCGACCGGCCAGATTGGGACTGAGACACGGCCCAGACTCCTACGGGAGGCAGCAGTGGGGAATCTTGCGCAATGGGCGGAAGCCTGACGCAGCGACGCCGCGTGCGGGACGAAGGCCTTCGGGTCGTAAACCGCTTTCAGCAGGGACGAGGCC…	SRYF00000000	Olsenella uli DSM 7084	0.9413	GCA_000143845.1	2271540	2051220	72.62	409767	18.04	19.98
					Olsenella umbonata strain lac31	0.9423	GCA_900105025.1		2353140	72.26	429738	18.92	18.26
					Olsenella profusa	0.9397	GCA_000468755.1		2692800	72.18	415436	18.29	15.43
Erysipelotrichaceae gen. nov.	NM09_H32	110160	TATACATGCAGTCGAACGAGGGTCCTTCGGGACTCGAGTGGCGAACGGGTGAGTAACACGTAGGGAACCTGCCCGTGCGACCGGGAGAACTTTCGGAAACGGAAGCTGATACCGGATAGGGACAGAGACGGCATCGACTCTGTGTTAAAGGAGCTGAAAGGCTCCGCGCACGGATGGACCTGCGGTGCATTAGCTGGTTGGTGAGGTAACGGCCCACCAAGGCGACGATGCATAGCCGGCCTGAGAGGGCGGACGGCCACACTGGGACTGAGACACGGCCCAGACTCCTACGGGAGGCAGCAGTAGGGAATTTTCGTCAATGGGCGCAAGCCTGAACGAGCAATGCCGCGTGAACGAGGAAGGTCTTCGGATCGTAAAGTTCTGTTGAAGGGGAAAAAG…	SRYG00000000	Dubosiella newyorkensis strain NYU-BL-A4	0.9049	GCA_001945605.1	2455140	2174640	71.22	732084	29.82	33.66
					Faecalibaculum rodentium strain ALO17	0.8846	GCA_001564455.1		2541840	68.8	429498	17.49	16.9
					Allobaculum stercoricanis DSM 13633	0.8778	GCA_000384195.1		2052240	66.86	181085	7.38	8.82
Muribaculaceae gen. nov.	NM86_A22	110169	GCWGWGGAAGCTTGCTTCCGCCTGCCGGCGACCGGCGCACGGGTGAGTAACGCGTATGCAACCTGCCCGGACCAGCGGGATAACCCGGGGAAACCCGGCCTAATACCGCACGGCGCCGCCAAGGGGCATCCCTTGGCGGCTAAAGAAYCATCGGGTCCGGATGGGCATGCGTGGCATTAGCTTGTTGGCGGGGTAACGGCCCACCAAGGCGACGATGCCTAGGGGTTCTGAGAGGAAGGTCCCCCACACTGGTACTGAGACACGGACCAGACTCMTACGGGAGGCAGCAGTGAGGAATATTGGTCAATGGGCGAGAGCCTGAACCAGCCAAGTCGCGTGAGGGACGACGGCCCTACGGGTTGTAAACCTCTTTTGCCGGGGGACAAACGGCGGCACGCG…	SRX5823264	Muribaculum intestinale strain YL27	0.9029	GCA_001688845.2	2359260	3305820	71.04	585470	24.82	17.71
					Barnesiella viscericola strain C46	0.8563	GCA_000296465.1		3436380	66.77	271518	11.51	7.9
					Gabonia massiliensis strain GM3	0.8555	GCA_001403595.1		4250340	66.73	240754	10.2	5.66
Bacteroides sp. nov.	NM69_E16B	110164	TACACATGCAGTCGAGGGGCAGCATGAACTTAGCTTGCTAAGTTTGATGGCGACCGGCGCACGGGTGAGTAACACGTATCCAACCTGCCGATGACTCGGGGATAGCCTTTCGAAAGAAAGATTAATACCCGATGGCATAGTTCTTCCGCATGGTAGAACTATTAAAGAATTTCGGTCATCGATGGGGATGCGTTCCATTAGCTTGTTGGCGGGGTAACGGCCCACCAAGGCATCGATGGATAGGGGTTCTGAGAGGAAGGTCCCCCACATTGGAACTGAGACACGGTCCAAACTCMTACGGGAGGCAGCAGTGAGGAATATTGGTCAATGGGCGCTAGCCTGAACCAGCCAAGTAGCGTGAAGGATGACTGCCCTATGGGTTGTAAACTTCTTTTATAT…	SRYZ00000000	Bacteroides uniformis ATCC 8492	0.9669	GCA_000154205.1	4307460	4704240	91.85	1934184	44.9	41.12
					Bacteroides rodentium JCM 16496	0.9655	GCA_000614125.1		4814400	90.42	1801793	41.83	37.43
					Bacteroides fluxus YIT 12057	0.9402	GCA_000195635.1		4277880	80.24	1540615	35.77	36.01
Lachnospiraceae gen. nov.	NM72_1-8	110165	CTACACATGCAGTCGAGCGGAGCACATCRTTGGAATCCTTCGGGAGGAAGARGRTGTGGCTTAGCGGCGGACGGGTGAGTAACGCGTGGACAACCTGCCCTATGCAGGGGGATAACATCCGGAAACGGGTGCTAATACCGCATAAGCGCACAGTACCGCATGGTACGGTGTGAAAAGCTGAGGCGGCATAGGATGGGTCCGCGTTGGATTAGGCAGTTGGCGGGGTAACGGCCCACCAAACCGACGATCCATAGCCGGCCTGAGAGGGTGGACGGCCACATTGGGACTGAGACACGGCCCAGACTCMTACGGGAGGCAGCAGTGGGGAATATTGCACAATGGGGGGAACCCTGATGCAGCGACGCCGCGTGGGTGAGGAAGTACTTCGGTATGTAAAGC…	SRZB00000000	Murimonas intestini strain SRB-530-5-H	0.9285	GCA_902363655.1	3803580	5727300	71	592860	15.59	10.35
					Marvinbryantia formatexigens strain I-52	0.9258	GCA_900102475.1		4486980	72.33	612158	16.09	13.64
					Lachnoclostridium pacaense strain Marseille-P3100	0.9066	GCA_900566185.1		2661180	67.75	118365	3.11	4.45
Prevotellaceae gen. nov.	NM73_A23	110166	CATGCAGTCGAGGGGCAGCATGGACTTAGCTTGCTAAGTCCGATGGCGACCGGCGCACGGGTGAGTAACGCGTATCCAACCTTCCCATGGCTTCGGGATAGCCCGGTGAAAACCGGATTAATACCGTATAGTGTCCCTTGACGGCATCCGACGGGGACTAAAGCTTTTGCGGCGATGGATGGGGATGCGTCCGATTAGCTTGTTGGCGGGGTAACGGCCCACCAAGGCGACGATCGGTAGGGGTTCTGAGAGGAAGGTCCCCCACACTGGAACTGAGACACGGTCCAGACTCCTACGGGAGGCAGCAGTGAGGAATATTGGTCAATGGGCGGAAGCCTGAACCAGCCAAGTAGCGTGCAGGATGACGGCCCTACGGGTTGTAAACTGCTTTTATACGGG…	SRZC00000000	Prevotella loescheii DSM 19665	0.9017	GCA_000378085.1	3553680	3489420	67.33	353478	9.95	10.13
					Prevotella shahii DSM 15611	0.9019	GCA_003201715.1		3461880	67.22	327602	9.22	9.46
					Prevotella dentasini JCM 15908	0.8978	GCA_000614065.1		2525520	68.51	373909	10.52	14.81
Parasutterella sp. nov.	NM82_D38	110635	TGCAGTCGAACGGTAACAGCGAGGAAAGCTTGCTTTTTTCGGCTGACGAGTGGCGAACGGGTGAGTAATACATCGGAACGTGTCCGCTCGTGGGGGACAACCATCCGAAAGGATGGCTAATACCGCATGAGTTCTACGGAAGAAAGAGGGGGACCTGCTTGCAGGCCTCTCGCGAGCGGAGCGGCCGATGACTGATTAGCCGGTTGGTGAGGTAACGGCTCACCAAAGCAACGATCAGTAGCTGGTCTGAGAGGACGACCAGCCACACTGGGACTGAGACACGGCCCAGACTCCTACGGGAGGCAGCAGTGGGGAATTTTGGACAATGGGCGCAAGCCTGATCCAGCTATTCCGCGTGTGGGATGACGGCCCTCGGGTTGTAAACCACTTTAGTAGAGA…	WSRP00000000	Parasutterella excrementihominis strain YIT 11859	0.9592	GCA_000205025.1	2639760	2785620	72.69	911590	34.53	32.72
					Turicimonas muris strain YL45	0.9339	GCA_002221595.1		2879460	69.87	688579	26.08	23.91
					Sutterella parvirubra YIT 11816	0.9039	GCA_000250875.1		2272560	67.73	235537	8.92	10.36

## Sheet: MiGA Classification
Species	Strain #	DSMZ number	Closest relative found by MiGA	Genome accession	AAI	Taxonomic novelty	P-values at each rank
Lachnospiraceae gen. nov.	NM01_1-7b	110156	Roseburia porci	GCA_009695765	0.5991	The dataset most likely belongs to a species not represented in the database (p-value: 0.0008), highest taxonomic rank with p-value ≤ 0.01. It possibly even belongs to a genus not represented in the database (p-value: 0.37), highest taxonomic rank with p-value ≤ 0.5.	P-values: root 0.994, domain 0.994, phylum 0.975, class 0.947, order 0.814, family 0.642, genus 0.37, species 0.0008, subspecies 0, dataset 0.
Bacteroidales fam. nov.	NM04_E33 NM74_B14 NM76_A32	For Isolate NM04_E33: 110157	Paramuribaculum intestinale	GCA_003024925	0.5556	The dataset most likely belongs to a species not represented in the database (p-value: 0.0004), highest taxonomic rank with p-value ≤ 0.01. It possibly even belongs to a family not represented in the database (p-value: 0.4), highest taxonomic rank with p-value ≤ 0.5.	P-values: root 0.988, domain 0.987, phylum 0.953, class 0.897, order 0.679, family 0.399, genus 0.226, species 0.0004, subspecies 0, dataset 0.
Atopobiaceae gen. nov.	NM07_P-09	110159	Parolsenella catena	NZ_AP019367	0.5492	The dataset most likely belongs to a species not represented in the database (p-value: 0.0004), highest taxonomic rank with p-value ≤ 0.01. It possibly even belongs to a family not represented in the database (p-value: 0.36), highest taxonomic rank with p-value ≤ 0.5.	P-values: root 0.986, domain 0.986, phylum 0.945, class 0.881, order 0.656, family 0.359, genus 0.215, species 0.0004, subspecies 0, dataset 0.
Atopobiaceae gen. nov.	NM08_P-01	110563	Parolsenella catena	NZ_AP019367	0.5506	The dataset most likely belongs to a species not represented in the database (p-value: 0.0004), highest taxonomic rank with p-value ≤ 0.01. It possibly even belongs to a family not represented in the database (p-value: 0.37), highest taxonomic rank with p-value ≤ 0.5.	P-values: root 0.987, domain 0.986, phylum 0.946, class 0.883, order 0.66, family 0.365, genus 0.218, species 0.0004, subspecies 0, dataset 0.
Erysipelotrichaceae gen. nov.	NM09_H32	110160	Dubosiella newyorkensis	GCA_001945605	0.6493	The dataset most likely belongs to a species not represented in the database (p-value: 0.0017), highest taxonomic rank with p-value ≤ 0.01.	P-values: root 0.996, domain 0.996, phylum 0.985, class 0.967, order 0.885, family 0.788, genus 0.55, species 0.00171, subspecies 0, dataset 0.
Muribaculaceae gen. nov.	NM86_A22	110169	Muribaculum intestinale	NZ_CP015402	0.6401	The dataset most likely belongs to a species not represented in the database (p-value: 0.0015), highest taxonomic rank with p-value ≤ 0.01.	P-values: root 0.996, domain 0.996, phylum 0.983, class 0.963, order 0.87, family 0.763, genus 0.503, species 0.00154, subspecies 0, dataset 0.
Bacteroides sp. nov.	NM69_E16B	110164	Bacteroides uniformis	GCA_900107315	0.9217	The dataset most likely belongs to a subspecies not represented in the database (p-value: 0.00036), highest taxonomic rank with p-value ≤ 0.01. It probably belongs to a species not represented in the database (p-value: 0.011), highest taxonomic rank with p-value ≤ 0.1.	P-values: root 1, domain 1, phylum 0.999, class 0.998, order 0.991, family 0.979, genus 0.945, species 0.0106, subspecies 0.000363, dataset 0.
Lachnospiraceae gen. nov.	NM72_1-8	110165	Marvinbryantia formatexigens	GCA_000173815	0.6147	The dataset most likely belongs to a species not represented in the database (p-value: 0.0008), highest taxonomic rank with p-value ≤ 0.01. It possibly even belongs to a genus not represented in the database (p-value: 0.41), highest taxonomic rank with p-value ≤ 0.5.	P-values: root 0.995, domain 0.994, phylum 0.978, class 0.953, order 0.835, family 0.689, genus 0.411, species 0.0008, subspecies 0, dataset 0.
Prevotellaceae gen. nov.	NM73_A23	110166	Prevotella hominis	GCA_004535825	0.6018	The dataset most likely belongs to a species not represented in the database (p-value: 0.0008), highest taxonomic rank with p-value ≤ 0.01. It possibly even belongs to a genus not represented in the database (p-value: 0.38), highest taxonomic rank with p-value ≤ 0.5.	P-values: root 0.994, domain 0.994, phylum 0.976, class 0.948, order 0.817, family 0.649, genus 0.376, species 0.0008, subspecies 0, dataset 0.
Parasutterella sp. nov.	NM82_D38	110635	Parasutterella excrementihominis	GCA_000205025	0.6959	The dataset most likely belongs to a species not represented in the database (p-value: 0.0025), highest taxonomic rank with p-value ≤ 0.01.	P-values: root 0.998, domain 0.998, phylum 0.993, class 0.985, order 0.948, family 0.88, genus 0.75, species 0.00252, subspecies 0.000182, dataset 0.
