# Supplementary material for: The CIAMIB: a Large and Metabolically Diverse Collection of Inflammation-Associated Bacteria from the Murine Gut
Source: mBio. 2022 Mar 10;13(2):e02949-21. doi: 10.1128/mbio.02949-21 (PMC9040815; doi:10.1128/mbio.02949-21)
Supplement: TABLE S3 [file mbio.02949-21-st003.xlsx]

## Sheet: shared in L. reuteri
LOCUS ID in NM11	LOCUS ID in NM12	PROTEIN ID in NM11	PROTEIN ID in NM12	GENE NAME	DESCRIPTION
E5337_RS00730	E5338_RS00585	PSEUDOGENE	PSEUDOGENE	none	XRE family transcriptional regulator
E5337_RS00845	E5338_RS03460	PSEUDOGENE	WP_135951004.1	none	RluA family pseudouridine synthase
E5337_RS00175	E5338_RS00520	PSEUDOGENE	WP_065867956.1	none	Rpn family recombination-promoting nuclease/putative transposase, hypothetical protein
E5337_RS00055	E5338_RS01300	WP_003664819.1	WP_019253306.1	none	GlsB/YeaQ/YmgE family stress response membrane protein
E5337_RS00075	E5338_RS01280	WP_003664827.1	WP_003664827.1	none	TetR family transcriptional regulator, TetR/AcrR family transcriptional regulator, TetR/AcrR family transcriptional regulator, TetR family transcriptional regulator
E5337_RS00245	E5338_RS00115	WP_003664882.1	WP_003664882.1	none	DUF4870 domain-containing protein
E5337_RS00265	E5338_RS00135	WP_003664887.1	WP_003664887.1	none	helix-turn-helix domain-containing protein, helix-turn-helix domain-containing protein, helix-turn-helix transcriptional regulator, helix-turn-helix transcriptional regulator
E5337_RS00315	E5338_RS00175	WP_003664897.1	WP_003669080.1	none	hypothetical protein
E5337_RS00330	E5338_RS00190	WP_003664906.1	WP_003664906.1	none	universal stress protein
E5337_RS00485	E5338_RS00340	WP_003664953.1	WP_035155423.1	none	universal stress protein
E5337_RS00535	E5338_RS00390	WP_003664967.1	WP_003664967.1	none	hypothetical protein
E5337_RS00840	E5338_RS03455	WP_003665044.1	WP_019252819.1	none	DUF475 domain-containing protein, TerC family protein, TerC family protein, DUF475 domain-containing protein
E5337_RS00850	E5338_RS03465	WP_003665048.1	WP_019252821.1	none	magnesium transporter CorA family protein
E5337_RS00135	E5338_RS00020	WP_003669044.1	WP_020843347.1	none	ABC transporter permease, ABC transporter permease subunit, ABC transporter permease subunit, ABC transporter permease
E5337_RS00150	E5338_RS00035	WP_003669047.1	WP_020843349.1	none	proline iminopeptidase-family hydrolase, proline-specific peptidase family protein, proline-specific peptidase family protein, proline iminopeptidase-family hydrolase
E5337_RS00805	E5338_RS03420	WP_003669303.1	WP_135950964.1	none	ABC transporter substrate-binding protein, peptide ABC transporter substrate-binding protein, peptide ABC transporter substrate-binding protein, ABC transporter substrate-binding protein
E5337_RS00465	E5338_RS00325	WP_003675213.1	WP_135950579.1	gndA	NADP-dependent phosphogluconate dehydrogenase
E5337_RS00120	E5338_RS00005	WP_019251536.1	WP_135950540.1	none	hypothetical protein
E5337_RS00085	E5338_RS01270	WP_019251542.1	WP_019254192.1	none	hypothetical protein
E5337_RS00045	E5338_RS01315	WP_019251547.1	WP_019253303.1	none	histidine phosphatase family protein
E5337_RS00915	E5338_RS03530	WP_019251919.1	WP_035156152.1	none	L,D-transpeptidase, L,D-transpeptidase family protein, L,D-transpeptidase family protein, L,D-transpeptidase
E5337_RS00670	E5338_RS00525	WP_019251956.1	WP_003665012.1	none	hypothetical protein
E5337_RS00655	E5338_RS00510	WP_019251959.1	WP_019252943.1	none	hypothetical protein
E5337_RS00495	E5338_RS00350	WP_019251990.1	WP_035155419.1	none	cation:dicarboxylase symporter family transporter
E5337_RS00490	E5338_RS00345	WP_019251991.1	WP_035155421.1	none	Lrp/AsnC family transcriptional regulator, winged helix-turn-helix transcriptional regulator, winged helix-turn-helix transcriptional regulator, Lrp/AsnC family transcriptional regulator
E5337_RS00445	E5338_RS00305	WP_019251998.1	WP_035155431.1	nrdI	class Ib ribonucleoside-diphosphate reductase assembly flavoprotein NrdI
E5337_RS00425	E5338_RS00285	WP_019252002.1	WP_086142676.1	none	DUF1836 domain-containing protein
E5337_RS00250	E5338_RS00120	WP_019252077.1	WP_065867099.1	none	sodium:proton antiporter
E5337_RS00255	E5338_RS00125	WP_019253253.1	WP_065867503.1	none	DUF1304 domain-containing protein, DUF1304 domain-containing protein, DUF1304 family protein, DUF1304 family protein
E5337_RS00115	E5338_RS01240	WP_019254197.1	WP_020843344.1	none	MFS transporter
E5337_RS00555	E5338_RS00410	WP_029507427.1	WP_135950591.1	none	hypothetical protein, hypothetical protein, nicotinamide mononucleotide transporter, nicotinamide mononucleotide transporter
E5337_RS00565	E5338_RS00420	WP_080998047.1	WP_135950596.1	none	response regulator, response regulator transcription factor, response regulator, response regulator transcription factor
E5337_RS00080	E5338_RS01275	WP_094501331.1	WP_019254191.1	none	PspC domain-containing protein
E5337_RS00100	E5338_RS01255	WP_094501340.1	WP_065867704.1	none	AAA family ATPase, AAA family ATPase, guanylate kinase, guanylate kinase
E5337_RS00105	E5338_RS01250	WP_094501343.1	WP_042229433.1	none	NUDIX domain-containing protein
E5337_RS00910	E5338_RS03525	WP_094501437.1	WP_086879160.1	none	hypothetical protein
E5337_RS00905	E5338_RS03520	WP_094501439.1	WP_019253186.1	none	hypothetical protein
E5337_RS00900	E5338_RS03515	WP_094501441.1	WP_086879158.1	none	D-alanyl-D-alanine carboxypeptidase
E5337_RS00895	E5338_RS03510	WP_094501443.1	WP_086879157.1	none	alpha/beta hydrolase
E5337_RS00835	E5338_RS03450	WP_094501458.1	WP_135950970.1	trxA	thioredoxin
E5337_RS00710	E5338_RS00565	WP_094501483.1	WP_019252937.1	brnQ	branched-chain amino acid transport system II carrier protein
E5337_RS00550	E5338_RS00405	WP_094501527.1	WP_135950589.1	greA	transcription elongation factor GreA
E5337_RS00545	E5338_RS00400	WP_094501529.1	WP_135950587.1	none	hypothetical protein
E5337_RS00525	E5338_RS00380	WP_094501533.1	WP_003669244.1	none	protein-tyrosine-phosphatase, tyrosine-protein phosphatase, tyrosine-protein phosphatase, protein-tyrosine-phosphatase
E5337_RS00505	E5338_RS00360	WP_094501541.1	WP_035155412.1	none	LacI family DNA-binding transcriptional regulator, LacI family DNA-binding transcriptional regulator, substrate-binding domain-containing protein, substrate-binding domain-containing protein
E5337_RS00455	E5338_RS00315	WP_094501550.1	WP_135950577.1	none	MFS transporter
E5337_RS00370	E5338_RS00230	WP_094501580.1	WP_135950552.1	ybaK	Cys-tRNA(Pro) deacylase
E5337_RS00310	E5338_RS00170	WP_094501594.1	WP_020843370.1	none	ABC transporter permease, hypothetical protein, hypothetical protein, lantibiotic ABC transporter permease, ABC transporter permease, lantibiotic ABC transporter permease
E5337_RS00295	E5338_RS00155	WP_094501600.1	WP_065867498.1	none	PTS galactitol transporter subunit IIC
E5337_RS00225	E5338_RS00095	WP_094501615.1	WP_065867103.1	none	TSUP family transporter, sulfite exporter TauE/SafE family protein, sulfite exporter TauE/SafE family protein, TSUP family transporter
E5337_RS00470	E5338_RS00330	WP_094508280.1	WP_065533376.1	none	hypothetical protein
E5337_RS00450	E5338_RS00310	WP_094508284.1	WP_135950575.1	none	VOC family protein, hypothetical protein, hypothetical protein, VOC family protein
E5337_RS00415	E5338_RS00275	WP_094508290.1	WP_065867482.1	none	hypothetical protein, hypothetical protein, tRNA synthetase subunit beta, tRNA synthetase subunit beta
E5337_RS00355	E5338_RS00215	WP_094508298.1	WP_135950550.1	none	APC family permease, amino acid permease, amino acid permease, APC family permease
E5337_RS00070	E5338_RS01285	WP_094508336.1	WP_019253309.1	none	ABC transporter permease, YhgE/Pip domain-containing protein, YhgE/Pip domain-containing protein, ABC transporter permease
E5337_RS00065	E5338_RS01290	WP_094508338.1	WP_135950722.1	none	D-2-hydroxyacid dehydrogenase
E5337_RS00050	E5338_RS01310	WP_094508340.1	WP_019253304.1	hflX	GTPase HflX
E5337_RS00040	E5338_RS01320	WP_094508342.1	WP_019253302.1	none	cytochrome O ubiquinol oxidase, cytochrome o ubiquinol oxidase, hypothetical protein, hypothetical protein, cytochrome o ubiquinol oxidase, cytochrome O ubiquinol oxidase, membrane protein, membrane protein
E5337_RS00035	E5338_RS01325	WP_094508344.1	WP_066035540.1	none	AAA family ATPase, ATP-binding domain-containing protein, ATP-binding domain-containing protein, ATP-dependent DNA helicase, AAA family ATPase, ATP-dependent DNA helicase
E5337_RS00030	E5338_RS01330	WP_094508346.1	WP_135950724.1	none	FAD-dependent oxidoreductase, FAD-dependent oxidoreductase, NADH oxidase, NADH oxidase
E5337_RS00110	E5338_RS01245	WP_094511894.1	WP_135950719.1	none	amino acid permease
E5337_RS00430	E5338_RS00290	WP_094511934.1	WP_135950569.1	none	NAD(P)H-binding protein, SDR family oxidoreductase, SDR family oxidoreductase, NAD(P)H-binding protein
E5337_RS00640	E5338_RS00495	WP_094511966.1	WP_065867870.1	none	DNA-3-methyladenine glycosylase
E5337_RS00875	E5338_RS03490	WP_094511987.1	WP_019253714.1	none	histidine phosphatase family protein, histidine phosphatase family protein, phosphoglycerate mutase family protein, phosphoglycerate mutase family protein
E5337_RS00880	E5338_RS03495	WP_094511988.1	WP_019251934.1	none	hypothetical protein
E5337_RS00520	E5338_RS00375	WP_094529003.1	WP_135950583.1	none	SGNH/GDSL hydrolase family protein, hypothetical protein, hypothetical protein, SGNH/GDSL hydrolase family protein
E5337_RS00240	E5338_RS00110	WP_094536449.1	WP_065867100.1	none	ABC transporter permease, energy-coupling factor transporter transmembrane protein EcfT, energy-coupling factor transporter transmembrane protein EcfT, ABC transporter permease
E5337_RS00210	E5338_RS00080	WP_094536856.1	WP_065867106.1	none	FAD-dependent oxidoreductase, FAD-dependent oxidoreductase, NAD(P)/FAD-dependent oxidoreductase, NAD(P)/FAD-dependent oxidoreductase
E5337_RS00635	E5338_RS00490	WP_094536885.1	WP_065867869.1	none	AAA domain-containing protein, AAA family ATPase, ATP-binding protein, ATP-binding protein, AAA domain-containing protein, AAA family ATPase
E5337_RS00645	E5338_RS00500	WP_094536887.1	WP_035166671.1	none	DUF488 family protein
E5337_RS00800	E5338_RS03415	WP_094536899.1	WP_135951002.1	none	C40 family peptidase, LysM peptidoglycan-binding domain-containing protein, NlpC/P60 family protein, NlpC/P60 family protein, LysM peptidoglycan-binding domain-containing protein, C40 family peptidase
E5337_RS00810	E5338_RS03425	WP_094536901.1	WP_003665032.1	none	ABC transporter permease, branched-chain amino acid ABC transporter permease, branched-chain amino acid ABC transporter permease, ABC transporter permease
E5337_RS00825	E5338_RS03440	WP_094536905.1	WP_135950966.1	none	metalloregulator ArsR/SmtB family transcription factor, winged helix-turn-helix transcriptional regulator, winged helix-turn-helix transcriptional regulator, metalloregulator ArsR/SmtB family transcription factor
E5337_RS00600	E5338_RS00455	WP_094537305.1	WP_065867864.1	cls	cardiolipin synthase
E5337_RS00015	E5338_RS01345	WP_136000619.1	WP_029507467.1	none	LTA synthase family protein, LTA synthase family protein, sulfatase-like hydrolase/transferase, sulfatase-like hydrolase/transferase
E5337_RS00020	E5338_RS01340	WP_136000620.1	WP_035156095.1	none	DMT family transporter, EamA family transporter, EamA family transporter, DMT family transporter
E5337_RS00025	E5338_RS01335	WP_136000621.1	WP_035169085.1	none	FAD-dependent oxidoreductase, FAD-dependent oxidoreductase, SidA/IucD/PvdA family monooxygenase, NADH oxidase, SidA/IucD/PvdA family monooxygenase
E5337_RS00095	E5338_RS01260	WP_136000622.1	WP_003664834.1	none	transcriptional repressor
E5337_RS00125	E5338_RS00010	WP_136000623.1	WP_003675047.1	none	ABC transporter substrate-binding protein, ABC transporter substrate-binding protein, extracellular solute-binding protein, extracellular solute-binding protein
E5337_RS00130	E5338_RS00015	WP_136000624.1	WP_020843346.1	none	ABC transporter permease, ABC transporter permease subunit, ABC transporter permease subunit, ABC transporter permease
E5337_RS00140	E5338_RS00025	WP_136000625.1	WP_003664847.1	none	ABC transporter ATP-binding protein, ABC transporter ATP-binding protein, polyamine ABC transporter ATP-binding protein, polyamine ABC transporter ATP-binding protein
E5337_RS00145	E5338_RS00030	WP_136000626.1	WP_020843348.1	none	Xaa-Pro dipeptidyl-peptidase
E5337_RS00155	E5338_RS00040	WP_136000627.1	WP_042229434.1	none	HAD-IC family P-type ATPase
E5337_RS00160	E5338_RS00045	WP_136000628.1	WP_003664851.1	none	DNA starvation/stationary phase protection protein
E5337_RS00165	E5338_RS00050	WP_136000629.1	WP_020843350.1	none	APC family permease, amino acid permease, amino acid permease, APC family permease
E5337_RS00170	E5338_RS00055	WP_136000630.1	WP_020843351.1	none	HAD family hydrolase, HAD family hydrolase, HAD-IA family hydrolase, HAD-IA family hydrolase
E5337_RS00180	E5338_RS00065	WP_136000631.1	WP_020843353.1	none	hypothetical protein
E5337_RS00215	E5338_RS00085	WP_136000636.1	WP_065867105.1	none	nucleoside hydrolase
E5337_RS00220	E5338_RS00090	WP_136000637.1	WP_065867104.1	none	glucose 1-dehydrogenase
E5337_RS00230	E5338_RS00100	WP_136000638.1	WP_065867102.1	none	ABC transporter permease
E5337_RS00235	E5338_RS00105	WP_136000639.1	WP_135950543.1	none	ABC transporter ATP-binding protein, ABC transporter ATP-binding protein, ATP-binding cassette domain-containing protein, ATP-binding cassette domain-containing protein
E5337_RS00260	E5338_RS00130	WP_136000640.1	WP_065867502.1	none	alpha/beta fold hydrolase, alpha/beta fold hydrolase, alpha/beta hydrolase, alpha/beta hydrolase
E5337_RS00270	E5338_RS00140	WP_136000641.1	WP_065867501.1	none	SAM-dependent methyltransferase, hypothetical protein, hypothetical protein, SAM-dependent methyltransferase
E5337_RS00300	E5338_RS00160	WP_136000644.1	WP_065867497.1	none	MFS transporter
E5337_RS00305	E5338_RS00165	WP_136000645.1	WP_065867496.1	none	ATP-binding cassette domain-containing protein, XRE family transcriptional regulator, XRE family transcriptional regulator, ATP-binding cassette domain-containing protein
E5337_RS00320	E5338_RS00180	WP_136000646.1	WP_003669993.1	none	hypothetical protein
E5337_RS00325	E5338_RS00185	WP_136000647.1	WP_135950545.1	none	lipoate--protein ligase
E5337_RS00335	E5338_RS00195	WP_136000648.1	WP_065867495.1	none	GTP-binding protein, TetM/TetW/TetO/TetS family tetracycline resistance ribosomal protection protein, TetM/TetW/TetO/TetS family tetracycline resistance ribosomal protection protein, GTP-binding protein
E5337_RS00340	E5338_RS00200	WP_136000649.1	WP_135950546.1	none	ROK family protein
E5337_RS00345	E5338_RS00205	WP_136000650.1	WP_135950548.1	brnQ	branched-chain amino acid transport system II carrier protein
E5337_RS00350	E5338_RS00210	WP_136000651.1	WP_035152423.1	none	alpha/beta fold hydrolase, alpha/beta hydrolase, alpha/beta hydrolase, alpha/beta fold hydrolase
E5337_RS00360	E5338_RS00220	WP_136000652.1	WP_065533351.1	none	phosphoketolase, phosphoketolase family protein, phosphoketolase, phosphoketolase family protein
E5337_RS00365	E5338_RS00225	WP_136000653.1	WP_065867491.1	none	GntR family transcriptional regulator, UTRA domain-containing protein, UTRA domain-containing protein, GntR family transcriptional regulator
E5337_RS00375	E5338_RS00235	WP_136000654.1	WP_135950554.1	none	C69 family dipeptidase
E5337_RS00380	E5338_RS00240	WP_136000655.1	WP_135950556.1	none	ABC transporter ATP-binding protein, ABC transporter ATP-binding protein, ATP-binding cassette domain-containing protein, ATP-binding cassette domain-containing protein
E5337_RS00385	E5338_RS00245	WP_136000656.1	WP_135950558.1	none	ABC transporter ATP-binding protein, ABC transporter ATP-binding protein, ATP-binding cassette domain-containing protein, ATP-binding cassette domain-containing protein
E5337_RS00390	E5338_RS00250	WP_136000657.1	WP_019253780.1	none	D-2-hydroxyacid dehydrogenase, D-2-hydroxyacid dehydrogenase, lactate dehydrogenase, lactate dehydrogenase
E5337_RS00395	E5338_RS00255	WP_136000658.1	WP_003669206.1	none	aquaporin, aquaporin family protein, aquaporin family protein, aquaporin
E5337_RS00405	E5338_RS00265	WP_136000660.1	WP_135950565.1	none	TIM barrel protein, TIM barrel protein, sugar phosphate isomerase/epimerase, xylose isomerase, sugar phosphate isomerase/epimerase, xylose isomerase
E5337_RS00410	E5338_RS00270	WP_136000661.1	WP_135950567.1	none	AI-2E family transporter
E5337_RS00420	E5338_RS00280	WP_136000662.1	WP_065867481.1	none	MarR family transcriptional regulator
E5337_RS00435	E5338_RS00295	WP_136000663.1	WP_135950571.1	none	ABC transporter ATP-binding protein, hypothetical protein, hypothetical protein, ABC transporter ATP-binding protein, multidrug ABC transporter ATPase, multidrug ABC transporter ATPase
E5337_RS00440	E5338_RS00300	WP_136000664.1	WP_135950574.1	none	DUF21 domain-containing protein, HlyC/CorC family transporter, HlyC/CorC family transporter, DUF21 domain-containing protein
E5337_RS00460	E5338_RS00320	WP_136000665.1	WP_003664946.1	none	glucose-6-phosphate dehydrogenase
E5337_RS00500	E5338_RS00355	WP_136000666.1	WP_035155416.1	none	DedA family protein
E5337_RS00510	E5338_RS00365	WP_136000667.1	WP_065867475.1	none	UDP-glucose--hexose-1-phosphate uridylyltransferase
E5337_RS00515	E5338_RS00370	WP_136000668.1	WP_029507429.1	none	galactokinase
E5337_RS00530	E5338_RS00385	WP_136000669.1	WP_135950585.1	none	YbhB/YbcL family Raf kinase inhibitor-like protein
E5337_RS00540	E5338_RS00395	WP_136000670.1	WP_066036003.1	none	hypothetical protein
E5337_RS00560	E5338_RS00415	WP_136000671.1	WP_135950594.1	none	aldo/keto reductase
E5337_RS00570	E5338_RS00425	WP_136000672.1	WP_135950598.1	none	HAMP domain-containing histidine kinase, HAMP domain-containing histidine kinase, sensor histidine kinase, sensor histidine kinase
E5337_RS00575	E5338_RS00430	WP_136000673.1	WP_135950600.1	none	ABC transporter ATP-binding protein, ABC transporter ATP-binding protein, ATP-binding cassette domain-containing protein, ATP-binding cassette domain-containing protein
E5337_RS00580	E5338_RS00435	WP_136000674.1	WP_135950602.1	none	ABC transporter permease, FtsX-like permease family protein, FtsX-like permease family protein, ABC transporter permease
E5337_RS00585	E5338_RS00440	WP_136000675.1	WP_066036010.1	none	homoserine O-succinyltransferase, hypothetical protein, hypothetical protein, homoserine O-succinyltransferase
E5337_RS00590	E5338_RS00445	WP_136000676.1	WP_065867468.1	cysK	cysteine synthase A
E5337_RS00595	E5338_RS00450	WP_136000677.1	WP_081305737.1	none	MerR family transcriptional regulator
E5337_RS00605	E5338_RS00460	WP_136000678.1	WP_019252954.1	none	MFS transporter
E5337_RS00610	E5338_RS00465	WP_136000679.1	WP_065867866.1	none	O-acetyl-ADP-ribose deacetylase
E5337_RS00620	E5338_RS00475	WP_136000681.1	WP_135950606.1	none	M13 family peptidase, peptidase M13, peptidase M13, M13 family peptidase
E5337_RS00625	E5338_RS00480	WP_136000682.1	WP_003664996.1	none	hypothetical protein
E5337_RS00630	E5338_RS00485	WP_136000683.1	WP_135950608.1	none	peptidase
E5337_RS00650	E5338_RS00505	WP_136000684.1	WP_066035863.1	none	NAD(P)H-dependent oxidoreductase, flavodoxin family protein, flavodoxin family protein, NAD(P)H-dependent oxidoreductase
E5337_RS00660	E5338_RS00515	WP_136000685.1	WP_035155353.1	none	hypothetical protein
E5337_RS00675	E5338_RS00530	WP_136000686.1	WP_135950609.1	none	hypothetical protein
E5337_RS00680	E5338_RS00535	WP_136000687.1	WP_135950612.1	none	LPXTG cell wall anchor domain-containing protein
E5337_RS00695	E5338_RS00550	WP_136000689.1	WP_135950614.1	none	hypothetical protein
E5337_RS00700	E5338_RS00555	WP_136000690.1	WP_065867709.1	none	phosphoesterase, phosphoesterase DHHA1, phosphoesterase DHHA1, phosphoesterase
E5337_RS00705	E5338_RS00560	WP_136000691.1	WP_135950616.1	none	DUF2325 domain-containing protein
E5337_RS00715	E5338_RS00570	WP_136000692.1	WP_019252936.1	none	glycoside hydrolase family 73 protein, glycoside hydrolase family 73 protein, mannosyl-glycoprotein endo-beta-N-acetylglucosamidase, mannosyl-glycoprotein endo-beta-N-acetylglucosamidase
E5337_RS00720	E5338_RS00575	WP_136000693.1	WP_065867712.1	none	hypothetical protein, hypothetical protein, putative ABC transporter permease, putative ABC transporter permease
E5337_RS00725	E5338_RS00580	WP_136000694.1	WP_019252934.1	none	ABC-F family ATP-binding cassette domain-containing protein, ATP-binding cassette domain-containing protein, ATP-binding cassette domain-containing protein, ABC-F family ATP-binding cassette domain-containing protein
E5337_RS00815	E5338_RS03430	WP_136000705.1	WP_003669785.1	none	ATP-binding cassette domain-containing protein
E5337_RS00820	E5338_RS03435	WP_136000706.1	WP_066035852.1	none	TMEM165/GDT1 family protein, hypothetical protein, hypothetical protein, TMEM165/GDT1 family protein, permease cadmium resistance protein, membrane protein, membrane protein, permease cadmium resistance protein
E5337_RS00855	E5338_RS03470	WP_136000707.1	WP_135950972.1	none	C69 family dipeptidase
E5337_RS00860	E5338_RS03475	WP_136000708.1	WP_019252823.1	none	purine permease
E5337_RS00865	E5338_RS03480	WP_136000709.1	WP_135950974.1	nhaC	Na+/H+ antiporter NhaC
E5337_RS00885	E5338_RS03500	WP_136000710.1	WP_019253715.1	none	LTA synthase family protein, LTA synthase family protein, sulfatase-like hydrolase/transferase, sulfatase-like hydrolase/transferase
E5337_RS00890	E5338_RS03505	WP_136000711.1	WP_086879156.1	none	glycerol dehydrogenase, iron-containing alcohol dehydrogenase, iron-containing alcohol dehydrogenase, glycerol dehydrogenase
E5337_RS00690	E5338_RS00545	WP_136000713.1	WP_065867952.1	none	helix-turn-helix domain-containing protein, helix-turn-helix domain-containing protein, helix-turn-helix transcriptional regulator, helix-turn-helix transcriptional regulator
E5337_RS00870	E5338_RS03485	WP_136000714.1	WP_029507510.1	none	TRAP transporter large permease subunit, TRAP transporter large permease subunit, YfcC family protein, YfcC family protein
E5337_RS00955	E5338_RS04800	PSEUDOGENE	WP_135951155.1	none	zinc-binding alcohol dehydrogenase family protein, zinc-dependent alcohol dehydrogenase family protein, zinc-dependent alcohol dehydrogenase family protein, zinc-binding alcohol dehydrogenase family protein
E5337_RS01215	E5338_RS08795	WP_003664576.1	WP_003664576.1	none	30S ribosomal protein S12
E5337_RS01190	E5338_RS08820	WP_003664584.1	WP_135951837.1	none	TetR family transcriptional regulator, TetR/AcrR family transcriptional regulator, TetR/AcrR family transcriptional regulator, TetR family transcriptional regulator
E5337_RS01110	E5338_RS04600	WP_003664604.1	WP_003672521.1	none	cold shock domain-containing protein, cold-shock protein, cold-shock protein, cold shock domain-containing protein
E5337_RS01105	E5338_RS04605	WP_003664606.1	WP_135951106.1	none	metal-dependent transcriptional regulator
E5337_RS01090	E5338_RS04620	WP_003664611.1	WP_135951111.1	none	VIT family protein
E5337_RS01065	E5338_RS04645	WP_003664620.1	WP_003664620.1	none	ABC transporter permease subunit, ABC transporter permease subunit, amino acid ABC transporter permease, amino acid ABC transporter permease
E5337_RS01045	E5338_RS04665	WP_003664629.1	WP_003664629.1	none	MerR family transcriptional regulator
E5337_RS00960	E5338_RS04795	WP_003664646.1	WP_019253174.1	none	peptidylprolyl isomerase
E5337_RS01220	E5338_RS08790	WP_003668788.1	WP_019253133.1	rpsG	30S ribosomal protein S7
E5337_RS01140	E5338_RS04570	WP_003668798.1	WP_019253147.1	none	deoxynucleoside kinase
E5337_RS01085	E5338_RS04625	WP_003668816.1	WP_003668816.1	none	universal stress protein
E5337_RS01225	E5338_RS08785	WP_003674892.1	WP_019253132.1	fusA	elongation factor G
E5337_RS01195	E5338_RS08815	WP_003674901.1	WP_003674901.1	none	DNA-directed RNA polymerase subunit beta
E5337_RS01095	E5338_RS04615	WP_003674919.1	WP_003674919.1	none	VIT family protein
E5337_RS01175	E5338_RS09460	WP_019252707.1	WP_019253136.1	adhP	alcohol dehydrogenase AdhP
E5337_RS01185	E5338_RS09470	WP_094501776.1	WP_135951937.1	none	AAA domain-containing protein, ATP-dependent Clp protease ATP-binding subunit, ATP-dependent Clp protease ATP-binding subunit, AAA domain-containing protein
E5337_RS00975	E5338_RS04780	WP_094502630.1	WP_065867050.1	none	class II fumarate hydratase
E5337_RS00995	E5338_RS04715	WP_094502634.1	WP_003668849.1	none	threonine/serine exporter family protein
E5337_RS01000	E5338_RS04710	WP_094502635.1	WP_135951141.1	none	uracil-DNA glycosylase
E5337_RS01055	E5338_RS04655	WP_094502643.1	WP_135951117.1	none	RNase J family beta-CASP ribonuclease, ribonuclease J, ribonuclease J, RNase J family beta-CASP ribonuclease
E5337_RS01060	E5338_RS04650	WP_094502644.1	WP_135951115.1	none	CPBP family intramembrane metalloprotease
E5337_RS01115	E5338_RS04595	WP_094502648.1	WP_019253151.1	none	threonine/serine exporter, threonine/serine exporter family protein
E5337_RS01120	E5338_RS04590	WP_094502649.1	WP_019252700.1	none	threonine/serine exporter
E5337_RS00980	E5338_RS04775	WP_094504776.1	WP_020843292.1	none	flavocytochrome c
E5337_RS00990	E5338_RS04720	WP_094504778.1	WP_065867053.1	none	LysR family transcriptional regulator
E5337_RS01180	E5338_RS09465	WP_094504789.1	WP_013923834.1	none	CtsR family transcriptional regulator
E5337_RS00925	E5338_RS04835	WP_094509727.1	WP_135951165.1	none	galactose mutarotase
E5337_RS00940	E5338_RS04820	WP_094509747.1	WP_135951162.1	none	hypothetical protein
E5337_RS01015	E5338_RS04695	WP_094509765.1	WP_135951127.1	none	DJ-1 family protein, DJ-1/PfpI family protein, DJ-1/PfpI family protein, DJ-1 family protein
E5337_RS01070	E5338_RS04640	WP_094509773.1	WP_135951113.1	none	ABC transporter permease subunit, ABC transporter permease subunit, amino acid ABC transporter permease, amino acid ABC transporter permease
E5337_RS01075	E5338_RS04635	WP_094509775.1	WP_094509775.1	none	transporter substrate-binding domain-containing protein
E5337_RS01200	E5338_RS08810	WP_094509787.1	WP_003672258.1	rpoC	DNA-directed RNA polymerase subunit beta'
E5337_RS01040	E5338_RS04670	WP_094512498.1	WP_135951119.1	none	DHA2 family efflux MFS transporter permease subunit, DHA2 family efflux MFS transporter permease subunit, multidrug efflux MFS transporter, multidrug efflux MFS transporter
E5337_RS01135	E5338_RS04575	WP_094529211.1	WP_066035817.1	none	amino acid permease
E5337_RS01050	E5338_RS04660	WP_094536588.1	WP_019252690.1	none	DUF3368 domain-containing protein, hypothetical protein, hypothetical protein, DUF3368 domain-containing protein
E5337_RS00945	E5338_RS04815	WP_136000716.1	WP_135951159.1	none	DUF2252 domain-containing protein, DUF2252 domain-containing protein, DUF2252 family protein, DUF2252 family protein
E5337_RS00950	E5338_RS04805	WP_136000717.1	WP_135951170.1	none	hypothetical protein, hypothetical protein, plasmid pRiA4b ORF-3 family protein, plasmid pRiA4b ORF-3 family protein
E5337_RS00965	E5338_RS04790	WP_136000718.1	WP_135951153.1	none	LysR family transcriptional regulator
E5337_RS00970	E5338_RS04785	WP_136000719.1	WP_135951150.1	none	NAD-dependent malic enzyme, NAD-dependent malic enzyme, oxaloacetate-decarboxylating malate dehydrogenase, oxaloacetate-decarboxylating malate dehydrogenase
E5337_RS01005	E5338_RS04705	WP_136000720.1	WP_135951140.1	none	MFS transporter
E5337_RS01010	E5338_RS04700	WP_136000721.1	WP_135951137.1	none	alpha/beta hydrolase, alpha/beta hydrolase fold domain-containing protein, alpha/beta hydrolase fold domain-containing protein, alpha/beta hydrolase
E5337_RS01020	E5338_RS04690	WP_136000722.1	WP_135951125.1	mprF	bifunctional lysylphosphatidylglycerol flippase/synthetase MprF
E5337_RS01030	E5338_RS04680	WP_136000723.1	WP_135951123.1	none	RluA family pseudouridine synthase
E5337_RS01035	E5338_RS04675	WP_136000724.1	WP_135951121.1	none	DUF4811 domain-containing protein
E5337_RS01080	E5338_RS04630	WP_136000725.1	PSEUDOGENE	none	ATP-binding cassette domain-containing protein, amino acid ABC transporter ATP-binding protein, amino acid ABC transporter ATP-binding protein, ATP-binding cassette domain-containing protein
E5337_RS01100	E5338_RS04610	WP_136000726.1	WP_135951109.1	none	cation diffusion facilitator family transporter, cation diffusion facilitator family transporter, cation transporter, cation transporter
E5337_RS01125	E5338_RS04585	WP_136000727.1	WP_019253150.1	none	phosphatase PAP2 family protein
E5337_RS01130	E5338_RS04580	WP_136000728.1	WP_019253149.1	none	GNAT family N-acetyltransferase
E5337_RS01170	E5338_RS09455	WP_136000729.1	WP_065867876.1	none	alpha/beta fold hydrolase, alpha/beta fold hydrolase, alpha/beta hydrolase, alpha/beta hydrolase
E5337_RS01205	E5338_RS08805	WP_136000730.1	WP_135951835.1	none	DUF998 domain-containing protein
E5337_RS01210	E5338_RS08800	WP_136000731.1	WP_066035811.1	none	prepilin peptidase
E5337_RS01250	E5338_RS06810	WP_003666742.1	WP_003668333.1	trmL	tRNA (cytidine(34)-2'-O)-methyltransferase, tRNA (uridine(34)/cytosine(34)/5- carboxymethylaminomethyluridine(34)-2'-O)- methyltransferase TrmL, tRNA (uridine(34)/cytosine(34)/5- carboxymethylaminomethyluridine(34)-2'-O)- methyltransferase TrmL, tRNA (cytidine(34)-2'-O)-methyltransferase
E5337_RS01260	E5338_RS06820	WP_003666746.1	WP_003666746.1	none	DUF4044 domain-containing protein
E5337_RS01275	E5338_RS06835	WP_003666754.1	WP_019254293.1	rsmH	16S rRNA (cytosine(1402)-N(4))-methyltransferase RsmH
E5337_RS01280	E5338_RS06840	WP_003666755.1	WP_003666755.1	ftsL	cell division protein FtsL
E5337_RS01315	E5338_RS06875	WP_003666768.1	WP_019254298.1	ftsZ	cell division protein FtsZ
E5337_RS01320	E5338_RS06880	WP_003666769.1	WP_003666769.1	none	cell division protein SepF
E5337_RS01345	E5338_RS06905	WP_003666775.1	WP_003666775.1	none	cold shock domain-containing protein, cold shock domain-containing protein, cold-shock protein, cold-shock protein
E5337_RS01385	E5338_RS06945	WP_003666783.1	WP_003666783.1	none	tetratricopeptide repeat protein
E5337_RS01415	E5338_RS09050	WP_003666790.1	WP_035157934.1	dapD	2,3,4,5-tetrahydropyridine-2,6-dicarboxylate N-acetyltransferase
E5337_RS01425	E5338_RS09040	WP_003666792.1	WP_066035584.1	dapA	4-hydroxy-tetrahydrodipicolinate synthase
E5337_RS01475	E5338_RS02985	WP_003666803.1	WP_003666803.1	none	DNA-dependent RNA polymerase auxiliary subunit epsilon family protein, DNA-dependent RNA polymerase auxiliary subunit epsilon family protein, DUF1447 family protein, DUF1447 family protein
E5337_RS01480	E5338_RS02990	WP_003666804.1	WP_065532791.1	none	hypothetical protein
E5337_RS01545	E5338_RS03055	WP_003666821.1	WP_135950924.1	none	PDZ domain-containing protein
E5337_RS01555	E5338_RS03065	WP_003666825.1	WP_003666825.1	none	ComE operon protein 2
E5337_RS01570	E5338_RS03085	WP_003666832.1	WP_003666832.1	none	30S ribosomal protein S20
E5337_RS01575	E5338_RS03090	WP_003666833.1	WP_003666833.1	rpsO	30S ribosomal protein S15
E5337_RS01540	E5338_RS03050	WP_003668252.1	WP_003668252.1	coaD	pantetheine-phosphate adenylyltransferase
E5337_RS01375	E5338_RS06935	WP_003668307.1	WP_135951471.1	mnmA	tRNA 2-thiouridine(34) synthase MnmA
E5337_RS01510	E5338_RS03020	WP_003674372.1	WP_003674372.1	none	UPF0223 family protein, hypothetical protein, hypothetical protein, UPF0223 family protein
E5337_RS01240	E5338_RS06800	WP_019252512.1	WP_019254289.1	none	beta-propeller fold lactonase family protein, lactonase family protein, lactonase family protein, beta-propeller fold lactonase family protein
E5337_RS01535	E5338_RS03045	WP_019252614.1	WP_135950922.1	rsmD	16S rRNA (guanine(966)-N(2))-methyltransferase RsmD
E5337_RS01520	E5338_RS03030	WP_019252617.1	WP_003666816.1	typA	translational GTPase TypA
E5337_RS01465	E5338_RS02975	WP_019252625.1	WP_003668273.1	none	hypothetical protein
E5337_RS01380	E5338_RS06940	WP_019252640.1	WP_135951473.1	none	histidine phosphatase family protein
E5337_RS01270	E5338_RS06830	WP_094502531.1	WP_019254292.1	mraZ	division/cell wall cluster transcriptional repressor MraZ
E5337_RS01305	E5338_RS06865	WP_094502535.1	WP_019254297.1	none	FtsQ-type POTRA domain-containing protein, FtsQ-type POTRA domain-containing protein, cell division protein DivIB, cell division protein DivIB
E5337_RS01360	E5338_RS06920	WP_094502539.1	WP_035156037.1	none	5'-methylthioadenosine/adenosylhomocysteine nucleosidase
E5337_RS01395	E5338_RS06955	WP_094502544.1	WP_019254307.1	none	ribose-phosphate diphosphokinase, ribose-phosphate diphosphokinase, ribose-phosphate pyrophosphokinase, ribose-phosphate pyrophosphokinase
E5337_RS01400	E5338_RS09065	WP_094502545.1	WP_035157943.1	none	diaminopimelate epimerase
E5337_RS01440	E5338_RS09025	WP_094502553.1	WP_135951866.1	none	aspartate-semialdehyde dehydrogenase
E5337_RS01485	E5338_RS02995	WP_094502557.1	WP_065532792.1	none	peptide deformylase
E5337_RS01525	E5338_RS03035	WP_094502561.1	WP_135950920.1	none	FtsW/RodA/SpoVE family cell cycle protein
E5337_RS01530	E5338_RS03040	WP_094502562.1	WP_003666818.1	none	DUF2129 domain-containing protein, YlbG family protein, YlbG family protein, DUF2129 domain-containing protein
E5337_RS01265	E5338_RS06825	WP_094508620.1	WP_003666750.1	none	hypothetical protein
E5337_RS01410	E5338_RS09055	WP_094508641.1	WP_135951871.1	lysA	diaminopimelate decarboxylase
E5337_RS01420	E5338_RS09045	WP_094508643.1	WP_135951869.1	none	N-acetyldiaminopimelate deacetylase, N-acetyldiaminopimelate deacetylase, amidohydrolase, amidohydrolase
E5337_RS01450	E5338_RS02960	WP_094508651.1	WP_065532788.1	none	hypothetical protein
E5337_RS01470	E5338_RS02980	WP_094508655.1	WP_065532790.1	none	YegS/Rv2252/BmrU family lipid kinase
E5337_RS01550	E5338_RS03060	WP_094508668.1	WP_065532797.1	none	competence protein ComEA
E5337_RS01565	E5338_RS03075	WP_094508672.1	WP_065532799.1	holA	DNA polymerase III subunit delta
E5337_RS01500	E5338_RS03010	WP_094512509.1	WP_035168127.1	none	biotin/lipoyl-binding protein
E5337_RS01490	E5338_RS03000	WP_094537176.1	WP_135950916.1	pdhA	pyruvate dehydrogenase (acetyl-transferring) E1 component subunit alpha
E5337_RS01495	E5338_RS03005	WP_094537178.1	WP_003666809.1	none	alpha-ketoacid dehydrogenase subunit beta
E5337_RS01245	E5338_RS06805	WP_136000732.1	WP_135951461.1	none	methyltransferase domain-containing protein
E5337_RS01255	E5338_RS06815	WP_136000733.1	WP_066035577.1	none	DNA translocase FtsK, DUF87 domain-containing protein, DUF87 domain-containing protein, DNA translocase FtsK
E5337_RS01285	E5338_RS06845	WP_136000734.1	WP_135951463.1	none	PASTA domain-containing protein, PASTA domain-containing protein, penicillin-binding protein, penicillin-binding protein
E5337_RS01290	E5338_RS06850	WP_136000735.1	WP_003666758.1	none	phospho-N-acetylmuramoyl-pentapeptide- transferase
E5337_RS01295	E5338_RS06855	WP_136000736.1	WP_135951465.1	none	UDP-N-acetylmuramoyl-L-alanine--D-glutamate ligase
E5337_RS01300	E5338_RS06860	WP_136000737.1	WP_035156023.1	murG	undecaprenyldiphospho-muramoylpentapeptide beta-N-acetylglucosaminyltransferase
E5337_RS01310	E5338_RS06870	WP_136000738.1	WP_003668317.1	ftsA	cell division protein FtsA
E5337_RS01325	E5338_RS06885	WP_136000739.1	WP_003674426.1	none	YggT family protein
E5337_RS01330	E5338_RS06890	WP_136000740.1	WP_019254299.1	none	RNA-binding protein
E5337_RS01335	E5338_RS06895	WP_136000741.1	WP_019254300.1	none	DivIVA domain-containing protein
E5337_RS01340	E5338_RS06900	WP_136000742.1	WP_135951467.1	ileS	isoleucine--tRNA ligase
E5337_RS01350	E5338_RS06910	WP_136000743.1	WP_135951469.1	none	NUDIX domain-containing protein, NUDIX domain-containing protein, NUDIX hydrolase, NUDIX hydrolase
E5337_RS01365	E5338_RS06925	WP_136000744.1	WP_035156039.1	none	aminotransferase class V-fold PLP-dependent enzyme, cysteine desulfurase, cysteine desulfurase, aminotransferase class V-fold PLP-dependent enzyme
E5337_RS01370	E5338_RS06930	WP_136000745.1	WP_035156041.1	none	DUF1831 domain-containing protein, cysteine desulfurase, cysteine desulfurase, DUF1831 domain-containing protein
E5337_RS01390	E5338_RS06950	WP_136000746.1	WP_135951475.1	none	ATP-dependent RecD-like DNA helicase
E5337_RS01405	E5338_RS09060	WP_136000747.1	WP_135951873.1	none	aspartate kinase
E5337_RS01430	E5338_RS09035	WP_136000748.1	WP_035157927.1	none	4-hydroxy-tetrahydrodipicolinate reductase
E5337_RS01435	E5338_RS09030	WP_136000749.1	WP_135951868.1	none	aminotransferase class I/II-fold pyridoxal phosphate-dependent enzyme
E5337_RS01455	E5338_RS02965	WP_136000750.1	WP_003668276.1	none	hypothetical protein
E5337_RS01460	E5338_RS02970	WP_136000751.1	WP_065532789.1	none	C40 family peptidase, LysM peptidoglycan-binding domain-containing protein, NlpC/P60 family protein, NlpC/P60 family protein, LysM peptidoglycan-binding domain-containing protein, C40 family peptidase
E5337_RS01505	E5338_RS03015	WP_136000752.1	WP_135950918.1	lpdA	dihydrolipoyl dehydrogenase
E5337_RS01515	E5338_RS03025	WP_136000753.1	WP_035168133.1	none	inositol monophosphatase family protein
E5337_RS01560	E5338_RS03070	WP_136000754.1	WP_065532798.1	none	DNA internalization-related competence protein ComEC/Rec2
E5337_RS01580	E5338_RS02005	WP_003666416.1	WP_065532660.1	none	HD domain-containing protein, hydrolase, hydrolase, HD domain-containing protein
E5337_RS01615	E5338_RS02040	WP_003666428.1	WP_003666428.1	whiA	DNA-binding protein WhiA
E5337_RS01625	E5338_RS02050	WP_003666435.1	WP_003666435.1	none	ATP-dependent Clp endopeptidase proteolytic subunit ClpP
E5337_RS01635	E5338_RS02060	WP_003666436.1	WP_003666436.1	gap	type I glyceraldehyde-3-phosphate dehydrogenase
E5337_RS01640	E5338_RS02065	WP_003666439.1	WP_003666439.1	none	phosphoglycerate kinase
E5337_RS01705	E5338_RS02130	WP_003666455.1	WP_003667486.1	none	GNAT family N-acetyltransferase
E5337_RS01730	E5338_RS02155	WP_003666460.1	WP_019253911.1	rbsD	D-ribose pyranase
E5337_RS01800	E5338_RS02225	WP_003666481.1	WP_019253918.1	none	sugar transporter
E5337_RS01645	E5338_RS02070	WP_003667474.1	WP_135950804.1	none	triose-phosphate isomerase
E5337_RS01715	E5338_RS02140	WP_003667489.1	WP_020842913.1	none	3'-5' exonuclease, 3'-5' exonuclease, exonuclease, exonuclease
E5337_RS01585	E5338_RS02010	WP_003670446.1	WP_003670446.1	none	hypothetical protein
E5337_RS01755	E5338_RS02180	WP_003676224.1	WP_135950817.1	glmS	glutamine--fructose-6-phosphate transaminase (isomerizing)
E5337_RS01665	E5338_RS02090	WP_003676245.1	WP_003676245.1	secG	preprotein translocase subunit SecG
E5337_RS01605	E5338_RS02030	WP_019252162.1	WP_042746472.1	rapZ	RNase adapter RapZ
E5337_RS01610	E5338_RS02035	WP_019252163.1	WP_003667464.1	yvcK	uridine diphosphate-N-acetylglucosamine-binding protein YvcK
E5337_RS01690	E5338_RS02115	WP_085650277.1	WP_085650277.1	none	uracil-DNA glycosylase
E5337_RS01740	E5338_RS02165	WP_094501952.1	WP_003666462.1	none	TIGR00159 family protein
E5337_RS01710	E5338_RS02135	WP_094501956.1	WP_135950815.1	none	PAS domain-containing protein, hypothetical protein, hypothetical protein, PAS domain-containing protein
E5337_RS01695	E5338_RS02120	WP_094501960.1	WP_094501960.1	pta	phosphate acetyltransferase
E5337_RS01655	E5338_RS02080	WP_094501968.1	WP_019253270.1	none	amino acid permease
E5337_RS01650	E5338_RS02075	WP_094501970.1	WP_003666443.1	none	phosphopyruvate hydratase
E5337_RS01600	E5338_RS02025	WP_094504039.1	WP_012390508.1	none	amino acid permease
E5337_RS01810	E5338_RS02235	WP_094508081.1	WP_135950823.1	none	glucose-6-phosphate isomerase
E5337_RS01805	E5338_RS02230	WP_094508083.1	WP_066035432.1	none	sugar O-acetyltransferase
E5337_RS01790	E5338_RS02215	WP_094508087.1	WP_003670412.1	none	response regulator, response regulator transcription factor, response regulator, response regulator transcription factor
E5337_RS01780	E5338_RS02205	WP_094508089.1	WP_035155145.1	none	LysM peptidoglycan-binding domain-containing protein
E5337_RS01770	E5338_RS02195	WP_094508093.1	WP_003670415.1	none	MarR family transcriptional regulator
E5337_RS01760	E5338_RS02185	WP_094508097.1	WP_003670417.1	none	hypothetical protein
E5337_RS01750	E5338_RS02175	WP_094508098.1	WP_019253913.1	none	phosphoglucosamine mutase
E5337_RS01720	E5338_RS02145	WP_094508106.1	WP_019253910.1	murB	UDP-N-acetylmuramate dehydrogenase
E5337_RS01700	E5338_RS02125	WP_094508108.1	WP_003667485.1	tsaE	tRNA (adenosine(37)-N6)-threonylcarbamoyltransferase complex ATPase subunit type 1 TsaE
E5337_RS01670	E5338_RS02095	WP_094508112.1	WP_135950809.1	none	alpha/beta fold hydrolase, prolyl oligopeptidase family serine peptidase, prolyl oligopeptidase family serine peptidase, alpha/beta fold hydrolase
E5337_RS01725	E5338_RS02150	WP_094511664.1	WP_003676232.1	rbsK	ribokinase
E5337_RS01685	E5338_RS02110	WP_094511665.1	WP_003667483.1	none	hypothetical protein
E5337_RS01680	E5338_RS02105	WP_094511666.1	WP_135950813.1	smpB	SsrA-binding protein SmpB
E5337_RS01815	E5338_RS02240	WP_094528796.1	WP_035155152.1	none	hypothetical protein
E5337_RS01660	E5338_RS02085	WP_094528801.1	WP_135950807.1	none	ClC family H(+)/Cl(-) exchange transporter
E5337_RS01590	E5338_RS02015	WP_094536522.1	WP_065867873.1	uvrB	excinuclease ABC subunit UvrB
E5337_RS01595	E5338_RS02020	WP_094536524.1	WP_135950800.1	uvrA	excinuclease ABC subunit UvrA
E5337_RS01620	E5338_RS02045	WP_136000755.1	WP_135950802.1	none	MFS transporter
E5337_RS01675	E5338_RS02100	WP_136000756.1	WP_135950811.1	rnr	ribonuclease R
E5337_RS01735	E5338_RS02160	WP_136000757.1	WP_003667493.1	fucP	L-fucose:H+ symporter permease
E5337_RS01765	E5338_RS02190	WP_136000758.1	WP_135950819.1	none	acetyltransferase, acyltransferase family protein, acyltransferase family protein, acetyltransferase
E5337_RS01775	E5338_RS02200	WP_136000759.1	WP_013923961.1	none	Cof-type HAD-IIB family hydrolase, HAD family phosphatase, HAD family phosphatase, Cof-type HAD-IIB family hydrolase
E5337_RS01795	E5338_RS02220	WP_136000760.1	WP_135950821.1	none	HAMP domain-containing histidine kinase, HAMP domain-containing protein, HAMP domain-containing protein, HAMP domain-containing histidine kinase
E5337_RS01870	E5338_RS02255	WP_136000764.1	WP_035155154.1	none	response regulator
E5337_RS01980	E5338_RS00765	PSEUDOGENE	WP_135950658.1	none	GAF domain-containing protein, GAF domain-containing protein, sensor histidine kinase, sensor histidine kinase
E5337_RS02075	E5338_RS00675	WP_003666133.1	WP_135950645.1	none	PaaI family thioesterase, PaaI family thioesterase, hotdog fold thioesterase, hotdog fold thioesterase
E5337_RS02045	E5338_RS00705	WP_003666143.1	WP_035160234.1	sufC	Fe-S cluster assembly ATPase SufC
E5337_RS02030	E5338_RS00720	WP_003666149.1	WP_003674144.1	none	SUF system NifU family Fe-S cluster assembly protein
E5337_RS01970	E5338_RS00775	WP_003666169.1	WP_003666169.1	none	CidA/LrgA family protein, murein hydrolase regulator LrgA, murein hydrolase regulator LrgA, CidA/LrgA family protein
E5337_RS01940	E5338_RS00805	WP_003666180.1	WP_019253603.1	none	DUF1440 domain-containing protein
E5337_RS01910	E5338_RS00835	WP_003666187.1	WP_135950671.1	none	DUF5590 domain-containg protein, hypothetical protein, peptidase, peptidase, hypothetical protein, DUF5590 domain-containg protein
E5337_RS01880	E5338_RS00865	WP_003667869.1	WP_003667869.1	gpsB	cell division regulator GpsB
E5337_RS02060	E5338_RS00690	WP_003667936.1	WP_019253388.1	none	FeoB-associated Cys-rich membrane protein
E5337_RS01935	E5338_RS00810	WP_003674129.1	WP_003674129.1	none	type 2 isopentenyl-diphosphate Delta-isomerase
E5337_RS02050	E5338_RS00700	WP_003674151.1	WP_003667931.1	none	ferrous iron transport protein A
E5337_RS02095	E5338_RS00655	WP_019251723.1	WP_065867594.1	none	ion transporter, ion transporter, potassium channel family protein, potassium channel family protein
E5337_RS02085	E5338_RS00665	WP_019251725.1	WP_135950641.1	none	MFS transporter
E5337_RS02080	E5338_RS00670	WP_019251726.1	WP_135950643.1	none	sigma-70 family RNA polymerase sigma factor
E5337_RS02025	E5338_RS00725	WP_019251734.1	WP_019253384.1	sufB	Fe-S cluster assembly protein SufB
E5337_RS02000	E5338_RS00745	WP_019251738.1	WP_019254016.1	none	cytochrome B5, cytochrome b5, cytochrome b5, cytochrome B5
E5337_RS02070	E5338_RS00680	WP_035152559.1	WP_019253390.1	menB	1,4-dihydroxy-2-naphthoyl-CoA synthase
E5337_RS01995	E5338_RS00750	WP_035153281.1	WP_065867602.1	none	Cof-type HAD-IIB family hydrolase, HAD family phosphatase, HAD family phosphatase, Cof-type HAD-IIB family hydrolase
E5337_RS01905	E5338_RS00840	WP_094500801.1	WP_003666188.1	none	DnaD domain protein
E5337_RS01920	E5338_RS00825	WP_094500805.1	WP_135950669.1	mvk	mevalonate kinase
E5337_RS01965	E5338_RS00780	WP_094500817.1	WP_132139843.1	none	antiholin, antiholin LrgB, antiholin, antiholin LrgB
E5337_RS02020	E5338_RS00730	WP_094500835.1	WP_003667917.1	none	DUF59 domain-containing protein, metal-sulfur cluster assembly factor, metal-sulfur cluster assembly factor, DUF59 domain-containing protein
E5337_RS02040	E5338_RS00710	WP_094500841.1	WP_065532893.1	sufD	Fe-S cluster assembly protein SufD, SufD family Fe-S cluster assembly protein, SufD family Fe-S cluster assembly protein, Fe-S cluster assembly protein SufD
E5337_RS02055	E5338_RS00695	WP_094500843.1	WP_135950649.1	feoB	ferrous iron transport protein B
E5337_RS01885	E5338_RS00860	WP_094502227.1	WP_019253613.1	none	DUF1273 domain-containing protein, DUF1273 domain-containing protein, DUF1273 family protein, DUF1273 family protein
E5337_RS01890	E5338_RS00855	WP_094502228.1	WP_065867577.1	recU	Holliday junction resolvase RecU
E5337_RS02120	E5338_RS00630	WP_094509498.1	WP_135950633.1	rihA	pyrimidine-specific ribonucleoside hydrolase RihA
E5337_RS02115	E5338_RS00635	WP_094509500.1	WP_066035291.1	ribD	bifunctional diaminohydroxyphosphoribosylaminopyrimidine deaminase/5-amino-6-(5-phosphoribosylamino)uracil reductase RibD
E5337_RS02105	E5338_RS00645	WP_094509504.1	WP_135950635.1	ribA	GTP cyclohydrolase II, bifunctional 3,4-dihydroxy-2-butanone-4-phosphate synthase/GTP cyclohydrolase II, bifunctional 3,4-dihydroxy-2-butanone-4-phosphate synthase/GTP cyclohydrolase II, GTP cyclohydrolase II
E5337_RS02100	E5338_RS00650	WP_094509506.1	WP_135950637.1	none	6,7-dimethyl-8-ribityllumazine synthase
E5337_RS02015	E5338_RS00735	WP_094509522.1	WP_065867588.1	none	helix-turn-helix domain-containing protein, helix-turn-helix domain-containing protein, helix-turn-helix transcriptional regulator, helix-turn-helix transcriptional regulator
E5337_RS01930	E5338_RS00815	WP_094509539.1	WP_003666183.1	none	phosphomevalonate kinase
E5337_RS01925	E5338_RS00820	WP_094509541.1	WP_135950668.1	mvaD	diphosphomevalonate decarboxylase
E5337_RS02110	E5338_RS00640	WP_094529408.1	WP_066035290.1	none	riboflavin synthase
E5337_RS01900	E5338_RS00845	WP_136000765.1	WP_003666189.1	none	DMT family transporter, EamA family transporter, EamA family transporter, DMT family transporter
E5337_RS01915	E5338_RS00830	WP_136000766.1	WP_065867580.1	none	DEAD/DEAH box helicase
E5337_RS01945	E5338_RS00800	WP_136000767.1	WP_135950666.1	none	alpha-galactosidase
E5337_RS01950	E5338_RS00795	WP_136000768.1	WP_135950664.1	none	LacI family DNA-binding transcriptional regulator, LacI family DNA-binding transcriptional regulator, LacI family transcriptional regulator, substrate-binding domain-containing protein, LacI family transcriptional regulator, substrate-binding domain-containing protein
E5337_RS01955	E5338_RS00790	WP_136000769.1	WP_113896468.1	none	ROK family protein
E5337_RS01960	E5338_RS00785	WP_136000770.1	WP_135950662.1	none	L-lactate dehydrogenase
E5337_RS01975	E5338_RS00770	WP_136000771.1	WP_135950660.1	none	response regulator
E5337_RS01985	E5338_RS00760	WP_136000772.1	WP_135950656.1	none	SPFH domain-containing protein, hypothetical protein, hypothetical protein, SPFH domain-containing protein, membrane protein, membrane protein
E5337_RS01990	E5338_RS00755	WP_136000773.1	WP_135950653.1	none	NOL1/NOP2/sun family putative RNA methylase, RNA methyltransferase, RNA methyltransferase, NOL1/NOP2/sun family putative RNA methylase
E5337_RS02010	E5338_RS00740	WP_136000775.1	WP_081306749.1	none	response regulator, response regulator transcription factor, response regulator, response regulator transcription factor
E5337_RS02035	E5338_RS00715	WP_136000776.1	WP_135950651.1	none	SufS family cysteine desulfurase, cysteine desulfurase, cysteine desulfurase, SufS family cysteine desulfurase
E5337_RS02065	E5338_RS00685	WP_136000777.1	WP_135950647.1	menE	o-succinylbenzoate--CoA ligase
E5337_RS02090	E5338_RS00660	WP_136000778.1	WP_135950639.1	none	YfhO family protein
E5337_RS02125	E5338_RS00625	WP_136000779.1	WP_135950631.1	none	hypothetical protein, hypothetical protein, phospholipase D/transphosphatidylase, phospholipase, phospholipase, phospholipase D/transphosphatidylase
E5337_RS02155	E5338_RS05055	WP_003665279.1	WP_003665279.1	none	sugar transporter
E5337_RS02310	E5338_RS04915	WP_003665334.1	WP_003670263.1	pgmB	beta-phosphoglucomutase
E5337_RS02250	E5338_RS04975	WP_003669553.1	WP_003670244.1	none	hypothetical protein, hypothetical protein, transcriptional regulator, transcriptional regulator
E5337_RS02300	E5338_RS04925	WP_003670259.1	WP_019252100.1	none	MFS transporter, MFS transporter, SLC45 family MFS transporter, SLC45 family MFS transporter
E5337_RS02370	E5338_RS08735	WP_003670286.1	WP_003670286.1	pyrR	bifunctional pyr operon transcriptional regulator/uracil phosphoribosyltransferase PyrR
E5337_RS02180	E5338_RS05030	WP_003675520.1	WP_135951214.1	none	ABC transporter ATP-binding protein, ABC transporter ATP-binding protein, ATP-binding cassette domain-containing protein, ATP-binding cassette domain-containing protein
E5337_RS02165	E5338_RS05045	WP_019251834.1	WP_019253749.1	none	NAD(P)-binding domain-containing protein, pyrroline-5-carboxylate reductase, pyrroline-5-carboxylate reductase, NAD(P)-binding domain-containing protein
E5337_RS02235	E5338_RS04990	WP_019252088.1	WP_035156131.1	none	OsmC family peroxiredoxin, OsmC family protein, OsmC family protein, OsmC family peroxiredoxin
E5337_RS02320	E5338_RS04885	WP_019252103.1	WP_135951180.1	none	glutamate--cysteine ligase
E5337_RS02360	E5338_RS08725	WP_019252110.1	WP_003665344.1	none	adenylosuccinate synthase
E5337_RS02345	E5338_RS04865	WP_019253722.1	WP_019253722.1	none	ECF transporter S component
E5337_RS02305	E5338_RS04920	WP_029507879.1	WP_029507514.1	none	glycoside hydrolase family 65 protein
E5337_RS02325	E5338_RS04880	WP_029507880.1	WP_065533524.1	none	C26 family cysteine hydrolase domain-containing family, C26 family cysteine hydrolase domain-containing family, gamma-glutamyl-gamma-aminobutyrate hydrolase family protein, gamma-glutamyl-gamma-aminobutyrate hydrolase family protein
E5337_RS02295	E5338_RS04930	WP_035154888.1	WP_066035749.1	none	acetyl-CoA C-acetyltransferase, acetyl-CoA C-acetyltransferase, acetyl-CoA C-acyltransferase, acetyl-CoA C-acyltransferase
E5337_RS02330	E5338_RS04875	WP_035168997.1	WP_135951178.1	none	aldo/keto reductase
E5337_RS02175	E5338_RS05035	WP_086142446.1	WP_135951216.1	none	efflux RND transporter periplasmic adaptor subunit
E5337_RS02255	E5338_RS04970	WP_094502658.1	WP_065533512.1	none	AAA domain-containing protein, ATP-dependent Clp protease ATP-binding subunit, ATP-dependent Clp protease ATP-binding subunit, AAA domain-containing protein
E5337_RS02290	E5338_RS04935	WP_094502664.1	WP_135951192.1	none	LacI family DNA-binding transcriptional regulator, LacI family DNA-binding transcriptional regulator, LacI family transcriptional regulator, LacI family transcriptional regulator
E5337_RS02365	E5338_RS08730	WP_094502670.1	WP_135951823.1	none	DUF5011 domain-containing protein, hypothetical protein, hypothetical protein, DUF5011 domain-containing protein
E5337_RS02375	E5338_RS08740	WP_094502671.1	WP_029507511.1	none	hypothetical protein
E5337_RS02240	E5338_RS04985	WP_094508116.1	WP_135951205.1	none	D-2-hydroxyacid dehydrogenase, D-2-hydroxyacid dehydrogenase, lactate dehydrogenase, lactate dehydrogenase
E5337_RS02270	E5338_RS04955	WP_094508126.1	WP_019253737.1	none	GNAT family N-acetyltransferase
E5337_RS02275	E5338_RS04950	WP_094508128.1	WP_003665321.1	cls	cardiolipin synthase
E5337_RS02185	E5338_RS05025	WP_094509194.1	WP_086142448.1	none	ABC transporter permease, FtsX-like permease family protein, FtsX-like permease family protein, ABC transporter permease
E5337_RS02170	E5338_RS05040	WP_094512126.1	WP_135951218.1	none	NAD-dependent succinate-semialdehyde dehydrogenase, aldehyde dehydrogenase family protein, aldehyde dehydrogenase family protein, NAD-dependent succinate-semialdehyde dehydrogenase
E5337_RS02350	E5338_RS04860	WP_094529103.1	WP_019253721.1	none	FAD-dependent oxidoreductase, FAD-dependent oxidoreductase, SidA/IucD/PvdA family monooxygenase, SidA/IucD/PvdA family monooxygenase
E5337_RS02280	E5338_RS04945	WP_094529106.1	WP_135951197.1	none	ATP-dependent helicase, ATP-dependent helicase, ATP-dependent helicase/deoxyribonuclease subunit B, ATP-dependent nuclease subunit B, ATP-dependent helicase/deoxyribonuclease subunit B, ATP-dependent nuclease subunit B
E5337_RS02340	E5338_RS04870	WP_094536797.1	WP_135951176.1	none	glycerophosphodiester phosphodiesterase, hypothetical protein, hypothetical protein, glycerophosphodiester phosphodiesterase
E5337_RS02160	E5338_RS05050	WP_136000783.1	WP_019253750.1	none	VOC family protein
E5337_RS02205	E5338_RS05015	WP_136000785.1	WP_135951209.1	none	L,D-transpeptidase family protein
E5337_RS02245	E5338_RS04980	WP_136000788.1	WP_135951203.1	none	aminotransferase class I/II-fold pyridoxal phosphate-dependent enzyme
E5337_RS02265	E5338_RS04960	WP_136000791.1	WP_135951199.1	none	hypothetical protein
E5337_RS02285	E5338_RS04940	WP_136000793.1	WP_135951195.1	addA	helicase-exonuclease AddAB subunit AddA
E5337_RS02420	E5338_RS06675	WP_003665382.1	WP_019253201.1	none	DUF951 domain-containing protein, DUF951 domain-containing protein, DUF951 family protein, DUF951 family protein
E5337_RS02450	E5338_RS06705	WP_003665392.1	WP_042746023.1	deoD	purine-nucleoside phosphorylase
E5337_RS02465	E5338_RS06720	WP_003665397.1	WP_003665397.1	none	response regulator, response regulator transcription factor, response regulator, response regulator transcription factor
E5337_RS02480	E5338_RS06735	WP_003665402.1	WP_042746019.1	none	AzlD domain-containing protein
E5337_RS02635	E5338_RS08395	WP_003665449.1	WP_003665449.1	none	2,3-diphosphoglycerate-dependent phosphoglycerate mutase
E5337_RS02425	E5338_RS06680	WP_003669674.1	WP_003669674.1	ychF	redox-regulated ATPase YchF
E5337_RS02490	E5338_RS06745	WP_003669696.1	WP_003669696.1	none	aspartate carbamoyltransferase, aspartate carbamoyltransferase catalytic subunit, aspartate carbamoyltransferase catalytic subunit, aspartate carbamoyltransferase
E5337_RS02410	E5338_RS06665	WP_004562448.1	WP_065533545.1	none	AAA family ATPase, ParA family protein, ParA family protein, AAA family ATPase
E5337_RS02390	E5338_RS06645	WP_004562452.1	WP_035157597.1	rihC	ribonucleoside hydrolase RihC
E5337_RS02415	E5338_RS06670	WP_019251490.1	WP_019253202.1	none	ParB/RepB/Spo0J family partition protein
E5337_RS02505	E5338_RS06760	WP_019251504.1	WP_019253190.1	pyrF	orotidine-5'-phosphate decarboxylase
E5337_RS02590	E5338_RS08350	WP_019251514.1	WP_135951735.1	none	phosphoribosylaminoimidazolesuccinocarboxamide synthase
E5337_RS02620	E5338_RS08380	WP_019251520.1	WP_135951746.1	purN	phosphoribosylglycinamide formyltransferase
E5337_RS02460	E5338_RS06715	WP_019253196.1	WP_003669685.1	none	guanosine monophosphate reductase
E5337_RS02455	E5338_RS06710	WP_019253197.1	WP_019251496.1	none	RNA polymerase subunit sigma-70, sugar-binding transcriptional regulator, sugar-binding transcriptional regulator, RNA polymerase subunit sigma-70
E5337_RS02435	E5338_RS06690	WP_029507810.1	WP_003665386.1	deoC	deoxyribose-phosphate aldolase
E5337_RS02520	E5338_RS06775	WP_029507812.1	WP_035156189.1	none	class I SAM-dependent methyltransferase, class I SAM-dependent methyltransferase, methyltransferase domain-containing protein, methyltransferase domain-containing protein
E5337_RS02540	E5338_RS09535	WP_065867260.1	WP_135951950.1	budA	acetolactate decarboxylase
E5337_RS02530	E5338_RS09525	WP_065867262.1	WP_135951946.1	none	formate--tetrahydrofolate ligase
E5337_RS02430	E5338_RS06685	WP_094502707.1	WP_065533546.1	none	DUF1129 domain-containing protein, DUF1129 domain-containing protein, DUF1129 family protein, DUF1129 family protein
E5337_RS02405	E5338_RS06660	WP_094502710.1	WP_135951445.1	none	ParB/RepB/Spo0J family partition protein, nucleoid occlusion protein, nucleoid occlusion protein, ParB/RepB/Spo0J family partition protein
E5337_RS02385	E5338_RS06640	WP_094502716.1	WP_035153464.1	none	NupC/NupG family nucleoside CNT transporter, nucleoside permease, nucleoside transporter, nucleoside transporter, nucleoside permease, NupC/NupG family nucleoside CNT transporter
E5337_RS02605	E5338_RS08365	WP_094509884.1	WP_135951741.1	purL	phosphoribosylformylglycinamidine synthase subunit PurL
E5337_RS02580	E5338_RS08340	WP_094509890.1	WP_135951733.1	purK	5-(carboxyamino)imidazole ribonucleotide synthase
E5337_RS02575	E5338_RS08335	WP_094509892.1	WP_135951731.1	purE	5-(carboxyamino)imidazole ribonucleotide mutase
E5337_RS02440	E5338_RS06695	WP_094509902.1	WP_135951447.1	none	phosphopentomutase
E5337_RS02610	E5338_RS08370	WP_094511333.1	WP_135951742.1	none	amidophosphoribosyltransferase
E5337_RS02640	E5338_RS08400	WP_094511338.1	WP_135951752.1	none	hypothetical protein
E5337_RS02645	E5338_RS08405	WP_094511339.1	WP_113896925.1	none	tyrosine--tRNA ligase
E5337_RS02445	E5338_RS06700	WP_094536821.1	WP_135951449.1	none	pyrimidine-nucleoside phosphorylase
E5337_RS02595	E5338_RS08355	WP_094536839.1	WP_135951737.1	purS	phosphoribosylformylglycinamidine synthase subunit PurS
E5337_RS02625	E5338_RS08385	WP_094536845.1	WP_135951748.1	purH	bifunctional phosphoribosylaminoimidazolecarboxamide formyltransferase/IMP cyclohydrolase, bifunctional phosphoribosylaminoimidazolecarboxamide formyltransferase/IMP cyclohydrolase PurH, bifunctional phosphoribosylaminoimidazolecarboxamide formyltransferase/IMP cyclohydrolase, bifunctional phosphoribosylaminoimidazolecarboxamide formyltransferase/IMP cyclohydrolase PurH
E5337_RS02395	E5338_RS06650	WP_136000795.1	WP_135951443.1	none	3-hydroxyacyl-CoA dehydrogenase
E5337_RS02400	E5338_RS06655	WP_136000796.1	WP_035157592.1	rsmG	16S rRNA (guanine(527)-N(7))-methyltransferase RsmG
E5337_RS02470	E5338_RS06725	WP_136000798.1	WP_135951451.1	none	GHKL domain-containing protein, GHKL domain-containing protein, HAMP domain-containing histidine kinase, HAMP domain-containing histidine kinase
E5337_RS02485	E5338_RS06740	WP_136000800.1	WP_135951453.1	none	LysR family transcriptional regulator
E5337_RS02495	E5338_RS06750	WP_136000801.1	WP_135951455.1	none	dihydroorotase
E5337_RS02500	E5338_RS06755	WP_136000803.1	WP_135951457.1	none	dihydroorotate dehydrogenase
E5337_RS02510	E5338_RS06765	WP_136000805.1	WP_135951459.1	none	orotate phosphoribosyltransferase
E5337_RS02515	E5338_RS06770	WP_136000806.1	WP_113896958.1	none	HAD family phosphatase, HAD family phosphatase, HAD hydrolase-like protein, HAD hydrolase-like protein
E5337_RS02525	E5338_RS06780	WP_136000808.1	WP_113896956.1	none	AI-2E family transporter
E5337_RS02535	E5338_RS09530	WP_136000809.1	WP_135951948.1	alsS	acetolactate synthase AlsS
E5337_RS02585	E5338_RS08345	WP_136000811.1	WP_035154906.1	purB	adenylosuccinate lyase
E5337_RS02600	E5338_RS08360	WP_136000813.1	WP_135951739.1	purQ	phosphoribosylformylglycinamidine synthase subunit PurQ
E5337_RS02615	E5338_RS08375	WP_136000815.1	WP_135951744.1	none	phosphoribosylformylglycinamidine cyclo-ligase
E5337_RS02630	E5338_RS08390	WP_136000817.1	WP_135951750.1	purD	phosphoribosylamine--glycine ligase
E5337_RS02875	E5338_RS08860	PSEUDOGENE	PSEUDOGENE	none	hypothetical protein, plasmid pRiA4b ORF-3 family protein
E5337_RS02695	E5338_RS07255	WP_003670641.1	WP_035154751.1	none	hypothetical protein
E5337_RS02765	E5338_RS07320	WP_003670659.1	WP_003670659.1	none	DUF4828 domain-containing protein
E5337_RS02735	E5338_RS07295	WP_003674779.1	WP_003664422.1	none	GtrA family protein
E5337_RS02700	E5338_RS07260	WP_019252560.1	WP_003670642.1	none	DUF2922 domain-containing protein, DUF2922 domain-containing protein, DUF2922 family protein, DUF2922 family protein
E5337_RS02730	E5338_RS07290	WP_019252566.1	WP_003674777.1	none	flavodoxin
E5337_RS02760	E5338_RS07315	WP_065867082.1	WP_003674786.1	none	Gfo/Idh/MocA family oxidoreductase
E5337_RS02810	E5338_RS09005	WP_065867089.1	WP_135951861.1	none	DUF3021 domain-containing protein, DUF3021 domain-containing protein, DUF3021 family protein, DUF3021 family protein
E5337_RS02850	E5338_RS08965	WP_080707453.1	WP_080735315.1	none	Rpn family recombination-promoting nuclease/putative transposase
E5337_RS02775	E5338_RS07330	WP_094500947.1	WP_020843255.1	none	NAD(P)-binding domain-containing protein, malate dehydrogenase, malate dehydrogenase, NAD(P)-binding domain-containing protein
E5337_RS02835	E5338_RS08985	WP_094500955.1	PSEUDOGENE	none	hydrophobic protein, hypothetical protein, hypothetical protein, hydrophobic protein
E5337_RS02790	E5338_RS07345	WP_094503933.1	WP_135951523.1	none	GNAT family N-acetyltransferase
E5337_RS02860	E5338_RS08830	WP_094508146.1	WP_003664448.1	none	hypothetical protein, hypothetical protein, multidrug transporter, multidrug transporter
E5337_RS02840	E5338_RS08975	WP_094508150.1	WP_135951855.1	none	FAD-dependent oxidoreductase, FAD-dependent oxidoreductase, NAD(P)/FAD-dependent oxidoreductase, NAD(P)/FAD-dependent oxidoreductase
E5337_RS02770	E5338_RS07325	WP_094537189.1	WP_066035500.1	none	TIGR00730 family Rossman fold protein
E5337_RS02675	E5338_RS07235	WP_136000827.1	WP_063164420.1	none	sugar transferase
E5337_RS02680	E5338_RS07240	WP_136000828.1	WP_135951514.1	none	glycosyltransferase, glycosyltransferase family 2 protein, glycosyltransferase family 2 protein, glycosyltransferase
E5337_RS02685	E5338_RS07245	WP_136000830.1	WP_135951517.1	none	DUF4422 domain-containing protein
E5337_RS02690	E5338_RS07250	WP_136000832.1	WP_135951520.1	recX	recombination regulator RecX
E5337_RS02705	E5338_RS07265	WP_136000834.1	WP_042746146.1	none	YihY family inner membrane protein, YihY family inner membrane protein, YihY/virulence factor BrkB family protein, YihY/virulence factor BrkB family protein
E5337_RS02710	E5338_RS07270	WP_136000835.1	WP_086879072.1	yjeM	glutamate/gamma-aminobutyrate family transporter YjeM
E5337_RS02715	E5338_RS07275	WP_136000837.1	WP_135951521.1	none	amino acid permease
E5337_RS02725	E5338_RS07285	WP_136000839.1	WP_003668684.1	map	type I methionyl aminopeptidase
E5337_RS02745	E5338_RS07300	WP_136000843.1	WP_066035499.1	none	UDP-N-acetylglucosamine 2-epimerase (non-hydrolyzing)
E5337_RS02755	E5338_RS07310	WP_136000845.1	WP_035168851.1	none	DEAD/DEAH box helicase
E5337_RS02780	E5338_RS07335	WP_136000847.1	WP_066035501.1	none	glutamate--cysteine ligase
E5337_RS02785	E5338_RS07340	WP_136000849.1	WP_135951529.1	none	DUF3114 domain-containing protein
E5337_RS02795	E5338_RS07350	WP_136000851.1	WP_135951525.1	none	BAX inhibitor (BI)-1/YccA family protein, Bax inhibitor-1/YccA family protein, Bax inhibitor-1/YccA family protein, BAX inhibitor (BI)-1/YccA family protein
E5337_RS02805	E5338_RS09010	WP_136000853.1	WP_035154792.1	none	LytTR family transcriptional regulator
E5337_RS02815	E5338_RS09000	WP_136000855.1	WP_135951859.1	none	N-acetylmuramoyl-L-alanine amidase
E5337_RS02830	E5338_RS08990	WP_136000857.1	WP_003668710.1	none	nitroreductase
E5337_RS03005	E5338_RS05525	WP_003664039.1	WP_003664039.1	none	DUF3042 family protein
E5337_RS03035	E5338_RS05555	WP_003664049.1	WP_003664049.1	rpmG	50S ribosomal protein L33
E5337_RS03055	E5338_RS05575	WP_003664064.1	WP_003664064.1	greA	transcription elongation factor GreA
E5337_RS03060	E5338_RS05580	WP_003664073.1	WP_003664073.1	none	uridine kinase
E5337_RS03080	E5338_RS05600	WP_003664081.1	WP_003664081.1	none	helix-turn-helix transcriptional regulator, transcriptional regulator, transcriptional regulator, helix-turn-helix transcriptional regulator
E5337_RS03115	E5338_RS05635	WP_003664088.1	WP_135951303.1	yjeM	glutamate/gamma-aminobutyrate family transporter YjeM
E5337_RS03125	E5338_RS05645	WP_003664091.1	WP_003664091.1	none	response regulator transcription factor
E5337_RS03130	E5338_RS05650	WP_003664092.1	WP_003664092.1	rpmF	50S ribosomal protein L32
E5337_RS03135	E5338_RS05655	WP_003664093.1	WP_003664093.1	none	DUF177 domain-containing protein
E5337_RS03180	E5338_RS05700	WP_003664105.1	WP_003664105.1	rplT	50S ribosomal protein L20
E5337_RS03185	E5338_RS05705	WP_003664106.1	WP_003664106.1	rpmI	50S ribosomal protein L35
E5337_RS03190	E5338_RS05710	WP_003664107.1	WP_003664107.1	infC	translation initiation factor IF-3
E5337_RS03245	E5338_RS05775	WP_003664132.1	WP_003664132.1	none	thioredoxin, thioredoxin family protein, thioredoxin, thioredoxin family protein
E5337_RS03015	E5338_RS05535	WP_003668439.1	WP_003664041.1	none	ROK family glucokinase
E5337_RS03020	E5338_RS05540	WP_003668441.1	WP_035156913.1	none	DUF910 family protein, YqgQ family protein, YqgQ family protein, DUF910 family protein
E5337_RS03075	E5338_RS05595	WP_003668455.1	WP_003668455.1	pheS	phenylalanine--tRNA ligase subunit alpha
E5337_RS03085	E5338_RS05605	WP_003668459.1	WP_003664082.1	none	HD domain-containing protein
E5337_RS03205	E5338_RS05725	WP_003668489.1	WP_065867356.1	nrdR	transcriptional repressor NrdR
E5337_RS03235	E5338_RS05755	WP_003668496.1	WP_065533123.1	none	UDP-N-acetylmuramate--L-alanine ligase
E5337_RS03240	E5338_RS05770	WP_003675765.1	WP_003675765.1	none	DUF4479 and tRNA-binding domain-containing protein, DUF4479 domain-containing protein, DUF4479 domain-containing protein, DUF4479 and tRNA-binding domain-containing protein
E5337_RS03250	E5338_RS05780	WP_003675767.1	WP_003664133.1	none	hypothetical protein
E5337_RS03150	E5338_RS05670	WP_019251367.1	WP_003670865.1	rsfS	ribosome silencing factor
E5337_RS03225	E5338_RS05745	WP_019251377.1	WP_020843164.1	none	DUF1275 domain-containing protein, DUF1275 domain-containing protein, DUF1275 family protein, DUF1275 family protein
E5337_RS02995	E5338_RS05515	WP_019252486.1	WP_019253075.1	glnA	type I glutamate--ammonia ligase
E5337_RS03195	E5338_RS05715	WP_035153087.1	WP_135951311.1	dnaI	primosomal protein DnaI
E5337_RS03175	E5338_RS05695	WP_035156947.1	WP_065533117.1	none	YqeG family HAD IIIA-type phosphatase
E5337_RS03140	E5338_RS05660	WP_094501750.1	WP_135951307.1	none	nucleotidyltransferase
E5337_RS03220	E5338_RS05740	WP_094501764.1	WP_135951315.1	polA	DNA polymerase I
E5337_RS03120	E5338_RS05640	WP_094502404.1	WP_135951305.1	none	HAMP domain-containing histidine kinase, HAMP domain-containing protein, HAMP domain-containing protein, HAMP domain-containing histidine kinase
E5337_RS03110	E5338_RS05630	WP_094502406.1	WP_135951301.1	none	MATE family efflux transporter, MATE family efflux transporter, multidrug transporter MatE, multidrug transporter MatE
E5337_RS03105	E5338_RS05625	WP_094502407.1	WP_003668467.1	none	peptide deformylase
E5337_RS03095	E5338_RS05615	WP_094502409.1	WP_135951299.1	none	acylphosphatase
E5337_RS03090	E5338_RS05610	WP_094502410.1	WP_003664083.1	none	RNA methyltransferase
E5337_RS03040	E5338_RS05560	WP_094502416.1	WP_135951293.1	none	penicillin-binding protein 2
E5337_RS03030	E5338_RS05550	WP_094502417.1	WP_019252482.1	none	5-formyltetrahydrofolate cyclo-ligase
E5337_RS03025	E5338_RS05545	WP_094502418.1	WP_135951291.1	none	rhomboid family intramembrane serine protease
E5337_RS02990	E5338_RS05510	WP_094502463.1	WP_019253074.1	none	glutamate--tRNA ligase
E5337_RS02980	E5338_RS05500	WP_094509323.1	WP_019253072.1	none	MetQ/NlpA family ABC transporter substrate-binding protein
E5337_RS02985	E5338_RS05505	WP_094509325.1	WP_019253073.1	none	aminotransferase class I/II-fold pyridoxal phosphate-dependent enzyme
E5337_RS03000	E5338_RS05520	WP_094509327.1	WP_019253076.1	miaA	tRNA (adenosine(37)-N6)-dimethylallyltransferase MiaA
E5337_RS03050	E5338_RS05570	WP_094509331.1	WP_066035872.1	none	heme biosynthesis protein HemY, hypothetical protein, hypothetical protein, heme biosynthesis protein HemY
E5337_RS03100	E5338_RS05620	WP_094509337.1	WP_019253088.1	yidC	membrane protein insertase YidC
E5337_RS03145	E5338_RS05665	WP_094509343.1	WP_065533113.1	none	class I SAM-dependent methyltransferase, class I SAM-dependent methyltransferase, methyltransferase domain-containing protein, methyltransferase domain-containing protein
E5337_RS03160	E5338_RS05680	WP_094509345.1	WP_135951309.1	none	nicotinate-nucleotide adenylyltransferase
E5337_RS03065	E5338_RS05585	WP_094511475.1	WP_066035873.1	none	C40 family peptidase, LysM peptidoglycan-binding domain-containing C40 family peptidase, LysM peptidoglycan-binding domain-containing C40 family peptidase, LysM peptidoglycan-binding domain-containing protein, C40 family peptidase, NlpC/P60 family protein, LysM peptidoglycan-binding domain-containing protein, NlpC/P60 family protein
E5337_RS03070	E5338_RS05590	WP_094511476.1	WP_135951297.1	none	phenylalanine--tRNA ligase subunit beta
E5337_RS03045	E5338_RS05565	WP_136000875.1	WP_135951295.1	none	YfhO family protein
E5337_RS03155	E5338_RS05675	WP_136000877.1	WP_065533114.1	none	HD domain-containing protein
E5337_RS03165	E5338_RS05685	WP_136000879.1	WP_003664099.1	yhbY	ribosome assembly RNA-binding protein YhbY
E5337_RS03170	E5338_RS05690	WP_136000880.1	WP_035156945.1	yqeH	ribosome biogenesis GTPase YqeH
E5337_RS03210	E5338_RS05730	WP_136000882.1	WP_135951313.1	none	dephospho-CoA kinase
E5337_RS03215	E5338_RS05735	WP_136000884.1	WP_003675755.1	mutM	DNA-formamidopyrimidine glycosylase, DNA-formamidopyrimidine glycosylase, bifunctional DNA-formamidopyrimidine glycosylase/DNA-(apurinic or apyrimidinic site) lyase, bifunctional DNA-formamidopyrimidine glycosylase/DNA-(apurinic or apyrimidinic site) lyase
E5337_RS03230	E5338_RS05750	WP_136000885.1	WP_019253107.1	none	BAX inhibitor (BI)-1/YccA family protein, Bax inhibitor-1/YccA family protein, Bax inhibitor-1/YccA family protein, BAX inhibitor (BI)-1/YccA family protein
E5337_RS03255	E5338_RS05785	WP_136000887.1	WP_019253827.1	glsA	glutaminase A
E5337_RS03420	E5338_RS03275	WP_003665798.1	WP_019254157.1	none	hypothetical protein
E5337_RS03430	E5338_RS03285	WP_003665800.1	WP_003665800.1	rbfA	30S ribosome-binding factor RbfA
E5337_RS03470	E5338_RS03330	WP_003665812.1	WP_003665812.1	lepA	elongation factor 4
E5337_RS03495	E5338_RS03355	WP_003665816.1	WP_011953436.1	none	hypothetical protein
E5337_RS03520	E5338_RS03380	WP_003665822.1	WP_065532830.1	none	D-tyrosyl-tRNA(Tyr) deacylase
E5337_RS03325	E5338_RS03180	WP_003666853.1	WP_003666853.1	lexA	transcriptional repressor LexA
E5337_RS03335	E5338_RS03190	WP_003666855.1	WP_003666855.1	none	YneF family protein
E5337_RS03360	E5338_RS03215	WP_003666860.1	WP_003666860.1	rpsB	30S ribosomal protein S2
E5337_RS03365	E5338_RS03220	WP_003666861.1	WP_003666861.1	none	elongation factor Ts
E5337_RS03490	E5338_RS03350	WP_003668154.1	WP_020843065.1	none	hypothetical protein
E5337_RS03460	E5338_RS03315	WP_003674311.1	WP_003674311.1	dnaK	molecular chaperone DnaK
E5337_RS03375	E5338_RS03230	WP_019251790.1	WP_035157866.1	none	ribosome recycling factor
E5337_RS03510	E5338_RS03370	WP_019252193.1	WP_003674298.1	none	hypothetical protein
E5337_RS03515	E5338_RS03375	WP_019252194.1	WP_020843069.1	none	RelA/SpoT family protein, bifunctional (p)ppGpp synthetase/guanosine-3',5'-bis(diphosphate) 3'-pyrophosphohydrolase, bifunctional (p)ppGpp synthetase/guanosine-3',5'-bis(diphosphate) 3'-pyrophosphohydrolase, RelA/SpoT family protein
E5337_RS03330	E5338_RS03185	WP_029507850.1	WP_003674333.1	none	DUF896 domain-containing protein
E5337_RS03450	E5338_RS03305	WP_035152843.1	WP_135950947.1	hrcA	heat-inducible transcriptional repressor HrcA
E5337_RS03505	E5338_RS03365	WP_094502347.1	WP_065867360.1	none	16S rRNA (uracil(1498)-N(3))-methyltransferase
E5337_RS03315	E5338_RS03170	WP_094502573.1	WP_135950934.1	none	RNase HI
E5337_RS03340	E5338_RS03195	WP_094502575.1	WP_065867364.1	none	1-acyl-sn-glycerol-3-phosphate acyltransferase
E5337_RS03440	E5338_RS03295	WP_094502583.1	WP_135950945.1	ribF	riboflavin biosynthesis protein RibF
E5337_RS03445	E5338_RS03300	WP_094502584.1	WP_003668175.1	none	hypothetical protein
E5337_RS03345	E5338_RS03200	WP_094508685.1	WP_019254166.1	none	methyltransferase, tRNA1(Val) (adenine(37)-N6)-methyltransferase, tRNA1(Val) (adenine(37)-N6)-methyltransferase, methyltransferase
E5337_RS03350	E5338_RS03205	WP_094508687.1	WP_003668197.1	none	GIY-YIG nuclease family protein
E5337_RS03355	E5338_RS03210	WP_094508689.1	WP_019254165.1	none	D-2-hydroxyacid dehydrogenase, D-2-hydroxyacid dehydrogenase, lactate dehydrogenase, lactate dehydrogenase
E5337_RS03385	E5338_RS03240	WP_094508691.1	WP_135950938.1	none	phosphatidate cytidylyltransferase
E5337_RS03475	E5338_RS03335	WP_094508843.1	WP_135950953.1	none	C69 family dipeptidase
E5337_RS03390	E5338_RS03245	WP_094511711.1	WP_019251787.1	rseP	RIP metalloprotease RseP
E5337_RS03395	E5338_RS03250	WP_094511712.1	WP_019254161.1	none	proline--tRNA ligase
E5337_RS03480	E5338_RS03340	WP_094511719.1	WP_135950955.1	none	Ldh family oxidoreductase
E5337_RS03380	E5338_RS03235	WP_094529169.1	WP_135950957.1	none	isoprenyl transferase
E5337_RS03425	E5338_RS03280	WP_094537466.1	WP_135950941.1	infB	translation initiation factor IF-2
E5337_RS03320	E5338_RS03175	WP_136000905.1	WP_135950936.1	none	hydroxymethylglutaryl-CoA synthase
E5337_RS03370	E5338_RS03225	WP_136000906.1	WP_003666862.1	none	UMP kinase
E5337_RS03400	E5338_RS03255	WP_136000908.1	WP_065867363.1	none	PolC-type DNA polymerase III
E5337_RS03405	E5338_RS03260	WP_136000910.1	WP_019254159.1	rimP	ribosome maturation factor RimP
E5337_RS03410	E5338_RS03265	WP_136000912.1	WP_019254158.1	nusA	transcription termination/antitermination protein NusA
E5337_RS03415	E5338_RS03270	WP_136000914.1	WP_003668183.1	none	DUF448 domain-containing protein, DUF448 domain-containing protein, YlxR family protein, YlxR family protein
E5337_RS03435	E5338_RS03290	WP_136000915.1	WP_135950943.1	truB	tRNA pseudouridine(55) synthase TruB
E5337_RS03455	E5338_RS03310	WP_136000917.1	WP_135950949.1	grpE	nucleotide exchange factor GrpE
E5337_RS03465	E5338_RS03320	WP_136000919.1	WP_135950951.1	dnaJ	molecular chaperone DnaJ
E5337_RS03485	E5338_RS03345	WP_136000921.1	WP_019254147.1	none	L-lactate dehydrogenase
E5337_RS03500	E5338_RS03360	WP_136000923.1	WP_065867361.1	none	50S ribosomal protein L11 methyltransferase
E5337_RS03580	E5338_RS06090	WP_003664767.1	WP_020843316.1	none	S-ribosylhomocysteine lyase
E5337_RS03555	E5338_RS06115	WP_003664776.1	WP_003664776.1	none	hypothetical protein
E5337_RS03545	E5338_RS06125	WP_019251571.1	WP_003664781.1	none	GNAT family N-acetyltransferase
E5337_RS03560	E5338_RS06110	WP_035150899.1	WP_035156062.1	none	DUF4767 domain-containing protein
E5337_RS03535	E5338_RS01415	WP_094511411.1	WP_003664784.1	none	hypothetical protein
E5337_RS03540	E5338_RS06130	WP_094511413.1	WP_135951344.1	none	magnesium transporter CorA family protein
E5337_RS03570	E5338_RS06100	WP_094511417.1	WP_011953550.1	none	hypothetical protein, hypothetical protein, sugar permease, sugar permease
E5337_RS03575	E5338_RS06095	WP_094511418.1	WP_135951337.1	none	matrixin family metalloprotease
E5337_RS03585	E5338_RS06085	WP_094511419.1	WP_122480773.1	none	metal ABC transporter substrate-binding protein
E5337_RS03525	E5338_RS01405	WP_136000926.1	WP_065867775.1	none	MFS transporter
E5337_RS03550	E5338_RS06120	WP_136000930.1	WP_135951341.1	cytX	putative hydroxymethylpyrimidine transporter CytX
E5337_RS03565	E5338_RS06105	WP_136000932.1	WP_135951339.1	none	alcohol dehydrogenase catalytic domain-containing protein, zinc-binding dehydrogenase, zinc-dependent alcohol dehydrogenase family protein, zinc-dependent alcohol dehydrogenase family protein, zinc-binding dehydrogenase, alcohol dehydrogenase catalytic domain-containing protein
E5337_RS03805	E5338_RS02900	WP_003663816.1	WP_003663816.1	rpsP	30S ribosomal protein S16
E5337_RS03795	E5338_RS02890	WP_003663818.1	WP_003663818.1	none	putative DNA-binding protein
E5337_RS03780	E5338_RS02875	WP_003663822.1	WP_003663822.1	none	ribonuclease III
E5337_RS03775	E5338_RS02870	WP_003663823.1	WP_003663823.1	acpP	acyl carrier protein
E5337_RS03755	E5338_RS02850	WP_003663831.1	WP_029507538.1	none	Asp23/Gls24 family envelope stress response protein
E5337_RS03750	E5338_RS02845	WP_003663833.1	WP_003663833.1	none	50S ribosomal protein L28
E5337_RS03700	E5338_RS02795	WP_003663855.1	WP_003663855.1	none	DNA-directed RNA polymerase subunit omega
E5337_RS03695	E5338_RS02790	WP_003663856.1	WP_003663856.1	none	guanylate kinase
E5337_RS03650	E5338_RS02745	WP_003663865.1	WP_003663865.1	nusB	transcription antitermination factor NusB
E5337_RS03620	E5338_RS02395	WP_003664008.1	WP_019254009.1	none	ribosomal-processing cysteine protease Prp
E5337_RS03615	E5338_RS02390	WP_003664009.1	WP_003664009.1	rplU	50S ribosomal protein L21
E5337_RS03810	E5338_RS02905	WP_003668367.1	WP_003668367.1	none	KH domain-containing protein
E5337_RS03830	E5338_RS02925	WP_003675625.1	WP_003675625.1	none	50S ribosomal protein L19
E5337_RS03660	E5338_RS02755	WP_003675664.1	WP_065533083.1	none	exodeoxyribonuclease VII large subunit
E5337_RS03665	E5338_RS02760	WP_019252445.1	WP_019252445.1	none	exodeoxyribonuclease VII small subunit
E5337_RS03715	E5338_RS02810	WP_019252453.1	WP_065867467.1	none	methionyl-tRNA formyltransferase
E5337_RS03735	E5338_RS02830	WP_019252457.1	WP_035156846.1	rsgA	ribosome small subunit-dependent GTPase A
E5337_RS03625	E5338_RS02400	WP_019252495.1	WP_019254008.1	none	50S ribosomal protein L27
E5337_RS03690	E5338_RS02785	WP_035169255.1	WP_019253997.1	none	hypothetical protein
E5337_RS03685	E5338_RS02780	WP_035169256.1	WP_035156874.1	recN	DNA repair protein RecN
E5337_RS03680	E5338_RS02775	WP_035169259.1	WP_019253999.1	none	ArgR family transcriptional regulator
E5337_RS03630	E5338_RS02725	WP_094502471.1	WP_135950881.1	none	YggS family pyridoxal phosphate-dependent enzyme
E5337_RS03635	E5338_RS02730	WP_094502472.1	WP_135950883.1	none	M24 family metallopeptidase, aminopeptidase P family protein, aminopeptidase P family protein, M24 family metallopeptidase
E5337_RS03645	E5338_RS02740	WP_094502474.1	WP_124216102.1	none	Asp23/Gls24 family envelope stress response protein
E5337_RS03655	E5338_RS02750	WP_094502475.1	WP_135950885.1	none	bifunctional 5,10-methylene-tetrahydrofolate dehydrogenase/5,10-methylene-tetrahydrofolate cyclohydrolase, bifunctional methylenetetrahydrofolate dehydrogenase/methenyltetrahydrofolate cyclohydrolase, hypothetical protein, hypothetical protein, bifunctional methylenetetrahydrofolate dehydrogenase/methenyltetrahydrofolate cyclohydrolase, bifunctional 5,10-methylene-tetrahydrofolate dehydrogenase/5…
E5337_RS03675	E5338_RS02770	WP_094502476.1	WP_019254000.1	none	TlyA family RNA methyltransferase, TlyA family RNA methyltransferase, TlyA family rRNA (cytidine-2'-O)-methyltransferase, TlyA family rRNA (cytidine-2'-O)-methyltransferase
E5337_RS03725	E5338_RS02820	WP_094502481.1	WP_065533074.1	none	Stp1/IreP family PP2C-type Ser/Thr phosphatase
E5337_RS03730	E5338_RS02825	WP_094502482.1	WP_035156849.1	pknB	Stk1 family PASTA domain-containing Ser/Thr kinase
E5337_RS03760	E5338_RS02855	WP_094502485.1	WP_135950895.1	none	DAK2 domain-containing protein
E5337_RS03820	E5338_RS02915	WP_094502492.1	WP_003663813.1	trmD	tRNA (guanosine(37)-N1)-methyltransferase TrmD
E5337_RS03815	E5338_RS02910	WP_094509292.1	WP_003663814.1	rimM	ribosome maturation factor RimM
E5337_RS03800	E5338_RS02895	WP_094509294.1	WP_135950901.1	none	signal recognition particle protein
E5337_RS03790	E5338_RS02885	WP_094509296.1	WP_107721050.1	ftsY	signal recognition particle-docking protein FtsY
E5337_RS03765	E5338_RS02860	WP_094509302.1	WP_135950897.1	recG	ATP-dependent DNA helicase RecG
E5337_RS03705	E5338_RS02800	WP_094509311.1	WP_135950889.1	coaBC	bifunctional phosphopantothenoylcysteine decarboxylase/phosphopantothenate--cysteine ligase CoaBC
E5337_RS03825	E5338_RS02920	WP_094509358.1	WP_135950903.1	none	amino acid permease
E5337_RS03610	E5338_RS02385	WP_136000940.1	WP_003668419.1	none	TetR family transcriptional regulator, TetR/AcrR family transcriptional regulator, TetR/AcrR family transcriptional regulator, TetR family transcriptional regulator
E5337_RS03640	E5338_RS02735	WP_136000942.1	WP_124216101.1	none	2'-5' RNA ligase family protein, hypothetical protein, hypothetical protein, 2'-5' RNA ligase family protein
E5337_RS03670	E5338_RS02765	WP_136000944.1	WP_135950887.1	none	polyprenyl synthetase family protein
E5337_RS03710	E5338_RS02805	WP_136000945.1	WP_135950891.1	priA	primosomal protein N'
E5337_RS03720	E5338_RS02815	WP_136000947.1	WP_035156865.1	rsmB	16S rRNA (cytosine(967)-C(5))-methyltransferase RsmB
E5337_RS03740	E5338_RS02835	WP_136000949.1	WP_003663836.1	none	ribulose-phosphate 3-epimerase
E5337_RS03745	E5338_RS02840	WP_136000951.1	WP_135950893.1	none	thiamine diphosphokinase
E5337_RS03770	E5338_RS02865	WP_136000953.1	WP_135950899.1	plsX	phosphate acyltransferase PlsX
E5337_RS03785	E5338_RS02880	WP_136000955.1	WP_019253984.1	smc	chromosome segregation protein SMC
E5337_RS03840	E5338_RS00890	WP_136000957.1	WP_065867572.1	none	hypothetical protein
E5337_RS03840	E5338_RS02410	WP_136000957.1	WP_135950845.1	none	hypothetical protein
E5337_RS03930	E5338_RS06555	WP_003665578.1	WP_135951422.1	rsmA	16S rRNA (adenine(1518)-N(6)/adenine(1519)-N(6))- dimethyltransferase RsmA
E5337_RS03935	E5338_RS06560	WP_003665581.1	WP_135951424.1	none	DUF1021 domain-containing protein, hypothetical protein, hypothetical protein, DUF1021 domain-containing protein
E5337_RS03965	E5338_RS06590	WP_003665587.1	WP_135951432.1	glmU	bifunctional UDP-N-acetylglucosamine diphosphorylase/glucosamine-1-phosphate N-acetyltransferase GlmU
E5337_RS03970	E5338_RS06595	WP_003665588.1	WP_003667197.1	none	ribose-phosphate diphosphokinase
E5337_RS04015	E5338_RS07915	WP_003665599.1	WP_003665599.1	none	type B 50S ribosomal protein L31
E5337_RS03890	E5338_RS06515	WP_003667177.1	WP_003667177.1	none	Ppx/GppA family phosphatase, Ppx/GppA family phosphatase, exopolyphosphatase, exopolyphosphatase
E5337_RS03880	E5338_RS06505	WP_003674562.1	WP_135951404.1	none	DNA methylase N-4, site-specific DNA-methyltransferase, site-specific DNA-methyltransferase, DNA methylase N-4
E5337_RS03960	E5338_RS06585	WP_003674595.1	WP_003667193.1	purR	pur operon repressor
E5337_RS03995	E5338_RS07935	WP_003674607.1	WP_113896835.1	none	DUF1934 domain-containing protein, DUF1934 family protein, DUF1934 family protein, DUF1934 domain-containing protein
E5337_RS03875	E5338_RS06500	WP_019252303.1	WP_003665559.1	none	nucleoside-diphosphate kinase
E5337_RS03955	E5338_RS06580	WP_019252319.1	WP_135951430.1	none	iron chelate uptake ABC transporter family permease subunit, iron chelate uptake ABC transporter family permease subunit, metal ABC transporter permease, metal ABC transporter permease
E5337_RS04065	E5338_RS07865	WP_019252335.1	WP_019252335.1	htpX	zinc metalloprotease HtpX
E5337_RS04035	E5338_RS07895	WP_080550956.1	WP_080550956.1	none	hypothetical protein
E5337_RS03915	E5338_RS06540	WP_094501079.1	WP_135951416.1	metG	methionine--tRNA ligase
E5337_RS03920	E5338_RS06545	WP_094501081.1	WP_135951418.1	none	TatD family deoxyribonuclease, TatD family hydrolase, YchF/TatD family DNA exonuclease, YchF/TatD family DNA exonuclease, TatD family deoxyribonuclease, TatD family hydrolase
E5337_RS03950	E5338_RS06575	WP_094501089.1	WP_135951428.1	none	ATP-binding cassette domain-containing protein
E5337_RS04025	E5338_RS07905	WP_094501103.1	WP_135951662.1	none	alpha/beta hydrolase
E5337_RS04040	E5338_RS07890	WP_094501109.1	WP_094504712.1	none	triose-phosphate isomerase
E5337_RS04045	E5338_RS07885	WP_094501111.1	WP_135951670.1	fba	class II fructose-1,6-bisphosphate aldolase, ketose-bisphosphate aldolase, ketose-bisphosphate aldolase, class II fructose-1,6-bisphosphate aldolase
E5337_RS03990	E5338_RS06620	WP_094507770.1	WP_135951441.1	none	ligase, lipoate--protein ligase A, lipoate--protein ligase A, ligase, lipoate--protein ligase family protein, lipoate--protein ligase family protein
E5337_RS03940	E5338_RS06565	WP_094507779.1	WP_003667188.1	none	4-(cytidine 5'-diphospho)-2-C-methyl-D-erythritol kinase
E5337_RS03905	E5338_RS06530	WP_094507789.1	WP_135951412.1	none	NAD-dependent protein deacylase
E5337_RS03870	E5338_RS06495	WP_094507799.1	WP_135951402.1	none	AAA family ATPase
E5337_RS04055	E5338_RS07875	WP_094509851.1	WP_135951657.1	none	low molecular weight phosphotyrosine protein phosphatase
E5337_RS04020	E5338_RS07910	WP_094509859.1	WP_135951664.1	none	PTS sugar transporter subunit IIC, PTS sugar transporter subunit IIC, PTS transporter subunit EIIC, PTS transporter subunit EIIC
E5337_RS04010	E5338_RS07920	WP_094509861.1	WP_135951666.1	none	UDP-N-acetylglucosamine 1-carboxyvinyltransferase
E5337_RS03885	E5338_RS06510	WP_094512409.1	WP_135951406.1	trpS	tryptophan--tRNA ligase
E5337_RS03865	E5338_RS06490	WP_136000963.1	WP_003667172.1	none	cation:proton antiporter, cation:proton antiporter, sodium:proton antiporter, sodium:proton antiporter
E5337_RS03895	E5338_RS06520	WP_136000965.1	WP_135951408.1	none	hydroxymethylglutaryl-CoA reductase, degradative
E5337_RS03900	E5338_RS06525	WP_136000967.1	WP_135951410.1	none	IpaB/EvcA family protein, hypothetical protein, hypothetical protein, IpaB/EvcA family protein
E5337_RS03910	E5338_RS06535	WP_136000968.1	WP_135951414.1	none	DUF72 domain-containing protein
E5337_RS03925	E5338_RS06550	WP_136000970.1	WP_135951420.1	rnmV	ribonuclease M5
E5337_RS03945	E5338_RS06570	WP_136000972.1	WP_135951426.1	none	metal ABC transporter substrate-binding protein, metal ABC transporter substrate-binding protein, zinc ABC transporter solute-binding protein, zinc ABC transporter solute-binding protein
E5337_RS03975	E5338_RS06600	WP_136000974.1	WP_135951435.1	none	hypothetical protein
E5337_RS03980	E5338_RS06610	WP_136000976.1	WP_135951437.1	none	Cof-type HAD-IIB family hydrolase, sugar-phosphatase, sugar-phosphatase, Cof-type HAD-IIB family hydrolase
E5337_RS03985	E5338_RS06615	WP_136000978.1	WP_135951439.1	none	HD domain-containing protein
E5337_RS04005	E5338_RS07925	WP_136000980.1	WP_113896832.1	none	CTP synthase
E5337_RS04030	E5338_RS07900	WP_136000982.1	WP_094501105.1	none	class A sortase, class A sortase, sortase, sortase
E5337_RS04050	E5338_RS07880	WP_136000984.1	WP_135951660.1	none	histidine phosphatase family protein
E5337_RS04060	E5338_RS07870	WP_136000986.1	WP_019252334.1	none	LemA family protein
E5337_RS04285	E5338_RS03930	WP_003666667.1	WP_003667620.1	recA	recombinase RecA
E5337_RS04230	E5338_RS03985	WP_003666685.1	WP_135951045.1	none	IreB family regulatory phosphoprotein
E5337_RS04225	E5338_RS03990	WP_003666687.1	WP_003666687.1	ruvX	Holliday junction resolvase RuvX
E5337_RS04220	E5338_RS03995	WP_003666689.1	WP_003666689.1	none	DUF1292 domain-containing protein
E5337_RS04205	E5338_RS04010	WP_003666692.1	WP_019252905.1	trxA	thioredoxin
E5337_RS04180	E5338_RS04035	WP_003666697.1	WP_065532752.1	none	CBS domain-containing protein
E5337_RS04150	E5338_RS04065	WP_003666707.1	WP_020842964.1	ccpA	catabolite control protein A
E5337_RS04125	E5338_RS04090	WP_003666716.1	WP_003667658.1	none	prepilin-type N-terminal cleavage/methylation domain-containing protein
E5337_RS04215	E5338_RS04000	WP_003676046.1	WP_003666690.1	none	CvpA family protein
E5337_RS04240	E5338_RS03975	WP_003676050.1	WP_003676050.1	none	DEAD/DEAH box helicase
E5337_RS04075	E5338_RS04140	WP_013923980.1	WP_016496977.1	none	cytochrome O ubiquinol oxidase, hypothetical protein, hypothetical protein, cytochrome O ubiquinol oxidase, membrane protein, membrane protein
E5337_RS04100	E5338_RS04115	WP_019252364.1	WP_035167966.1	none	acetate kinase, acetate/propionate family kinase, acetate/propionate family kinase, acetate kinase
E5337_RS04120	E5338_RS04095	WP_019252368.1	WP_065867389.1	none	hypothetical protein, hypothetical protein, type IV pilin cleavage/methylation domain-containing protein, type II secretion system protein, prepilin-type N-terminal cleavage/methylation domain-containing protein, prepilin-type N-terminal cleavage/methylation domain-containing protein, type II secretion system protein, type IV pilin cleavage/methylation domain-containing protein
E5337_RS04140	E5338_RS04075	WP_019252372.1	WP_003667655.1	none	YebC/PmpR family DNA-binding transcriptional regulator
E5337_RS04175	E5338_RS04040	WP_019252378.1	WP_020842961.1	none	HAD family phosphatase, HAD family phosphatase, HAD-IIB family hydrolase, HAD hydrolase family protein, HAD hydrolase family protein, HAD-IIB family hydrolase
E5337_RS04265	E5338_RS03950	WP_019252393.1	WP_019252992.1	ruvA	Holliday junction branch migration protein RuvA
E5337_RS04260	E5338_RS03955	WP_035167931.1	WP_019252993.1	ruvB	Holliday junction branch migration DNA helicase RuvB
E5337_RS04245	E5338_RS03970	WP_094501025.1	WP_011953421.1	none	bifunctional oligoribonuclease/PAP phosphatase NrnA
E5337_RS04235	E5338_RS03980	WP_094501027.1	WP_135951043.1	alaS	alanine--tRNA ligase
E5337_RS04210	E5338_RS04005	WP_094501031.1	WP_135951047.1	none	endonuclease MutS2
E5337_RS04195	E5338_RS04020	WP_094501782.1	WP_020842958.1	murI	glutamate racemase
E5337_RS04145	E5338_RS04070	WP_094501792.1	WP_020842965.1	none	hypothetical protein
E5337_RS04130	E5338_RS04085	WP_094501796.1	WP_019252893.1	none	type II secretion system protein
E5337_RS04115	E5338_RS04100	WP_094501798.1	WP_019252890.1	none	hypothetical protein
E5337_RS04095	E5338_RS04120	WP_094501804.1	WP_003671879.1	none	metallophosphatase
E5337_RS04085	E5338_RS04130	WP_094501806.1	WP_135951050.1	none	TIGR01457 family HAD-type hydrolase
E5337_RS04200	E5338_RS04015	WP_094508202.1	WP_019252904.1	none	DUF2507 domain-containing protein, YslB family protein, YslB family protein, DUF2507 domain-containing protein
E5337_RS04185	E5338_RS04030	WP_094508204.1	WP_029507422.1	none	YfcE family phosphodiesterase, YfcE family phosphodiesterase, metallophosphoesterase, metallophosphoesterase
E5337_RS04170	E5338_RS04045	WP_094508206.1	WP_019252898.1	none	mechanosensitive ion channel, mechanosensitive ion channel family protein, mechanosensitive ion channel family protein, mechanosensitive ion channel
E5337_RS04165	E5338_RS04050	WP_094508208.1	WP_003666701.1	none	DUF948 domain-containing protein
E5337_RS04160	E5338_RS04055	WP_094508210.1	WP_019252897.1	none	hypothetical protein
E5337_RS04155	E5338_RS04060	WP_094508212.1	WP_135951048.1	none	M24 family metallopeptidase, aminopeptidase P family protein, aminopeptidase P family protein, M24 family metallopeptidase
E5337_RS04135	E5338_RS04080	WP_094508214.1	WP_065867390.1	none	Flp pilus assembly complex ATPase component, competence protein, competence protein, Flp pilus assembly complex ATPase component, secretion protein E, secretion protein E
E5337_RS04110	E5338_RS04105	WP_094508216.1	WP_065867388.1	none	ComGF family competence protein, hypothetical protein, hypothetical protein, ComGF family competence protein
E5337_RS04105	E5338_RS04110	WP_094508218.1	WP_019252888.1	none	N-6 DNA methylase, class I SAM-dependent methyltransferase, class I SAM-dependent methyltransferase, N-6 DNA methylase
E5337_RS04090	E5338_RS04125	WP_094508220.1	WP_003671878.1	none	DUF1027 domain-containing protein, YutD family protein, YutD family protein, DUF1027 domain-containing protein
E5337_RS04080	E5338_RS04135	WP_094508222.1	WP_019252885.1	none	TIGR01906 family membrane protein
E5337_RS04275	E5338_RS03940	WP_094537387.1	WP_135951034.1	mutS	DNA mismatch repair protein MutS
E5337_RS04190	E5338_RS04025	WP_136000990.1	WP_020842959.1	none	XTP/dITP diphosphatase
E5337_RS04255	E5338_RS03960	WP_136000992.1	WP_135951039.1	none	tRNA-guanine transglycosylase
E5337_RS04270	E5338_RS03945	WP_136000994.1	WP_135951036.1	mutL	DNA mismatch repair endonuclease MutL
E5337_RS04280	E5338_RS03935	WP_136000996.1	WP_135951032.1	rny	ribonuclease Y
E5337_RS04290	E5338_RS03925	WP_136000998.1	WP_135951030.1	none	competence/damage-inducible protein A
E5337_RS04375	E5338_RS04385	WP_003666075.1	WP_029507478.1	parE	DNA topoisomerase IV subunit B
E5337_RS04420	E5338_RS04430	WP_003666092.1	WP_019253406.1	none	hypothetical protein
E5337_RS04425	E5338_RS04435	WP_003666094.1	WP_019253407.1	amaP	alkaline shock response membrane anchor protein AmaP
E5337_RS04465	E5338_RS04485	WP_003666104.1	WP_135951100.1	none	hypothetical protein
E5337_RS04460	E5338_RS04470	WP_003667978.1	WP_003667978.1	none	hypothetical protein
E5337_RS04405	E5338_RS04415	WP_003668066.1	WP_003668066.1	none	hypothetical protein
E5337_RS04340	E5338_RS04350	WP_003670906.1	WP_003670906.1	none	YozE family protein
E5337_RS04390	E5338_RS04400	WP_003674209.1	WP_019253402.1	none	manganese-dependent inorganic pyrophosphatase
E5337_RS04295	E5338_RS04305	WP_003674239.1	WP_113896511.1	none	tetratricopeptide repeat protein
E5337_RS04410	E5338_RS04420	WP_019251597.1	WP_135951090.1	none	GNAT family N-acetyltransferase, GNAT family N-acetyltransferase, N-acetyltransferase, N-acetyltransferase, N-acetyltransferase family protein
E5337_RS04370	E5338_RS04380	WP_019251605.1	WP_035157695.1	none	glycerol-3-phosphate acyltransferase
E5337_RS04455	E5338_RS04465	WP_019252580.1	WP_003666102.1	none	hypothetical protein
E5337_RS04400	E5338_RS04410	WP_019253404.1	WP_019253404.1	none	hypothetical protein
E5337_RS04435	E5338_RS04445	WP_019253409.1	WP_019252584.1	none	LacI family DNA-binding transcriptional regulator, LacI family DNA-binding transcriptional regulator, substrate-binding domain-containing protein, substrate-binding domain-containing protein
E5337_RS04385	E5338_RS04395	WP_065869073.1	WP_019253401.1	none	NUDIX domain-containing protein, NUDIX domain-containing protein, NUDIX hydrolase, NUDIX hydrolase
E5337_RS04415	E5338_RS04425	WP_065869075.1	WP_003666091.1	none	Asp23/Gls24 family envelope stress response protein
E5337_RS04430	E5338_RS04440	WP_065869077.1	WP_135951092.1	none	gluconate kinase, gluconokinase, gluconokinase, gluconate kinase
E5337_RS04450	E5338_RS04460	WP_094502245.1	WP_135951096.1	none	GNAT family N-acetyltransferase
E5337_RS04440	E5338_RS04450	WP_094502246.1	WP_016496896.1	none	gluconate permease, gluconate transporter, gluconate transporter, gluconate permease
E5337_RS04395	E5338_RS04405	WP_094502249.1	WP_019253403.1	none	iron-sulfur cluster biosynthesis family protein
E5337_RS04380	E5338_RS04390	WP_094502251.1	WP_065867660.1	parC	DNA topoisomerase IV subunit A
E5337_RS04350	E5338_RS04360	WP_094502254.1	WP_135951081.1	none	ribonuclease HII
E5337_RS04320	E5338_RS04330	WP_094504655.1	WP_003666062.1	none	hemolysin III family protein
E5337_RS04300	E5338_RS04310	WP_094509682.1	WP_109883327.1	none	CCA tRNA nucleotidyltransferase
E5337_RS04325	E5338_RS04335	WP_094509690.1	WP_019251613.1	none	DegV family EDD domain-containing protein, DegV family EDD domain-containing protein, DegV family protein, DegV family protein
E5337_RS04470	E5338_RS04490	WP_094509808.1	WP_135951102.1	none	DUF805 domain-containing protein
E5337_RS04335	E5338_RS04345	WP_094537476.1	WP_019254034.1	none	DUF2140 family protein, YpmS family protein, YpmS family protein, DUF2140 family protein
E5337_RS04305	E5338_RS04315	WP_136001000.1	WP_019254037.1	none	ABC-F family ATP-binding cassette domain-containing protein, ATP-binding cassette domain-containing protein, ATP-binding cassette domain-containing protein, ABC-F family ATP-binding cassette domain-containing protein
E5337_RS04310	E5338_RS04320	WP_136001002.1	WP_019254036.1	none	thymidylate synthase
E5337_RS04315	E5338_RS04325	WP_136001004.1	WP_003666061.1	none	dihydrofolate reductase
E5337_RS04330	E5338_RS04340	WP_136001005.1	WP_019254035.1	none	GDSL family lipase, SGNH/GDSL hydrolase family protein, SGNH/GDSL hydrolase family protein, GDSL family lipase
E5337_RS04345	E5338_RS04355	WP_136001007.1	WP_135951079.1	ylqF	ribosome biogenesis GTPase YlqF
E5337_RS04355	E5338_RS04365	WP_136001008.1	WP_135951083.1	dprA	DNA-protecting protein DprA
E5337_RS04360	E5338_RS04370	WP_136001010.1	WP_135951085.1	topA	type I DNA topoisomerase
E5337_RS04365	E5338_RS04375	WP_136001012.1	WP_135951088.1	none	aldose 1-epimerase family protein
E5337_RS04510	E5338_RS05490	WP_019252490.1	WP_029507443.1	none	DUF59 domain-containing protein, metal-sulfur cluster assembly factor, metal-sulfur cluster assembly factor, DUF59 domain-containing protein
E5337_RS04505	E5338_RS05485	WP_094502467.1	WP_029507442.1	none	exonuclease SbcC, hypothetical protein, hypothetical protein, exonuclease SbcC
E5337_RS04495	E5338_RS05475	WP_094502469.1	WP_019253067.1	none	hypothetical protein
E5337_RS04500	E5338_RS05480	WP_094509321.1	WP_019253068.1	none	hypothetical protein
E5337_RS04515	E5338_RS05495	WP_094512191.1	WP_135951289.1	msrA	peptide-methionine (S)-S-oxide reductase MsrA
E5337_RS04790	E5338_RS07215	WP_003665624.1	WP_003665624.1	dltC	D-alanine--poly(phosphoribitol) ligase subunit DltC
E5337_RS04775	E5338_RS07200	WP_003665629.1	WP_003665629.1	dltX	teichoic acid D-Ala incorporation-associated protein DltX
E5337_RS04770	E5338_RS07195	WP_003665630.1	WP_019254272.1	none	holo-ACP synthase
E5337_RS04725	E5338_RS07150	WP_003665648.1	WP_003665648.1	none	RNA-binding S4 domain-containing protein
E5337_RS04720	E5338_RS07145	WP_003665650.1	WP_020842863.1	none	septation inhibitor protein, septation inhibitor protein, septum formation initiator family protein, septum formation initiator family protein
E5337_RS04715	E5338_RS07140	WP_003665652.1	WP_003665652.1	none	RNA-binding protein S1
E5337_RS04705	E5338_RS07130	WP_003665656.1	WP_003665656.1	hpt	hypoxanthine phosphoribosyltransferase
E5337_RS04740	E5338_RS07165	WP_019252347.1	WP_078009869.1	none	CBS domain-containing protein
E5337_RS04690	E5338_RS07115	WP_019252353.1	WP_019254283.1	dusB	tRNA dihydrouridine synthase DusB
E5337_RS04695	E5338_RS07120	WP_029507900.1	WP_135951493.1	none	Hsp33 family molecular chaperone HslO
E5337_RS04735	E5338_RS07160	WP_035154849.1	WP_135951497.1	none	aminoacyl-tRNA hydrolase
E5337_RS04795	E5338_RS07220	WP_094501037.1	WP_135951508.1	dltD	D-alanyl-lipoteichoic acid biosynthesis protein DltD
E5337_RS04765	E5338_RS07190	WP_094501043.1	WP_135951503.1	none	alanine racemase
E5337_RS04745	E5338_RS07170	WP_094501049.1	WP_113896808.1	none	2-keto-4-pentenoate hydratase, hypothetical protein, hypothetical protein, 2-keto-4-pentenoate hydratase
E5337_RS04700	E5338_RS07125	WP_094501059.1	WP_003665658.1	hflB	ATP-dependent metallopeptidase FtsH/Yme1/Tma family protein, ATP-dependent metallopeptidase FtsH/Yme1/Tma family protein, ATP-dependent zinc metalloprotease FtsH, ATP-dependent zinc metalloprotease FtsH
E5337_RS04685	E5338_RS07110	WP_094536486.1	WP_019254284.1	lysS	lysine--tRNA ligase
E5337_RS04710	E5338_RS07135	WP_136001059.1	WP_135951510.1	tilS	tRNA lysidine(34) synthetase TilS
E5337_RS04730	E5338_RS07155	WP_136001061.1	WP_135951495.1	mfd	transcription-repair coupling factor
E5337_RS04750	E5338_RS07175	WP_136001063.1	WP_135951499.1	codA	cytosine deaminase
E5337_RS04755	E5338_RS07180	WP_136001065.1	WP_135951501.1	none	cytosine permease
E5337_RS04760	E5338_RS07185	WP_136001067.1	WP_003667249.1	none	PemK family transcriptional regulator, type II toxin-antitoxin system PemK/MazF family toxin, type II toxin-antitoxin system PemK/MazF family toxin, PemK family transcriptional regulator
E5337_RS04780	E5338_RS07205	WP_136001069.1	WP_135951504.1	dltA	D-alanine--poly(phosphoribitol) ligase subunit DltA
E5337_RS04785	E5338_RS07210	WP_136001071.1	WP_135951506.1	dltB	D-alanyl-lipoteichoic acid biosynthesis protein DltB
E5337_RS04800	E5338_RS09830	WP_136001073.1	WP_135951993.1	none	glutaminase, glutaminase A, hypothetical protein, hypothetical protein, glutaminase A, glutaminase
E5337_RS04960	E5338_RS05265	WP_003665211.1	WP_003665211.1	lepB	signal peptidase I
E5337_RS04925	E5338_RS05230	WP_003665222.1	WP_003665222.1	yidC	membrane protein insertase YidC
E5337_RS04920	E5338_RS05225	WP_003665224.1	WP_003665224.1	rnpA	ribonuclease P protein component
E5337_RS04915	E5338_RS05220	WP_003665227.1	WP_003665227.1	none	50S ribosomal protein L34
E5337_RS04900	E5338_RS05205	WP_003665230.1	WP_003665230.1	yaaA	S4 domain-containing protein YaaA
E5337_RS04880	E5338_RS05185	WP_003665235.1	WP_003665235.1	none	30S ribosomal protein S6
E5337_RS04870	E5338_RS05175	WP_003665240.1	WP_003665240.1	rpsR	30S ribosomal protein S18
E5337_RS04860	E5338_RS05165	WP_003665243.1	WP_135951235.1	none	50S ribosomal protein L9
E5337_RS04895	E5338_RS05200	WP_004562485.1	WP_135951237.1	recF	DNA replication/repair protein RecF
E5337_RS04875	E5338_RS05180	WP_004562487.1	WP_003665236.1	ssb	single-stranded DNA-binding protein
E5337_RS04885	E5338_RS05190	WP_019251855.1	WP_003665234.1	gyrA	DNA gyrase subunit A
E5337_RS04905	E5338_RS05210	WP_019251857.1	WP_003665229.1	dnaN	DNA polymerase III subunit beta
E5337_RS04940	E5338_RS05245	WP_019251862.1	WP_135951243.1	mnmG	tRNA uridine-5-carboxymethylaminomethyl(34) synthesis enzyme MnmG
E5337_RS04945	E5338_RS05250	WP_029507859.1	WP_135951245.1	asnB	asparagine synthase (glutamine-hydrolyzing)
E5337_RS04970	E5338_RS05275	WP_035152063.1	WP_003665209.1	none	aldo/keto reductase
E5337_RS04890	E5338_RS05195	WP_035152443.1	WP_035170520.1	gyrB	DNA topoisomerase (ATP-hydrolyzing) subunit B
E5337_RS04850	E5338_RS05155	WP_072575216.1	WP_135951231.1	none	MFS transporter
E5337_RS04820	E5338_RS05130	WP_094501213.1	WP_135951226.1	none	MarR family transcriptional regulator
E5337_RS04845	E5338_RS05150	WP_094501217.1	WP_003665248.1	none	hypothetical protein
E5337_RS04855	E5338_RS05160	WP_094501219.1	WP_135951233.1	dnaB	replicative DNA helicase
E5337_RS04910	E5338_RS05215	WP_094501227.1	WP_003665228.1	dnaA	chromosomal replication initiator protein DnaA
E5337_RS04835	E5338_RS05140	WP_094508398.1	WP_135951229.1	none	XRE family transcriptional regulator, helix-turn-helix domain-containing protein, helix-turn-helix domain-containing protein, helix-turn-helix transcriptional regulator, helix-turn-helix transcriptional regulator, transcriptional regulator
E5337_RS04840	E5338_RS05145	WP_094508400.1	WP_094508400.1	none	DUF344 domain-containing protein, hypothetical protein, hypothetical protein, DUF344 domain-containing protein, polyphosphate--AMP phosphotransferase, polyphosphate kinase 2 family protein, phosphate--nucleotide phosphotransferase, phosphate--nucleotide phosphotransferase, polyphosphate kinase 2 family protein, polyphosphate--AMP phosphotransferase
E5337_RS04935	E5338_RS05240	WP_094508409.1	WP_135951241.1	mnmE	tRNA uridine-5-carboxymethylaminomethyl(34) synthesis GTPase MnmE
E5337_RS04955	E5338_RS05260	WP_094537485.1	WP_003669474.1	none	carboxylate--amine ligase
E5337_RS04930	E5338_RS05235	WP_094537488.1	WP_135951239.1	none	KH domain-containing protein
E5337_RS04865	E5338_RS05170	WP_136001079.1	WP_003665241.1	none	DHH family phosphoesterase, hypothetical protein, hypothetical protein, DHH family phosphoesterase
E5337_RS04950	E5338_RS05255	WP_136001081.1	WP_135951247.1	none	UDP-N-acetylmuramoyl-L-alanyl-D-glutamate--2, 6-diaminopimelate ligase, UDP-N-acetylmuramyl-tripeptide synthetase, UDP-N-acetylmuramyl-tripeptide synthetase, UDP-N-acetylmuramoyl-L-alanyl-D-glutamate--2, 6-diaminopimelate ligase
E5337_RS04965	E5338_RS05270	WP_136001083.1	WP_135951249.1	none	GNAT family N-acetyltransferase, GNAT family N-acetyltransferase, N-acetyltransferase, N-acetyltransferase, N-acetyltransferase family protein
E5337_RS05200	E5338_RS02445	WP_086142511.1	WP_135950911.1	none	DNA-binding protein, hypothetical protein, hypothetical protein, DNA-binding protein
E5337_RS05190	E5338_RS00945	WP_132329428.1	WP_065867560.1	none	hypothetical protein
E5337_RS05125	E5338_RS02540	WP_136001116.1	WP_019253356.1	none	hypothetical protein
E5337_RS05245	E5338_RS01670	WP_003666314.1	WP_020842893.1	none	PadR family transcriptional regulator
E5337_RS05275	E5338_RS01700	WP_003666324.1	WP_003666324.1	nrdH	glutaredoxin-like protein NrdH
E5337_RS05295	E5338_RS01720	WP_003666329.1	WP_003666329.1	none	YbaB/EbfC family nucleoid-associated protein
E5337_RS05315	E5338_RS01740	WP_003666336.1	WP_020842899.1	none	DUF970 domain-containing protein, hypothetical protein, hypothetical protein, protein from nitrogen regulatory protein P-II (GLNB) family, DUF970 domain-containing protein, protein from nitrogen regulatory protein P-II (GLNB) family
E5337_RS05355	E5338_RS01780	WP_003666351.1	WP_135950756.1	galE	UDP-glucose 4-epimerase GalE
E5337_RS05305	E5338_RS01730	WP_003667379.1	WP_003667379.1	none	DUF2508 family protein, DUF2508 family protein, YaaL family protein, YaaL family protein
E5337_RS05325	E5338_RS01750	WP_003676322.1	WP_003667387.1	none	DNA replication initiation control protein YabA, DUF972 family protein, DUF972 family protein, DNA replication initiation control protein YabA
E5337_RS05250	E5338_RS01675	WP_003676338.1	WP_020842894.1	none	DUF1700 domain-containing protein
E5337_RS05235	E5338_RS01660	WP_003676341.1	WP_019253638.1	none	hypothetical protein
E5337_RS05300	E5338_RS01725	WP_035162102.1	WP_035162102.1	recR	recombination protein RecR
E5337_RS05385	E5338_RS01810	WP_094502033.1	WP_135950765.1	proB	glutamate 5-kinase
E5337_RS05345	E5338_RS01770	WP_094502049.1	WP_135950754.1	none	RNA degradosome polyphosphate kinase
E5337_RS05340	E5338_RS01765	WP_094502051.1	WP_135950753.1	none	exopolyphosphatase, hypothetical protein, hypothetical protein, exopolyphosphatase
E5337_RS05335	E5338_RS01760	WP_094502053.1	WP_135950752.1	none	acyl-ACP thioesterase
E5337_RS05330	E5338_RS01755	WP_094502055.1	WP_003667390.1	rsmI	16S rRNA (cytidine(1402)-2'-O)-methyltransferase
E5337_RS05320	E5338_RS01745	WP_094502057.1	WP_003667385.1	holB	DNA polymerase III subunit delta'
E5337_RS05310	E5338_RS01735	WP_094502059.1	WP_102816701.1	none	dTMP kinase
E5337_RS05265	E5338_RS01690	WP_094502067.1	WP_003667369.1	nrdF	class 1b ribonucleoside-diphosphate reductase subunit beta
E5337_RS05255	E5338_RS01680	WP_094502071.1	WP_065867158.1	none	DUF4097 family beta strand repeat protein
E5337_RS05230	E5338_RS01655	WP_094502073.1	WP_003667357.1	none	hypothetical protein
E5337_RS05260	E5338_RS01685	WP_094507826.1	WP_003667367.1	adhE	bifunctional acetaldehyde-CoA/alcohol dehydrogenase
E5337_RS05350	E5338_RS01775	WP_094507834.1	WP_135950755.1	none	Ppx/GppA family phosphatase, Ppx/GppA family phosphatase, exopolyphosphatase, exopolyphosphatase
E5337_RS05390	E5338_RS01815	WP_094511353.1	WP_135950767.1	none	carbon-nitrogen family hydrolase
E5337_RS05400	E5338_RS01825	WP_094536952.1	WP_019253661.1	none	2-dehydropantoate 2-reductase, ketopantoate reductase family protein, ketopantoate reductase family protein, 2-dehydropantoate 2-reductase
E5337_RS05290	E5338_RS01715	WP_094536958.1	WP_019253643.1	dnaX	DNA polymerase III subunit gamma/tau
E5337_RS05240	E5338_RS01665	WP_136001147.1	WP_019253639.1	mscL	large-conductance mechanosensitive channel protein MscL
E5337_RS05270	E5338_RS01695	WP_136001149.1	WP_035154996.1	nrdE	class 1b ribonucleoside-diphosphate reductase subunit alpha
E5337_RS05280	E5338_RS01705	WP_136001151.1	WP_003667373.1	none	nucleoside deaminase, nucleoside deaminase, tRNA-specific adenosine deaminase, tRNA-specific adenosine deaminase
E5337_RS05360	E5338_RS01785	WP_136001153.1	WP_135950757.1	tsaB	tRNA (adenosine(37)-N6)-threonylcarbamoyltransferase complex dimerization subunit type 1 TsaB
E5337_RS05365	E5338_RS01790	WP_136001155.1	WP_135950759.1	rimI	ribosomal protein S18-alanine N-acetyltransferase, ribosomal-protein-alanine N-acetyltransferase, ribosomal-protein-alanine N-acetyltransferase, ribosomal protein S18-alanine N-acetyltransferase
E5337_RS05370	E5338_RS01795	WP_136001157.1	WP_135950761.1	tsaD	tRNA (adenosine(37)-N6)-threonylcarbamoyltransferase complex transferase subunit TsaD
E5337_RS05375	E5338_RS01800	WP_136001159.1	WP_035169609.1	proC	pyrroline-5-carboxylate reductase
E5337_RS05380	E5338_RS01805	WP_136001161.1	WP_135950763.1	none	glutamate-5-semialdehyde dehydrogenase
E5337_RS05395	E5338_RS01820	WP_136001164.1	WP_035155304.1	none	aminotransferase class I/II-fold pyridoxal phosphate-dependent enzyme, pyridoxal phosphate-dependent aminotransferase, pyridoxal phosphate-dependent aminotransferase, aminotransferase class I/II-fold pyridoxal phosphate-dependent enzyme
E5337_RS05495	E5338_RS07660	WP_003663626.1	WP_135951594.1	none	hypothetical protein, hypothetical protein, polyprenyl synthetase, polyprenyl synthetase
E5337_RS05470	E5338_RS07685	WP_003663631.1	WP_135951604.1	none	hypothetical protein
E5337_RS05525	E5338_RS07630	WP_003673988.1	WP_135951586.1	none	ABC transporter ATP-binding protein, ABC transporter ATP-binding protein, ATP-binding cassette domain-containing protein, ATP-binding cassette domain-containing protein
E5337_RS05535	E5338_RS07620	WP_019251280.1	WP_135951583.1	none	hypothetical protein
E5337_RS05450	E5338_RS07705	WP_019251286.1	WP_135951612.1	none	MogA/MoaB family molybdenum cofactor biosynthesis protein, molybdenum cofactor biosynthesis protein, molybdenum cofactor biosynthesis protein MoaB, molybdenum cofactor biosynthesis protein MoaB, MogA/MoaB family molybdenum cofactor biosynthesis protein, molybdenum cofactor biosynthesis protein
E5337_RS05510	E5338_RS07645	WP_035151184.1	WP_135951619.1	none	molybdenum cofactor biosynthesis protein MoaE
E5337_RS05415	E5338_RS09230	WP_066035837.1	WP_066035837.1	none	site-specific integrase, tyrosine-type recombinase/integrase, tyrosine-type recombinase/integrase, site-specific integrase
E5337_RS05430	E5338_RS07725	WP_094501251.1	WP_065532965.1	narJ	nitrate reductase molybdenum cofactor assembly chaperone
E5337_RS05460	E5338_RS07695	WP_094501262.1	WP_135951608.1	mobB	molybdopterin-guanine dinucleotide biosynthesis protein B
E5337_RS05485	E5338_RS07670	WP_094501273.1	WP_135951598.1	none	hypothetical protein
E5337_RS05540	E5338_RS07615	WP_094501296.1	WP_135951581.1	none	hypothetical protein
E5337_RS05555	E5338_RS09485	WP_094502373.1	WP_019253220.1	none	hypothetical protein
E5337_RS05520	E5338_RS07635	WP_094508819.1	WP_135951588.1	none	iron ABC transporter permease, iron chelate uptake ABC transporter family permease subunit, iron chelate uptake ABC transporter family permease subunit, iron ABC transporter permease
E5337_RS05505	E5338_RS07650	WP_094508823.1	WP_035156407.1	none	MoaD/ThiS family protein
E5337_RS05445	E5338_RS07710	WP_094508833.1	WP_135951614.1	none	HesA/MoeB/ThiF family protein
E5337_RS05550	E5338_RS09480	WP_094509633.1	WP_019253221.1	none	hypothetical protein
E5337_RS05420	E5338_RS09235	WP_094511784.1	WP_135951889.1	none	DMT family transporter, EamA family transporter, EamA family transporter, DMT family transporter
E5337_RS05515	E5338_RS07640	WP_094511800.1	WP_135951590.1	none	flavodoxin, hypothetical protein, hypothetical protein, flavodoxin
E5337_RS05545	E5338_RS07610	WP_094529036.1	WP_065532979.1	none	Crp/Fnr family transcriptional regulator, Crp/Fnr family transcriptional regulator, cyclic nucleotide-binding domain-containing protein, cyclic nucleotide-binding domain-containing protein
E5337_RS05500	E5338_RS07655	WP_094537283.1	WP_135951592.1	none	MFS transporter, NarK/NasA family nitrate transporter, NarK/NasA family nitrate transporter, MFS transporter
E5337_RS05410	E5338_RS09225	WP_136001168.1	WP_135951887.1	none	patatin family protein
E5337_RS05425	E5338_RS07730	WP_136001170.1	WP_003667738.1	narI	respiratory nitrate reductase subunit gamma
E5337_RS05435	E5338_RS07720	WP_136001172.1	WP_003663646.1	narH	nitrate reductase subunit beta
E5337_RS05440	E5338_RS07715	WP_136001174.1	WP_135951616.1	none	nitrate reductase subunit alpha
E5337_RS05455	E5338_RS07700	WP_136001176.1	WP_135951610.1	none	molybdopterin molybdenumtransferase MoeA, molybdopterin molybdotransferase MoeA, molybdopterin molybdotransferase MoeA, molybdopterin molybdenumtransferase MoeA
E5337_RS05465	E5338_RS07690	WP_136001177.1	WP_135951606.1	none	NTP transferase domain-containing protein
E5337_RS05475	E5338_RS07680	WP_136001179.1	WP_135951602.1	none	sensor histidine kinase
E5337_RS05480	E5338_RS07675	WP_136001181.1	WP_135951600.1	none	response regulator, response regulator transcription factor, response regulator, response regulator transcription factor
E5337_RS05490	E5338_RS07665	WP_136001183.1	WP_135951596.1	none	hypothetical protein
E5337_RS05530	E5338_RS07625	WP_136001185.1	WP_135951584.1	none	ABC transporter substrate-binding protein
E5337_RS05680	E5338_RS08635	WP_003665459.1	WP_003665459.1	none	cytochrome B5, cytochrome b5, cytochrome b5, cytochrome B5
E5337_RS05660	E5338_RS08615	WP_003665465.1	WP_003665465.1	psiE	phosphate-starvation-inducible protein PsiE
E5337_RS05615	E5338_RS08570	WP_003674515.1	WP_113896887.1	none	hypothetical protein
E5337_RS05610	E5338_RS08565	WP_003674517.1	WP_035155660.1	none	matrixin family metalloprotease, peptidase M10
E5337_RS05670	E5338_RS08625	WP_019252273.1	WP_019252841.1	none	cation diffusion facilitator family transporter, cation diffusion facilitator family transporter, cation transporter, cation transporter
E5337_RS05565	E5338_RS08525	WP_086142779.1	WP_135951774.1	msrB	peptide-methionine (R)-S-oxide reductase MsrB
E5337_RS05655	E5338_RS08610	WP_094501829.1	WP_135951794.1	none	triose-phosphate isomerase
E5337_RS05665	E5338_RS08620	WP_094501831.1	WP_135951795.1	none	serine hydrolase family protein
E5337_RS05645	E5338_RS08600	WP_094502353.1	WP_135951792.1	none	aldo/keto reductase, aldo/keto reductase, oxidoreductase, oxidoreductase
E5337_RS05640	E5338_RS08595	WP_094502354.1	WP_135951790.1	none	phosphatase PAP2 family protein
E5337_RS05600	E5338_RS08490	WP_094502359.1	WP_135951760.1	none	phosphopentomutase
E5337_RS05570	E5338_RS08520	WP_094502514.1	WP_135951772.1	none	ABC transporter permease, ABC transporter permease subunit, ABC transporter permease subunit, ABC transporter permease
E5337_RS05575	E5338_RS08515	WP_094502515.1	WP_135951770.1	none	ABC transporter ATP-binding protein, ABC transporter ATP-binding protein, ATP-binding cassette domain-containing protein, ATP-binding cassette domain-containing protein
E5337_RS05580	E5338_RS08510	WP_094502516.1	WP_135951768.1	none	ABC transporter permease, ABC transporter permease subunit, ABC transporter permease subunit, ABC transporter permease
E5337_RS05585	E5338_RS08505	WP_094502517.1	WP_135951766.1	none	glycine/betaine ABC transporter substrate-binding protein
E5337_RS05590	E5338_RS08500	WP_094502518.1	WP_135951764.1	none	Rrf2 family transcriptional regulator
E5337_RS05625	E5338_RS08580	WP_136001189.1	WP_135951784.1	none	FAD-dependent oxidoreductase, FAD-dependent oxidoreductase, pyridine nucleotide-disulfide oxidoreductase, pyridine nucleotide-disulfide oxidoreductase
E5337_RS05635	E5338_RS08590	WP_136001191.1	WP_135951788.1	none	DEAD/DEAH box helicase, DEAD/DEAH box helicase, DUF3427 domain-containing protein, DUF3427 domain-containing protein
E5337_RS05675	E5338_RS08630	WP_136001193.1	WP_135951797.1	none	sodium:proton antiporter
E5337_RS05685	E5338_RS08640	WP_136001195.1	WP_065533575.1	none	NAD(P)H-binding protein
E5337_RS05765	E5338_RS06280	WP_003664702.1	WP_003664702.1	none	NAD(P)-binding domain-containing protein, NAD(P)-binding domain-containing protein, TrkA family potassium uptake protein, TrkA family potassium uptake protein
E5337_RS05835	E5338_RS08655	WP_003668877.1	WP_003668877.1	gtfA	sucrose phosphorylase
E5337_RS05850	E5338_RS04840	WP_019252659.1	WP_065533259.1	none	hypothetical protein
E5337_RS05840	E5338_RS04850	WP_019254287.1	WP_135951169.1	none	penicillin-binding protein, serine hydrolase, serine hydrolase, penicillin-binding protein
E5337_RS05830	E5338_RS08660	WP_035169395.1	WP_135951804.1	none	MFS transporter
E5337_RS05780	E5338_RS08710	WP_086132083.1	WP_135951819.1	none	ferrochelatase
E5337_RS05795	E5338_RS08695	WP_094502610.1	WP_035153731.1	none	putative sulfate exporter family transporter
E5337_RS05740	E5338_RS06305	WP_094508458.1	WP_020843305.1	none	glycosyltransferase, glycosyltransferase family 2 protein, glycosyltransferase family 2 protein, glycosyltransferase
E5337_RS05820	E5338_RS08670	WP_094508476.1	WP_135951808.1	none	YfcC family protein
E5337_RS05785	E5338_RS08705	WP_094537297.1	WP_135951817.1	none	cysteine synthase family protein, pyridoxal-phosphate dependent enzyme, pyridoxal-phosphate dependent enzyme, cysteine synthase family protein
E5337_RS05750	E5338_RS06295	WP_136001207.1	WP_135951376.1	none	NADPH-dependent oxidoreductase
E5337_RS05755	E5338_RS06290	WP_136001209.1	WP_065533271.1	none	oleate hydratase
E5337_RS05760	E5338_RS06285	WP_136001211.1	WP_135951374.1	none	ATP synthase subunit J, Trk family potassium uptake protein, potassium uptake protein, potassium uptake protein, Trk family potassium uptake protein, ATP synthase subunit J
E5337_RS05775	E5338_RS08715	WP_136001215.1	WP_135951821.1	none	Mn(2+) uptake NRAMP transporter MntH, Mn(2+) uptake NRAMP transporter MntH, divalent metal cation transporter, divalent metal cation transporter
E5337_RS05790	E5338_RS08700	WP_136001217.1	WP_135951815.1	none	flavodoxin family protein
E5337_RS05815	E5338_RS08675	WP_136001219.1	WP_086141398.1	none	Dyp-type peroxidase
E5337_RS05825	E5338_RS08665	WP_136001221.1	WP_135951806.1	none	Sapep family Mn(2+)-dependent dipeptidase
E5337_RS05845	E5338_RS04845	WP_136001223.1	WP_135951167.1	none	D-alanyl-D-alanine carboxypeptidase, serine hydrolase, serine hydrolase, D-alanyl-D-alanine carboxypeptidase
E5337_RS05960	E5338_RS03815	WP_003666632.1	WP_003666632.1	rpsD	30S ribosomal protein S4
E5337_RS05945	E5338_RS03830	WP_003666641.1	WP_003666641.1	thiI	tRNA 4-thiouridine(8) synthase ThiI
E5337_RS05900	E5338_RS03875	WP_003666650.1	WP_003666650.1	none	MreB/Mrl family cell shape determining protein, MreB/Mrl family cell shape determining protein, rod shape-determining protein, rod shape-determining protein
E5337_RS05890	E5338_RS03885	WP_003666652.1	WP_003666652.1	mreD	rod shape-determining protein MreD
E5337_RS05855	E5338_RS03920	WP_003666663.1	WP_003666663.1	pgsA	CDP-diacylglycerol--glycerol-3-phosphate 3-phosphatidyltransferase
E5337_RS05930	E5338_RS03845	WP_003676092.1	WP_035154217.1	cydB	cytochrome d ubiquinol oxidase subunit II
E5337_RS05875	E5338_RS03900	WP_019252400.1	WP_003676073.1	none	amino acid ABC transporter substrate-binding protein, amino acid ABC transporter substrate-binding protein, transporter substrate-binding domain-containing protein, transporter substrate-binding domain-containing protein
E5337_RS05895	E5338_RS03880	WP_029507906.1	WP_035154229.1	mreC	rod shape-determining protein MreC
E5337_RS05885	E5338_RS03890	WP_086141969.1	WP_086141969.1	none	ABC transporter permease subunit, ABC transporter permease subunit, amino acid ABC transporter permease, amino acid ABC transporter permease
E5337_RS05920	E5338_RS03855	WP_094500996.1	WP_086878884.1	cydC	thiol reductant ABC exporter subunit CydC
E5337_RS05880	E5338_RS03895	WP_094501005.1	WP_003666656.1	none	ATP-binding cassette domain-containing protein, amino acid ABC transporter ATP-binding protein, amino acid ABC transporter ATP-binding protein, ATP-binding cassette domain-containing protein
E5337_RS05865	E5338_RS03910	WP_094501009.1	WP_107720595.1	none	insulinase family protein
E5337_RS05925	E5338_RS03850	WP_094508514.1	WP_035154219.1	cydD	thiol reductant ABC exporter subunit CydD
E5337_RS05910	E5338_RS03865	WP_094508517.1	WP_135951025.1	none	bifunctional folylpolyglutamate synthase/dihydrofolate synthase
E5337_RS05870	E5338_RS03905	WP_094508523.1	WP_035167919.1	none	insulinase family protein
E5337_RS05935	E5338_RS03840	WP_094511608.1	WP_003666643.1	none	cytochrome ubiquinol oxidase subunit I
E5337_RS05905	E5338_RS03870	WP_136001234.1	WP_135951026.1	none	DNA repair protein RadC, DNA repair protein RadC, JAB domain-containing protein, JAB domain-containing protein
E5337_RS05915	E5338_RS03860	WP_136001236.1	WP_135951023.1	none	FAD-dependent oxidoreductase, FAD-dependent oxidoreductase, NAD(P)/FAD-dependent oxidoreductase, NAD(P)/FAD-dependent oxidoreductase
E5337_RS05940	E5338_RS03835	WP_136001238.1	WP_135951021.1	none	valine--tRNA ligase
E5337_RS05950	E5338_RS03825	WP_136001240.1	WP_135951018.1	none	aminotransferase class V-fold PLP-dependent enzyme, cysteine desulfurase, cysteine desulfurase, aminotransferase class V-fold PLP-dependent enzyme
E5337_RS05955	E5338_RS03820	WP_136001242.1	WP_135951016.1	ezrA	septation ring formation regulator EzrA
E5337_RS06055	E5338_RS06235	WP_003667006.1	WP_003667006.1	rpsN	30S ribosomal protein S14
E5337_RS06035	E5338_RS06215	WP_003675595.1	WP_003675595.1	ahpC	peroxiredoxin, redoxin domain-containing protein
E5337_RS06050	E5338_RS06230	WP_020843138.1	WP_113896354.1	none	hypothetical protein
E5337_RS06045	E5338_RS06225	WP_063164566.1	WP_065869119.1	none	L-serine ammonia-lyase, iron-sulfur-dependent, subunit beta, serine dehydratase, serine dehydratase, L-serine ammonia-lyase, iron-sulfur-dependent, subunit beta
E5337_RS06030	E5338_RS06210	WP_094500883.1	WP_135951360.1	none	FAD-dependent oxidoreductase, FAD-dependent oxidoreductase, thioredoxin reductase, thioredoxin reductase
E5337_RS06040	E5338_RS06220	WP_094508489.1	WP_065869118.1	sdaAA	L-serine ammonia-lyase, iron-sulfur-dependent, subunit alpha
E5337_RS05980	E5338_RS06160	WP_136001248.1	WP_135951352.1	gtfB	accessory Sec system glycosylation chaperone GtfB
E5337_RS05985	E5338_RS06165	WP_136001250.1	WP_135951354.1	gtfA	accessory Sec system glycosyltransferase GtfA
E5337_RS05990	E5338_RS06170	WP_136001252.1	WP_065866939.1	secA2	accessory Sec system translocase SecA2
E5337_RS05995	E5338_RS06175	WP_136001254.1	WP_019251824.1	asp3	accessory Sec system protein Asp3
E5337_RS06000	E5338_RS06180	WP_136001257.1	WP_019251823.1	asp2	accessory Sec system protein Asp2
E5337_RS06005	E5338_RS06185	WP_136001260.1	WP_135951356.1	asp1	accessory Sec system protein Asp1
E5337_RS06010	E5338_RS06190	WP_136001263.1	WP_003665714.1	secY2	accessory Sec system protein translocase subunit SecY2
E5337_RS06020	E5338_RS06200	WP_136001269.1	WP_065866943.1	none	beta-1,6-galactofuranosyltransferase, beta-1,6-galactofuranosyltransferase, sugar transferase, sugar transferase
E5337_RS06060	E5338_RS06240	WP_136001275.1	WP_135951362.1	none	metallophosphoesterase, metallophosphoesterase family protein, metallophosphoesterase family protein, metallophosphoesterase
E5337_RS06310	E5338_RS06320	WP_003664719.1	WP_003664719.1	pstB	phosphate ABC transporter ATP-binding protein
E5337_RS06435	E5338_RS06450	WP_003664757.1	WP_003664757.1	efp	elongation factor P
E5337_RS06400	E5338_RS06405	WP_019251588.1	WP_081306744.1	none	ammonium transporter
E5337_RS06345	E5338_RS06355	WP_019251594.1	WP_019253679.1	cbiM	cobalt transporter CbiM
E5337_RS06340	E5338_RS06350	WP_019251595.1	WP_135951382.1	none	cobalt transport protein, cobalt transporter, hypothetical protein, hypothetical protein, cobalt transporter, cobalt transport protein
E5337_RS06335	E5338_RS06345	WP_019251596.1	WP_019251596.1	none	ABC transporter ATP-binding protein, ABC transporter ATP-binding protein, ATP-binding cassette domain-containing protein, ATP-binding cassette domain-containing protein
E5337_RS06305	E5338_RS06315	WP_029507793.1	WP_003664717.1	phoU	phosphate signaling complex protein PhoU
E5337_RS06385	E5338_RS06390	WP_035154118.1	WP_003664739.1	none	urease subunit beta
E5337_RS06375	E5338_RS06380	WP_035154122.1	WP_003664737.1	none	urease accessory protein UreE
E5337_RS06395	E5338_RS06400	WP_035169451.1	WP_019253683.1	none	acid-activated urea channel, urease accessory protein, urease accessory protein, acid-activated urea channel
E5337_RS06440	E5338_RS06455	WP_080707472.1	WP_135951394.1	none	PTS sugar transporter subunit IIC
E5337_RS06415	E5338_RS06420	WP_094501128.1	WP_035169458.1	none	GNAT family N-acetyltransferase
E5337_RS06410	E5338_RS06415	WP_094501130.1	WP_135951384.1	none	hypothetical protein
E5337_RS06370	E5338_RS06375	WP_094501142.1	WP_003664736.1	none	urease accessory protein UreF
E5337_RS06320	E5338_RS06330	WP_094501156.1	WP_003664723.1	pstC	phosphate ABC transporter permease subunit PstC
E5337_RS06365	E5338_RS06370	WP_094504805.1	WP_019253681.1	ureG	urease accessory protein UreG
E5337_RS06330	E5338_RS06340	WP_094507876.1	WP_003664725.1	none	response regulator transcription factor, transcriptional regulator, transcriptional regulator, response regulator transcription factor
E5337_RS06300	E5338_RS09765	WP_094537291.1	WP_135951979.1	none	MFS transporter, MHS family MFS transporter, MHS family MFS transporter, MFS transporter
E5337_RS06315	E5338_RS06325	WP_136001341.1	WP_019253675.1	pstA	phosphate ABC transporter permease PstA
E5337_RS06325	E5338_RS06335	WP_136001343.1	WP_135951380.1	none	phosphate ABC transporter substrate-binding protein, phosphate ABC transporter substrate-binding protein PstS family protein, phosphate ABC transporter substrate-binding protein, phosphate ABC transporter substrate-binding protein PstS family protein
E5337_RS06360	E5338_RS06365	WP_136001349.1	WP_019253680.1	none	urease accessory protein UreD
E5337_RS06380	E5338_RS06385	WP_136001351.1	WP_019253682.1	ureC	urease subunit alpha
E5337_RS06390	E5338_RS06395	WP_136001354.1	WP_003664740.1	none	urease subunit gamma
E5337_RS06430	E5338_RS06445	WP_136001357.1	WP_135951392.1	none	hypothetical protein
E5337_RS06450	E5338_RS08745	PSEUDOGENE	WP_135951825.1	none	TetR family transcriptional regulator, TetR/AcrR family transcriptional regulator, TetR/AcrR family transcriptional regulator, TetR family transcriptional regulator
E5337_RS06505	E5338_RS08925	WP_003665363.1	WP_003665363.1	none	NAD(P)H-dependent oxidoreductase, NADPH-dependent FMN reductase, NADPH-dependent FMN reductase, NAD(P)H-dependent oxidoreductase
E5337_RS06500	E5338_RS08920	WP_081305715.1	WP_081305715.1	none	TetR family transcriptional regulator, hypothetical protein, hypothetical protein, TetR family transcriptional regulator
E5337_RS06455	E5338_RS08750	WP_094504370.1	WP_135951827.1	none	hypothetical protein
E5337_RS06480	E5338_RS08775	WP_094536813.1	WP_035153382.1	none	MFS transporter, MFS transporter, SLC45 family MFS transporter, SLC45 family MFS transporter
E5337_RS06460	E5338_RS08755	WP_136001361.1	WP_066035596.1	none	accessory Sec system glycosyltransferase Asp1, glycosyltransferase, glycosyltransferase, accessory Sec system glycosyltransferase Asp1
E5337_RS06465	E5338_RS08760	WP_136001363.1	WP_135951829.1	none	accessory Sec system glycosyltransferase Asp1, glycosyltransferase
E5337_RS06470	E5338_RS08765	WP_136001365.1	WP_135951831.1	none	MSCRAMM family adhesin, hypothetical protein, hypothetical protein, MSCRAMM family adhesin
E5337_RS06475	E5338_RS08770	WP_136001367.1	WP_135951833.1	none	alpha,alpha-phosphotrehalase, alpha,alpha-phosphotrehalase, alpha-glucosidase, alpha-glucosidase
E5337_RS06485	E5338_RS09550	WP_136001369.1	WP_019253899.1	none	MFS transporter, SLC45 family MFS transporter
E5337_RS06490	E5338_RS09555	WP_136001371.1	WP_135951952.1	none	LacI family transcriptional regulator, LacI family transcriptional regulator, substrate-binding domain-containing protein, substrate-binding domain-containing protein
E5337_RS06495	E5338_RS08915	WP_136001373.1	WP_019253897.1	rlmD	23S rRNA (uracil(1939)-C(5))-methyltransferase RlmD
E5337_RS06515	E5338_RS08935	WP_136001377.1	WP_135951849.1	none	FAD:protein FMN transferase
E5337_RS06530	E5338_RS01855	WP_003666368.1	WP_003666368.1	none	co-chaperone GroES
E5337_RS06585	E5338_RS01915	WP_003666382.1	WP_035155058.1	raiA	ribosome-associated translation inhibitor RaiA
E5337_RS06630	E5338_RS01960	WP_003666398.1	WP_003666398.1	galU	UTP--glucose-1-phosphate uridylyltransferase GalU
E5337_RS06550	E5338_RS01875	WP_003667429.1	WP_035155042.1	none	APC family permease, amino acid permease, amino acid permease, APC family permease
E5337_RS06610	E5338_RS01940	WP_003670462.1	WP_003670462.1	none	phage holin family protein
E5337_RS06555	E5338_RS01880	WP_019251227.1	WP_003670480.1	none	hypothetical protein
E5337_RS06580	E5338_RS01910	WP_019252142.1	WP_135950783.1	none	ComF family protein
E5337_RS06590	E5338_RS01920	WP_019252143.1	WP_003666386.1	secA	preprotein translocase subunit SecA
E5337_RS06605	E5338_RS01935	WP_019252145.1	WP_135950785.1	none	PspC domain-containing protein
E5337_RS06595	E5338_RS01925	WP_080549762.1	WP_003667437.1	none	acyl dehydratase, hypothetical protein, hypothetical protein, acyl dehydratase
E5337_RS06645	E5338_RS01975	WP_094501992.1	WP_113898059.1	none	(Fe-S)-binding protein, (Fe-S)-binding protein, Fe-S oxidoreductase, Fe-S oxidoreductase
E5337_RS06640	E5338_RS01970	WP_094501994.1	WP_135950792.1	none	iron-sulfur cluster-binding protein
E5337_RS06635	E5338_RS01965	WP_094501996.1	WP_135950789.1	none	lactate utilization protein C
E5337_RS06620	E5338_RS01950	WP_094502001.1	WP_135950788.1	none	prolipoprotein diacylglyceryl transferase
E5337_RS06615	E5338_RS01945	WP_094502003.1	WP_003666394.1	none	HPr kinase/phosphorylase
E5337_RS06600	E5338_RS01930	WP_094502005.1	WP_003676274.1	none	peptide chain release factor 2
E5337_RS06570	E5338_RS01900	WP_094502011.1	WP_135950779.1	none	YigZ family protein
E5337_RS06535	E5338_RS01860	WP_094508443.1	WP_003667426.1	groL	chaperonin GroEL
E5337_RS06560	E5338_RS01885	WP_094508448.1	WP_019253667.1	none	MarR family transcriptional regulator
E5337_RS06625	E5338_RS01955	WP_094511365.1	WP_122480761.1	none	NAD(P)H-dependent glycerol-3-phosphate dehydrogenase
E5337_RS06540	E5338_RS01865	WP_094536943.1	PSEUDOGENE	none	prolyl-tRNA synthetase associated domain-containing protein
E5337_RS06545	E5338_RS01870	WP_094536944.1	WP_135950775.1	none	APC family permease, amino acid permease, amino acid permease, APC family permease
E5337_RS06575	E5338_RS01905	WP_094536946.1	WP_135950781.1	none	DEAD/DEAH box helicase family protein, DNA/RNA helicase, DNA/RNA helicase, DEAD/DEAH box helicase family protein
E5337_RS06740	E5338_RS01585	PSEUDOGENE	PSEUDOGENE	none	hypothetical protein
E5337_RS06755	E5338_RS01600	WP_003666291.1	WP_019253634.1	rlmB	23S rRNA (guanosine(2251)-2'-O)-methyltransferase RlmB
E5337_RS06765	E5338_RS01610	WP_003666294.1	WP_003666294.1	secE	preprotein translocase subunit SecE
E5337_RS06775	E5338_RS01620	WP_003666299.1	WP_003666299.1	rplK	50S ribosomal protein L11
E5337_RS06780	E5338_RS01625	WP_003666300.1	WP_003666300.1	none	50S ribosomal protein L1
E5337_RS06690	E5338_RS01535	WP_003667321.1	WP_020842880.1	none	PLP-dependent transferase, aminotransferase class I/II-fold pyridoxal phosphate-dependent enzyme, aminotransferase class V-fold PLP-dependent enzyme, aminotransferase class V-fold PLP-dependent enzyme, PLP-dependent transferase, aminotransferase class I/II-fold pyridoxal phosphate-dependent enzyme
E5337_RS06695	E5338_RS01540	WP_003667322.1	WP_020842881.1	none	ABC transporter permease subunit, ABC transporter permease subunit, amino acid ABC transporter permease, amino acid ABC transporter permease
E5337_RS06770	E5338_RS01615	WP_003667346.1	WP_003667346.1	nusG	transcription termination/antitermination protein NusG
E5337_RS06735	E5338_RS01580	WP_019252225.1	WP_019253632.1	none	PIN domain nuclease, PIN/TRAM domain-containing protein, PIN/TRAM domain-containing protein, PIN domain nuclease
E5337_RS06700	E5338_RS01545	WP_042746501.1	WP_065867645.1	none	ATP-binding cassette domain-containing protein, amino acid ABC transporter ATP-binding protein, amino acid ABC transporter ATP-binding protein, ATP-binding cassette domain-containing protein
E5337_RS06760	E5338_RS01605	WP_094502079.1	WP_003666293.1	rpmG	50S ribosomal protein L33
E5337_RS06725	E5338_RS01570	WP_094502087.1	WP_065533662.1	none	dUTP diphosphatase, hypothetical protein, hypothetical protein, dUTP diphosphatase
E5337_RS06720	E5338_RS01565	WP_094502089.1	WP_003670549.1	none	GNAT family N-acetyltransferase, GNAT family N-acetyltransferase, N-acetyltransferase, N-acetyltransferase
E5337_RS06715	E5338_RS01560	WP_094502091.1	WP_065867648.1	rpiA	ribose-5-phosphate isomerase RpiA
E5337_RS06680	E5338_RS01525	WP_094502099.1	WP_003667318.1	none	2,3-bisphosphoglycerate-dependent phosphoglycerate mutase
E5337_RS06655	E5338_RS01500	WP_094502107.1	WP_019253005.1	none	SprT family protein
E5337_RS06745	E5338_RS01590	WP_094511487.1	WP_029507499.1	none	cysteine--tRNA ligase
E5337_RS06665	E5338_RS01510	WP_136001381.1	WP_135950744.1	none	beta-galactosidase
E5337_RS06670	E5338_RS01515	WP_136001383.1	WP_135950746.1	none	beta-galactosidase, beta-galactosidase small subunit, hypothetical protein, hypothetical protein, beta-galactosidase, beta-galactosidase small subunit
E5337_RS06675	E5338_RS01520	WP_136001385.1	WP_135950748.1	none	cell division protein, hypothetical protein, hypothetical protein, cell division protein
E5337_RS06685	E5338_RS01530	WP_136001388.1	WP_019253001.1	none	alpha/beta hydrolase, alpha/beta hydrolase fold domain-containing protein, prolyl oligopeptidase family serine peptidase, prolyl oligopeptidase family serine peptidase, alpha/beta hydrolase fold domain-containing protein, alpha/beta hydrolase
E5337_RS06705	E5338_RS01550	WP_136001390.1	WP_135950750.1	none	extracellular solute-binding protein, transporter substrate-binding domain-containing protein, transporter substrate-binding domain-containing protein, extracellular solute-binding protein
E5337_RS06710	E5338_RS01555	WP_136001392.1	WP_020842883.1	none	C1 family peptidase, aminopeptidase, aminopeptidase, C1 family peptidase
E5337_RS06730	E5338_RS01575	WP_136001393.1	WP_066035616.1	radA	DNA repair protein RadA
E5337_RS06750	E5338_RS01595	WP_136001395.1	WP_003670544.1	none	Mini-ribonuclease 3
E5337_RS06845	E5338_RS03570	WP_003665077.1	WP_003665077.1	none	hypothetical protein
E5337_RS06830	E5338_RS03585	WP_003665080.1	WP_135950978.1	none	ArsR family transcriptional regulator, metalloregulator ArsR/SmtB family transcription factor, winged helix-turn-helix transcriptional regulator, winged helix-turn-helix transcriptional regulator, metalloregulator ArsR/SmtB family transcription factor
E5337_RS06800	E5338_RS03615	WP_003665087.1	WP_003665087.1	none	alcohol dehydrogenase catalytic domain-containing protein, zinc-dependent alcohol dehydrogenase family protein, zinc-dependent alcohol dehydrogenase family protein, alcohol dehydrogenase catalytic domain-containing protein
E5337_RS06815	E5338_RS03600	WP_019251908.1	WP_019254098.1	none	ABC transporter ATP-binding protein, ABC transporter ATP-binding protein, ATP-binding cassette domain-containing protein, ATP-binding cassette domain-containing protein
E5337_RS06865	E5338_RS03550	WP_020843404.1	WP_086879163.1	none	hypothetical protein
E5337_RS06785	E5338_RS03630	WP_094501409.1	WP_011953599.1	thrS	threonine--tRNA ligase
E5337_RS06795	E5338_RS03620	WP_094501413.1	WP_011953597.1	none	Mn(2+) uptake NRAMP transporter MntH, Mn(2+) uptake NRAMP transporter MntH, divalent metal cation transporter, divalent metal cation transporter
E5337_RS06805	E5338_RS03610	WP_094501415.1	WP_019254096.1	none	TetR family transcriptional regulator, TetR/AcrR family transcriptional regulator, TetR/AcrR family transcriptional regulator, TetR family transcriptional regulator
E5337_RS06810	E5338_RS03605	WP_094501417.1	WP_020843410.1	none	ABC transporter permease, FtsX-like permease family protein, FtsX-like permease family protein, ABC transporter permease
E5337_RS06850	E5338_RS03565	WP_094501425.1	WP_019254102.1	none	hypothetical protein
E5337_RS06875	E5338_RS03540	WP_094501435.1	WP_086879162.1	none	L,D-transpeptidase, L,D-transpeptidase family protein, L,D-transpeptidase family protein, murein L,D-transpeptidase, L,D-transpeptidase, murein L,D-transpeptidase
E5337_RS06840	E5338_RS03575	WP_094509182.1	WP_003669344.1	none	LacI family DNA-binding transcriptional regulator, LacI family DNA-binding transcriptional regulator, LacI family transcriptional regulator, LacI family transcriptional regulator
E5337_RS06860	E5338_RS03555	WP_094537275.1	WP_020843405.1	none	histidine--tRNA ligase
E5337_RS06820	E5338_RS03595	WP_136001396.1	WP_020843409.1	none	ABC transporter ATP-binding protein/permease, ABC transporter ATP-binding protein/permease, ATP-binding cassette domain-containing protein, ATP-binding cassette domain-containing protein
E5337_RS06825	E5338_RS03590	WP_136001398.1	WP_019254100.1	none	hypothetical protein
E5337_RS06835	E5338_RS03580	WP_136001400.1	WP_135950976.1	none	LysM peptidoglycan-binding domain-containing protein
E5337_RS06855	E5338_RS03560	WP_136001402.1	WP_020843406.1	none	MFS transporter
E5337_RS06870	E5338_RS03545	WP_136001404.1	WP_019254104.1	none	NAD(P)H-hydrate epimerase
E5337_RS06950	E5338_RS01195	WP_003666208.1	WP_035157383.1	none	hypothetical protein
E5337_RS06900	E5338_RS01235	WP_003666229.1	WP_019252773.1	none	DUF441 domain-containing protein, DUF441 domain-containing protein, DUF441 family protein, DUF441 family protein
E5337_RS06890	E5338_RS07600	WP_003666232.1	WP_135951577.1	none	CopY/TcrY family copper transport repressor
E5337_RS06935	E5338_RS01210	WP_003667846.1	WP_135950715.1	none	alpha/beta hydrolase
E5337_RS06985	E5338_RS01160	WP_003667861.1	WP_003667861.1	none	VPDSG-CTERM exosortase interaction domain protein, hypothetical protein, hypothetical protein, VPDSG-CTERM exosortase interaction domain protein
E5337_RS06955	E5338_RS01190	WP_016496850.1	WP_019253622.1	none	DegV family EDD domain-containing protein, DegV family EDD domain-containing protein, DegV family protein, DegV family protein
E5337_RS06930	E5338_RS01215	WP_019252732.1	WP_003667844.1	none	GNAT family N-acetyltransferase
E5337_RS06905	E5338_RS01230	WP_094501700.1	WP_135950717.1	none	cupin domain-containing protein
E5337_RS06945	E5338_RS01200	WP_094501706.1	WP_080735345.1	none	HD domain-containing protein
E5337_RS06970	E5338_RS01175	WP_094502221.1	WP_020843099.1	none	carbamoyl phosphate synthase small subunit
E5337_RS06980	E5338_RS01165	WP_094502223.1	WP_135950703.1	none	signal peptidase II
E5337_RS06990	E5338_RS01155	WP_094502225.1	WP_003666196.1	none	reverse transcriptase-like protein, ribonuclease HI family protein, ribonuclease HI family protein, reverse transcriptase-like protein
E5337_RS06965	E5338_RS01180	WP_094509555.1	WP_135950707.1	none	ATP-grasp domain-containing protein
E5337_RS06975	E5338_RS01170	WP_094537339.1	WP_135950705.1	none	RluA family pseudouridine synthase
E5337_RS06885	E5338_RS07595	WP_136001407.1	WP_135951575.1	none	DUF21 domain-containing protein, HlyC/CorC family transporter, HlyC/CorC family transporter, DUF21 domain-containing protein
E5337_RS06895	E5338_RS07605	WP_136001409.1	WP_135951579.1	none	DHA2 family efflux MFS transporter permease subunit, hypothetical protein
E5337_RS06960	E5338_RS01185	WP_136001413.1	WP_135950710.1	none	DUF814 domain-containing protein, fibronectin/fibrinogen-binding protein, fibronectin/fibrinogen-binding protein, DUF814 domain-containing protein
E5337_RS06995	E5338_RS00880	WP_136001415.1	WP_135950675.1	none	class I SAM-dependent RNA methyltransferase
E5337_RS07000	E5338_RS00875	WP_136001417.1	WP_003667867.1	none	NrdI family protein, ribonucleotide reductase, ribonucleotide reductase-like protein, ribonucleotide reductase-like protein, NrdI family protein, ribonucleotide reductase
E5337_RS07105	E5338_RS07470	WP_003664184.1	WP_135951547.1	folE	GTP cyclohydrolase I FolE
E5337_RS07080	E5338_RS07095	WP_003664194.1	WP_003664194.1	none	heavy metal-binding domain-containing protein
E5337_RS07050	E5338_RS07065	WP_003664204.1	WP_003664204.1	none	deoxynucleoside kinase
E5337_RS07010	E5338_RS07025	WP_003664212.1	WP_003664212.1	none	methionine adenosyltransferase
E5337_RS07070	E5338_RS07085	WP_003668533.1	WP_003670806.1	none	hypothetical protein
E5337_RS07025	E5338_RS07040	WP_003673339.1	WP_019251763.1	none	oligosaccharide flippase family protein, oligosaccharide flippase family protein, polysaccharide biosynthesis protein, polysaccharide biosynthesis protein
E5337_RS07020	E5338_RS07035	WP_019251762.1	WP_019253867.1	none	HicB family protein, hypothetical protein, hypothetical protein, HicB family protein
E5337_RS07055	E5338_RS07070	WP_019251768.1	WP_019251768.1	none	hypothetical protein
E5337_RS07040	E5338_RS07055	WP_080735343.1	WP_081305735.1	none	universal stress protein
E5337_RS07075	E5338_RS07090	WP_094502734.1	WP_020843178.1	none	CPBP family intramembrane metalloprotease
E5337_RS07065	E5338_RS07080	WP_094502735.1	WP_065533148.1	rbsK	ribokinase
E5337_RS07060	E5338_RS07075	WP_094502736.1	WP_065533149.1	none	LacI family transcriptional regulator, LacI family transcriptional regulator, substrate-binding domain-containing protein, substrate-binding domain-containing protein
E5337_RS07035	E5338_RS07050	WP_094502738.1	WP_066035806.1	pepV	dipeptidase PepV
E5337_RS07005	E5338_RS07020	WP_094502741.1	WP_135951485.1	none	DNA-3-methyladenine glycosylase I
E5337_RS07125	E5338_RS07450	WP_094507957.1	WP_003670821.1	none	hypothetical protein
E5337_RS07120	E5338_RS07455	WP_094507959.1	WP_135951543.1	folP	dihydropteroate synthase
E5337_RS07115	E5338_RS07460	WP_094507961.1	WP_035156998.1	none	non-canonical purine NTP pyrophosphatase
E5337_RS07110	E5338_RS07465	WP_094507963.1	WP_135951545.1	none	bifunctional folylpolyglutamate synthase/dihydrofolate synthase, bifunctional folylpolyglutamate synthase/dihydrofolate synthase, folylpolyglutamate synthase, folylpolyglutamate synthase
E5337_RS07100	E5338_RS07475	WP_094511684.1	WP_135951549.1	folK	2-amino-4-hydroxy-6- hydroxymethyldihydropteridine diphosphokinase
E5337_RS07015	E5338_RS07030	WP_094536515.1	WP_135951487.1	none	leucine--tRNA ligase
E5337_RS07030	E5338_RS07045	WP_136001419.1	WP_065867221.1	none	NAD(P)H-hydrate dehydratase
E5337_RS07045	E5338_RS07060	WP_136001421.1	WP_135951489.1	none	glycoside hydrolase family 73 protein, glycoside hydrolase family 73 protein, mannosyl-glycoprotein endo-beta-N-acetylglucosamidase, mannosyl-glycoprotein endo-beta-N-acetylglucosamidase
E5337_RS07090	E5338_RS07485	WP_136001422.1	PSEUDOGENE	none	ASCH domain-containing protein
E5337_RS07095	E5338_RS07480	WP_136001424.1	WP_080549873.1	folB	dihydroneopterin aldolase
E5337_RS07170	E5338_RS04260	WP_003665881.1	WP_135951069.1	none	pseudouridine synthase, pseudouridine synthase, rRNA pseudouridine synthase, rRNA pseudouridine synthase
E5337_RS07140	E5338_RS04290	WP_003666049.1	WP_003666049.1	rpsA	30S ribosomal protein S1
E5337_RS07135	E5338_RS04295	WP_003666051.1	WP_135951077.1	none	ribosome biogenesis GTPase Der
E5337_RS07130	E5338_RS04300	WP_003666054.1	WP_003666054.1	none	HU family DNA-binding protein
E5337_RS07210	E5338_RS04220	WP_003674260.1	WP_135951059.1	none	DUF2929 family protein, DUF2929 family protein, YjzD family protein, YjzD family protein
E5337_RS07180	E5338_RS04250	WP_019251624.1	WP_135951065.1	none	segregation/condensation protein A
E5337_RS07185	E5338_RS04245	WP_019251625.1	WP_003674254.1	none	hypothetical protein, hypothetical protein, reductase, reductase
E5337_RS07145	E5338_RS04285	WP_094502264.1	WP_003670893.1	none	(d)CMP kinase
E5337_RS07155	E5338_RS04275	WP_094502265.1	WP_135951075.1	none	ATP-dependent DNA helicase RecQ, RecQ family ATP-dependent DNA helicase, RecQ family ATP-dependent DNA helicase, ATP-dependent DNA helicase RecQ
E5337_RS07165	E5338_RS04265	WP_094502267.1	WP_135951071.1	none	ECF transporter S component
E5337_RS07215	E5338_RS04215	WP_094502321.1	WP_042746287.1	pepT	peptidase T
E5337_RS07220	E5338_RS04210	WP_094509602.1	WP_019253446.1	none	Nif3-like dinuclear metal center hexameric protein
E5337_RS07225	E5338_RS04205	WP_094511264.1	WP_019253445.1	none	hypothetical protein, tRNA (adenine(22)-N(1))-methyltransferase TrmK, tRNA (adenine(22)-N(1))-methyltransferase TrmK, tRNA (adenine-N(1))-methyltransferase, tRNA (adenine-N(1))-methyltransferase
E5337_RS07195	E5338_RS04235	WP_094511269.1	WP_135951061.1	none	DNA-binding protein, S1 RNA-binding protein, S1 RNA-binding protein, DNA-binding protein
E5337_RS07160	E5338_RS04270	WP_136001428.1	WP_135951073.1	none	hypothetical protein
E5337_RS07175	E5338_RS04255	WP_136001430.1	WP_135951067.1	scpB	SMC-Scp complex subunit ScpB
E5337_RS07190	E5338_RS04240	WP_136001431.1	WP_135951063.1	none	tyrosine-type recombinase/integrase
E5337_RS07200	E5338_RS04230	WP_136001433.1	WP_065867783.1	pyk	pyruvate kinase
E5337_RS07205	E5338_RS04225	WP_136001435.1	WP_065867784.1	dnaE	DNA polymerase III subunit alpha
E5337_RS07250	E5338_RS08440	WP_003664503.1	WP_019253116.1	gatC	Asp-tRNA(Asn)/Glu-tRNA(Gln) amidotransferase subunit GatC
E5337_RS07265	E5338_RS08455	WP_003664509.1	WP_065867964.1	pcrA	DNA helicase PcrA
E5337_RS07275	E5338_RS08465	WP_003668766.1	WP_065867966.1	none	xanthine phosphoribosyltransferase
E5337_RS07290	E5338_RS08480	WP_003668771.1	WP_003668771.1	rpsI	30S ribosomal protein S9
E5337_RS07295	E5338_RS09810	WP_003672672.1	WP_003672672.1	rplM	50S ribosomal protein L13
E5337_RS07280	E5338_RS08470	WP_003674860.1	WP_003664514.1	none	N-acetylmuramidase, glycoside hydrolase family 73 protein, glycoside hydrolase family 73 protein, N-acetylmuramidase
E5337_RS07255	E5338_RS08445	WP_019253117.1	WP_019253117.1	none	CamS family sex pheromone protein
E5337_RS07300	E5338_RS09805	WP_094501180.1	WP_020843281.1	truA	tRNA pseudouridine(38-40) synthase TruA
E5337_RS07230	E5338_RS08420	WP_136001437.1	WP_135951754.1	rlmD	23S rRNA (uracil(1939)-C(5))-methyltransferase RlmD
E5337_RS07235	E5338_RS08425	WP_136001439.1	WP_135951756.1	none	diacylglycerol kinase
E5337_RS07240	E5338_RS08430	WP_136001441.1	WP_003664499.1	gatB	Asp-tRNA(Asn)/Glu-tRNA(Gln) amidotransferase subunit GatB
E5337_RS07245	E5338_RS08435	WP_136001443.1	WP_019253115.1	gatA	Asp-tRNA(Asn)/Glu-tRNA(Gln) amidotransferase subunit GatA
E5337_RS07260	E5338_RS08450	WP_136001445.1	WP_135951758.1	ligA	NAD-dependent DNA ligase LigA
E5337_RS07270	E5338_RS08460	WP_136001447.1	WP_065867965.1	none	ATP-grasp domain-containing protein
E5337_RS07285	E5338_RS08475	WP_136001449.1	WP_029507449.1	none	(S)-acetoin forming diacetyl reductase
E5337_RS07310	E5338_RS08180	WP_136001451.1	WP_019253126.1	none	energy-coupling factor transporter ATPase
E5337_RS07315	E5338_RS08185	WP_136001453.1	WP_019253127.1	none	energy-coupling factor transporter ATPase
E5337_RS07370	E5338_RS02305	WP_003666524.1	WP_003666524.1	none	hypothetical protein
E5337_RS07325	E5338_RS02260	WP_003670402.1	WP_003667515.1	argF	ornithine carbamoyltransferase
E5337_RS07360	E5338_RS02295	WP_019251325.1	WP_065532691.1	none	hypothetical protein
E5337_RS07385	E5338_RS02320	WP_019251327.1	WP_019253932.1	none	hypothetical protein
E5337_RS07395	E5338_RS02325	WP_019251332.1	WP_019253935.1	none	hypothetical protein
E5337_RS07400	E5338_RS02330	WP_019251333.1	WP_019253936.1	none	hypothetical protein
E5337_RS07415	E5338_RS02345	WP_019251336.1	WP_019251336.1	none	hypothetical protein
E5337_RS07420	E5338_RS02350	WP_019251337.1	WP_135950833.1	none	hypothetical protein
E5337_RS07425	E5338_RS02355	WP_019251338.1	WP_135950835.1	none	helix-turn-helix domain-containing protein
E5337_RS07440	E5338_RS02370	WP_019251341.1	WP_135950840.1	none	site-specific integrase, tyrosine-type recombinase/integrase, tyrosine-type recombinase/integrase, site-specific integrase
E5337_RS07430	E5338_RS04530	WP_050778837.1	WP_019253144.1	none	XRE family transcriptional regulator, XRE family transcriptional regulator, helix-turn-helix transcriptional regulator, helix-turn-helix transcriptional regulator
E5337_RS07340	E5338_RS02275	WP_094509814.1	WP_135950827.1	none	matrixin family metalloprotease
E5337_RS07355	E5338_RS02290	WP_094511645.1	WP_135950829.1	cadA	cadmium-translocating P-type ATPase, copper-translocating P-type ATPase, heavy metal translocating P-type ATPase, heavy metal translocating P-type ATPase, copper-translocating P-type ATPase, cadmium-translocating P-type ATPase
E5337_RS07330	E5338_RS02265	WP_136001457.1	WP_020842916.1	arcC	carbamate kinase
E5337_RS07335	E5338_RS02270	WP_136001459.1	WP_135950825.1	none	EamA family transporter
E5337_RS07350	E5338_RS02285	WP_136001461.1	WP_019253927.1	none	cupredoxin domain-containing protein
E5337_RS07410	E5338_RS02340	WP_136001463.1	WP_135950831.1	none	DNA primase, hypothetical protein, hypothetical protein, DNA primase
E5337_RS07510	E5338_RS03105	WP_003666836.1	WP_003666836.1	tuf	elongation factor Tu
E5337_RS07505	E5338_RS03110	WP_003666837.1	WP_003666837.1	none	trigger factor
E5337_RS07475	E5338_RS03140	WP_003666845.1	WP_135950930.1	rnz	ribonuclease Z
E5337_RS07495	E5338_RS03120	WP_003668240.1	WP_003668240.1	none	YihA family ribosome biogenesis GTP-binding protein
E5337_RS07490	E5338_RS03125	WP_003674350.1	WP_003674350.1	none	nucleoside triphosphate pyrophosphohydrolase family protein, nucleoside triphosphate pyrophosphohydrolase family protein, nucleotide pyrophosphohydrolase, nucleotide pyrophosphohydrolase
E5337_RS07470	E5338_RS03145	WP_029507544.1	WP_065532804.1	none	SDR family NAD(P)-dependent oxidoreductase, SDR family NAD(P)-dependent oxidoreductase, SDR family oxidoreductase, SDR family oxidoreductase
E5337_RS07460	E5338_RS03155	WP_094502571.1	WP_003671181.1	none	adenine phosphoribosyltransferase
E5337_RS07520	E5338_RS03095	WP_094508674.1	WP_035168140.1	none	RNase J family beta-CASP ribonuclease, ribonuclease J, ribonuclease J, RNase J family beta-CASP ribonuclease
E5337_RS07485	E5338_RS03130	WP_094508676.1	WP_135950928.1	uvrC	excinuclease ABC subunit UvrC
E5337_RS07480	E5338_RS03135	WP_094508677.1	WP_019254075.1	obgE	GTPase ObgE
E5337_RS07515	E5338_RS03100	WP_094537359.1	WP_003674354.1	none	hypothetical protein
E5337_RS07455	E5338_RS03160	WP_136001471.1	WP_065867619.1	none	DUF308 domain-containing protein, DUF308 domain-containing protein, hypothetical protein, hypothetical protein
E5337_RS07465	E5338_RS03150	WP_136001473.1	WP_135950932.1	recJ	single-stranded-DNA-specific exonuclease RecJ
E5337_RS07500	E5338_RS03115	WP_136001475.1	WP_003671194.1	clpX	ATP-dependent Clp protease ATP-binding subunit ClpX
E5337_RS07535	E5338_RS07525	WP_019251191.1	WP_019252789.1	none	DUF454 domain-containing protein, DUF454 domain-containing protein, YbaN family protein, DUF454 family protein, DUF454 family protein, YbaN family protein
E5337_RS07590	E5338_RS07580	WP_019252722.1	WP_003663799.1	none	VOC family protein, VOC family protein, glyoxalase, VOC family virulence protein, VOC family virulence protein, glyoxalase
E5337_RS07540	E5338_RS07530	WP_019252788.1	WP_102816011.1	none	ATP-binding protein, hypothetical protein, hypothetical protein, ATP-binding protein
E5337_RS07525	E5338_RS07515	WP_078009780.1	WP_035157327.1	none	DUF421 domain-containing protein
E5337_RS07570	E5338_RS07560	WP_094502116.1	WP_019252782.1	none	TVP38/TMEM64 family protein, hypothetical protein, hypothetical protein, TVP38/TMEM64 family protein
E5337_RS07550	E5338_RS07540	WP_094502124.1	WP_135951562.1	none	amino acid permease
E5337_RS07545	E5338_RS07535	WP_094502125.1	WP_135951560.1	none	DNA/RNA non-specific endonuclease
E5337_RS07580	E5338_RS07570	WP_094509572.1	WP_020843105.1	none	CrcB family protein, CrcB family protein, camphor resistance protein CrcB, camphor resistance protein CrcB
E5337_RS07560	E5338_RS07550	WP_094509580.1	WP_135951567.1	none	1-deoxy-D-xylulose-5-phosphate synthase
E5337_RS07530	E5338_RS07520	WP_094509588.1	WP_135951558.1	none	DUF3290 domain-containing protein, DUF3290 domain-containing protein, DUF3290 family protein, DUF3290 family protein
E5337_RS07555	E5338_RS07545	WP_136001477.1	WP_135951565.1	none	LPXTG cell wall anchor domain-containing protein
E5337_RS07565	E5338_RS07555	WP_136001479.1	WP_019252783.1	none	DUF2075 domain-containing protein
E5337_RS07575	E5338_RS07565	WP_136001481.1	WP_135951569.1	none	ATP-binding cassette domain-containing protein, excinuclease ABC subunit UvrA, excinuclease ABC subunit UvrA, ATP-binding cassette domain-containing protein
E5337_RS07585	E5338_RS07575	WP_136001483.1	WP_135951571.1	none	CrcB family protein
E5337_RS07595	E5338_RS07585	WP_136001486.1	WP_135951573.1	none	DUF218 domain-containing protein, YdcF family protein, YdcF family protein, DUF218 domain-containing protein
E5337_RS07600	E5338_RS07590	WP_136001488.1	WP_066035265.1	none	AarF/ABC1/UbiB kinase family protein
E5337_RS07605	E5338_RS05355	WP_094502139.1	WP_019253437.1	none	MazF family toxin-antitoxin system, hypothetical protein, hypothetical protein, MazF family toxin-antitoxin system
E5337_RS07615	E5338_RS05345	WP_094502142.1	WP_102816243.1	none	prolyl-tRNA synthetase associated domain-containing protein
E5337_RS07610	E5338_RS05350	WP_094502163.1	WP_135951265.1	none	type II toxin-antitoxin system RelB/DinJ family antitoxin
E5337_RS07630	E5338_RS05330	WP_094509452.1	WP_065533464.1	hpt	hypoxanthine phosphoribosyltransferase
E5337_RS07645	E5338_RS05315	WP_094511404.1	WP_135951259.1	none	hypothetical protein
E5337_RS07620	E5338_RS05340	WP_136001490.1	WP_135951263.1	arsC	arsenate reductase (thioredoxin)
E5337_RS07625	E5338_RS05335	WP_136001492.1	WP_135951261.1	none	beta-lactamase family protein, serine hydrolase, serine hydrolase, beta-lactamase family protein
E5337_RS07720	E5338_RS05390	PSEUDOGENE	WP_135951275.1	none	AEC family transporter
E5337_RS07810	E5338_RS03755	WP_050778838.1	WP_065533448.1	none	Fe-S cluster assembly protein HesB, HesB/YadR/YfhF-family protein, hypothetical protein, hypothetical protein, HesB/YadR/YfhF-family protein, Fe-S cluster assembly protein HesB
E5337_RS07795	E5338_RS05470	WP_094509238.1	WP_003675421.1	none	asparaginase, type I asparaginase, type I asparaginase, asparaginase
E5337_RS07735	E5338_RS05405	WP_094509391.1	WP_135951277.1	none	GHKL domain-containing protein, GHKL domain-containing protein, HAMP domain-containing histidine kinase, HAMP domain-containing histidine kinase
E5337_RS07740	E5338_RS05410	WP_094509393.1	WP_135951279.1	none	PepSY domain-containing protein, PepSY domain-containing protein, Propeptide PepSY amd peptidase M4, peptidase M4, Propeptide PepSY amd peptidase M4, peptidase M4
E5337_RS07730	E5338_RS05400	WP_136001508.1	WP_035152092.1	none	response regulator, response regulator transcription factor, response regulator, response regulator transcription factor
E5337_RS07790	E5338_RS05465	WP_136001515.1	WP_135951283.1	none	DUF1002 domain-containing protein
E5337_RS07800	E5338_RS03780	WP_136001517.1	WP_019254128.1	none	LysR family transcriptional regulator
E5337_RS07815	E5338_RS03750	WP_136001519.1	WP_135950996.1	none	type 1 glutamine amidotransferase
E5337_RS07900	E5338_RS05930	WP_003666568.1	WP_003666568.1	none	F0F1 ATP synthase subunit alpha
E5337_RS07895	E5338_RS05935	WP_003666570.1	WP_003666570.1	none	F0F1 ATP synthase subunit gamma
E5337_RS07890	E5338_RS05940	WP_003666573.1	WP_003666573.1	atpD	F0F1 ATP synthase subunit beta
E5337_RS07885	E5338_RS05945	WP_003666575.1	WP_019254221.1	none	F0F1 ATP synthase subunit epsilon
E5337_RS07870	E5338_RS05960	WP_003666578.1	WP_003666578.1	none	MreB/Mrl family cell shape determining protein, MreB/Mrl family cell shape determining protein, rod shape-determining protein, rod shape-determining protein
E5337_RS07860	E5338_RS05970	WP_003666580.1	WP_003666580.1	none	DUF2969 domain-containing protein, DUF2969 family protein
E5337_RS07855	E5338_RS05975	WP_003666583.1	WP_003666583.1	none	FtsW/RodA/SpoVE family cell cycle protein, FtsW/RodA/SpoVE family cell cycle protein, rod shape-determining protein RodA, rod shape-determining protein RodA
E5337_RS07865	E5338_RS05965	WP_011953410.1	WP_011953410.1	yidD	membrane protein insertion efficiency factor YidD
E5337_RS07880	E5338_RS05950	WP_019251357.1	WP_003667560.1	none	DUF1146 domain-containing protein
E5337_RS07840	E5338_RS05990	WP_019251362.1	WP_011953411.1	none	helix-turn-helix domain-containing protein
E5337_RS07830	E5338_RS06015	WP_019252607.1	WP_135951325.1	none	ATPase, FGGY-family carbohydrate kinase, FGGY-family carbohydrate kinase, ATPase
E5337_RS07845	E5338_RS05985	WP_019254219.1	WP_019254219.1	none	D-alanine--D-alanine ligase
E5337_RS07850	E5338_RS05980	WP_094501881.1	WP_003672558.1	none	glycine cleavage system protein H
E5337_RS07835	E5338_RS06010	WP_094502391.1	WP_065532721.1	none	sugar porter family MFS transporter
E5337_RS07875	E5338_RS05955	WP_094536926.1	WP_135951321.1	murA	UDP-N-acetylglucosamine 1-carboxyvinyltransferase
E5337_RS07825	E5338_RS06020	WP_136001524.1	WP_003676120.1	none	L-ribulose-5-phosphate 4-epimerase, L-ribulose-5-phosphate 4-epimerase AraD, L-ribulose-5-phosphate 4-epimerase AraD, L-ribulose-5-phosphate 4-epimerase
E5337_RS07960	E5338_RS06970	WP_094502747.1	WP_003664227.1	preA	NAD-dependent dihydropyrimidine dehydrogenase subunit PreA
E5337_RS07950	E5338_RS06960	WP_094502748.1	WP_135951477.1	xth	exodeoxyribonuclease III
E5337_RS07925	E5338_RS09090	WP_094511859.1	WP_019253886.1	nrdG	anaerobic ribonucleoside-triphosphate reductase activating protein
E5337_RS07915	E5338_RS09100	WP_136001528.1	WP_135951877.1	none	DHA2 family efflux MFS transporter permease subunit, DHA2 family efflux MFS transporter permease subunit, multidrug efflux MFS transporter, multidrug efflux MFS transporter
E5337_RS07920	E5338_RS09095	WP_136001530.1	WP_135951875.1	nrdD	anaerobic ribonucleoside-triphosphate reductase
E5337_RS07930	E5338_RS09085	WP_136001532.1	WP_019253885.1	none	hypothetical protein
E5337_RS07940	E5338_RS09075	WP_136001534.1	WP_019253883.1	none	hypothetical protein, hypothetical protein, phosphoenolpyruvate carboxykinase, phosphoenolpyruvate carboxykinase
E5337_RS07945	E5338_RS09070	WP_136001536.1	WP_003668563.1	none	LysM peptidoglycan-binding domain-containing protein
E5337_RS07955	E5338_RS06965	WP_136001538.1	WP_035157060.1	none	FAD-dependent oxidoreductase, FAD-dependent oxidoreductase, NAD(P)-dependent oxidoreductase, NAD(P)-binding protein, NAD(P)-dependent oxidoreductase, dihydropyrimidine dehydrogenase
E5337_RS07965	E5338_RS06975	WP_136001540.1	WP_035157053.1	none	aldo/keto reductase
E5337_RS07970	E5338_RS06980	WP_136001541.1	WP_019253877.1	none	Hsp20 family protein, Hsp20 family protein, Hsp20/alpha crystallin family protein, Hsp20/alpha crystallin family protein
E5337_RS08120	E5338_RS08090	WP_003664336.1	WP_113897423.1	none	DUF1797 family protein, DUF1797 family protein, YkuJ family protein, YkuJ family protein
E5337_RS08095	E5338_RS08065	WP_003664342.1	WP_003664342.1	none	phosphocarrier protein HPr
E5337_RS08075	E5338_RS08045	WP_003668586.1	WP_003668586.1	none	MucBP domain-containing protein, hypothetical protein, hypothetical protein, MucBP domain-containing protein
E5337_RS08090	E5338_RS08060	WP_003672165.1	WP_019254225.1	none	hypothetical protein
E5337_RS08060	E5338_RS08030	WP_013923804.1	WP_003664355.1	none	GntR family transcriptional regulator
E5337_RS08110	E5338_RS08080	WP_029507794.1	WP_078009339.1	none	glycosyltransferase, glycosyltransferase family 4 protein, glycosyltransferase family 4 protein, glycosyltransferase
E5337_RS08115	E5338_RS08085	WP_094501629.1	WP_003664337.1	none	flippase-like domain-containing protein
E5337_RS08065	E5338_RS08035	WP_136001557.1	WP_135951694.1	none	ABC transporter ATP-binding protein, ABC transporter ATP-binding protein, ATP-binding cassette domain-containing protein, ATP-binding cassette domain-containing protein
E5337_RS08070	E5338_RS08040	WP_136001559.1	WP_135951696.1	none	hypothetical protein
E5337_RS08080	E5338_RS08050	WP_136001561.1	WP_003668584.1	none	ECF transporter S component
E5337_RS08085	E5338_RS08055	WP_136001563.1	WP_113897420.1	none	AAA domain-containing protein, ATP-dependent Clp protease ATP-binding subunit, ATP-dependent Clp protease ATP-binding subunit, AAA domain-containing protein
E5337_RS08100	E5338_RS08070	WP_136001565.1	WP_135951698.1	ptsP	phosphoenolpyruvate--protein phosphotransferase
E5337_RS08105	E5338_RS08075	WP_136001567.1	WP_135951701.1	none	glycosyltransferase, glycosyltransferase family 4 protein, glycosyltransferase family 4 protein, glycosyltransferase
E5337_RS08140	E5338_RS08110	WP_063164039.1	WP_135951711.1	none	hypothetical protein, hypothetical protein, tyrosine protein phosphatase, tyrosine protein phosphatase
E5337_RS08125	E5338_RS08130	WP_136001569.1	WP_135951719.1	none	hypothetical protein
E5337_RS08130	E5338_RS08125	WP_136001571.1	WP_135951717.1	none	AAA family ATPase, SMC family ATPase, SMC family ATPase, AAA family ATPase
E5337_RS08135	E5338_RS08120	WP_136001573.1	WP_135951715.1	none	exonuclease SbcCD subunit D, exonuclease subunit SbcD, exonuclease subunit SbcD, exonuclease SbcCD subunit D
E5337_RS08145	E5338_RS08105	WP_136001575.1	WP_135951709.1	none	DEAD/DEAH box helicase
E5337_RS08375	E5338_RS04150	PSEUDOGENE	WP_135951054.1	none	biotin--[acetyl-CoA-carboxylase] ligase
E5337_RS08345	E5338_RS04180	WP_003665860.1	WP_003665860.1	glyQ	glycine--tRNA ligase subunit alpha
E5337_RS08330	E5338_RS04195	WP_003665864.1	WP_003665864.1	rpoD	RNA polymerase sigma factor RpoD
E5337_RS08390	E5338_RS09115	WP_035152705.1	WP_065867791.1	none	argininosuccinate synthase
E5337_RS08370	E5338_RS04155	WP_094502331.1	WP_003668131.1	none	AAA family ATPase, PhoH family protein, phosphate starvation-inducible protein PhoH, phosphate starvation-inducible protein PhoH, PhoH family protein, AAA family ATPase
E5337_RS08380	E5338_RS04145	WP_094508893.1	WP_065867789.1	none	biotin transporter BioY
E5337_RS08365	E5338_RS04160	WP_094508897.1	WP_066035325.1	ybeY	rRNA maturation RNase YbeY
E5337_RS08350	E5338_RS04175	WP_094508899.1	WP_019253441.1	recO	DNA repair protein RecO
E5337_RS08335	E5338_RS04190	WP_094508903.1	WP_135951057.1	none	DNA primase
E5337_RS08340	E5338_RS04185	WP_094537473.1	WP_019253442.1	none	glycine--tRNA ligase subunit beta
E5337_RS08325	E5338_RS04200	WP_136001621.1	WP_019253444.1	none	aminotransferase class I/II-fold pyridoxal phosphate-dependent enzyme
E5337_RS08355	E5338_RS04170	WP_136001623.1	WP_019253440.1	none	GTPase Era
E5337_RS08360	E5338_RS04165	WP_136001626.1	WP_065867786.1	none	UDP kinase, diacylglycerol kinase family protein, diacylglycerol kinase family protein, UDP kinase
E5337_RS08385	E5338_RS09110	WP_136001628.1	WP_065867790.1	argH	argininosuccinate lyase
E5337_RS08440	E5338_RS07400	WP_003675786.1	WP_135951535.1	none	peptidylprolyl isomerase
E5337_RS08445	E5338_RS07395	WP_019251392.1	WP_003668512.1	none	hypothetical protein
E5337_RS08465	E5338_RS07375	WP_035156976.1	WP_135951531.1	trmB	tRNA (guanosine(46)-N7)-methyltransferase TrmB
E5337_RS08425	E5338_RS07415	WP_094502723.1	WP_003670831.1	none	hypothetical protein
E5337_RS08410	E5338_RS07430	WP_094502726.1	WP_035156995.1	thiD	bifunctional hydroxymethylpyrimidine kinase/phosphomethylpyrimidine kinase
E5337_RS08415	E5338_RS07425	WP_094504628.1	WP_135951539.1	none	arginine--tRNA ligase
E5337_RS08450	E5338_RS07390	WP_094507943.1	WP_035153052.1	none	HIT domain-containing protein, HIT domain-containing protein, HIT family protein, HIT family protein
E5337_RS08430	E5338_RS07410	WP_094507947.1	WP_019252919.1	none	DNA repair exonuclease
E5337_RS08395	E5338_RS07445	WP_094507955.1	WP_003664174.1	none	hypothetical protein
E5337_RS08405	E5338_RS07435	WP_094528814.1	WP_135951541.1	none	L-lactate dehydrogenase
E5337_RS08420	E5338_RS07420	WP_136001630.1	WP_135951537.1	none	PBP1A family penicillin-binding protein
E5337_RS08435	E5338_RS07405	WP_136001632.1	WP_020843170.1	none	AAA family ATPase
E5337_RS08455	E5338_RS07385	WP_136001634.1	WP_135951533.1	none	ABC transporter ATP-binding protein, ABC transporter ATP-binding protein, ATP-binding cassette domain-containing protein, ATP-binding cassette domain-containing protein
E5337_RS08460	E5338_RS07380	WP_136001636.1	WP_102816586.1	none	ABC transporter, ABC transporter permease, ABC transporter permease, ABC transporter
E5337_RS08495	E5338_RS06050	WP_003666604.1	WP_019254211.1	none	hypothetical protein
E5337_RS08520	E5338_RS03790	WP_019252597.1	WP_086878882.1	none	fructose permease, hypothetical protein, hypothetical protein, fructose permease
E5337_RS08510	E5338_RS06065	WP_094501857.1	WP_042229270.1	none	hypothetical protein
E5337_RS08480	E5338_RS06035	WP_094502387.1	WP_066035457.1	none	aldo/keto reductase
E5337_RS08530	E5338_RS03800	WP_094508962.1	WP_135951013.1	none	oxalyl-CoA decarboxylase
E5337_RS08515	E5338_RS03785	WP_094511616.1	WP_135951009.1	none	VOC family protein, VOC family protein, glyoxalase/bleomycin resistance/dioxygenase family protein, glyoxalase/bleomycin resistance/extradiol dioxygenase family protein, glyoxalase/bleomycin resistance/dioxygenase family protein, glyoxalase/bleomycin resistance/extradiol dioxygenase family protein
E5337_RS08475	E5338_RS06030	WP_136001639.1	WP_019254214.1	none	maltose O-acetyltransferase, sugar O-acetyltransferase, sugar O-acetyltransferase, maltose O-acetyltransferase
E5337_RS08485	E5338_RS06040	WP_136001641.1	WP_135951329.1	none	GntR family transcriptional regulator, GntR family transcriptional regulator, substrate-binding domain-containing protein, substrate-binding domain-containing protein
E5337_RS08490	E5338_RS06045	WP_136001643.1	WP_003666602.1	none	universal stress protein
E5337_RS08500	E5338_RS06055	WP_136001645.1	WP_135951331.1	none	AAA family ATPase, replication-associated recombination protein A, replication-associated recombination protein A, AAA family ATPase
E5337_RS08505	E5338_RS06060	WP_136001647.1	WP_029507553.1	none	DUF1694 domain-containing protein, YueI family protein, YueI family protein, DUF1694 domain-containing protein
E5337_RS08525	E5338_RS03795	WP_136001649.1	WP_135951011.1	yaaA	peroxide stress protein YaaA
E5337_RS08535	E5338_RS03805	WP_136001651.1	WP_135951052.1	frc	formyl-CoA transferase
E5337_RS08560	E5338_RS08190	WP_003664528.1	WP_003664528.1	none	50S ribosomal protein L17
E5337_RS08565	E5338_RS08195	WP_003664530.1	WP_003664530.1	none	DNA-directed RNA polymerase subunit alpha
E5337_RS08570	E5338_RS08200	WP_003664532.1	WP_003664532.1	rpsK	30S ribosomal protein S11
E5337_RS08575	E5338_RS08205	WP_003664533.1	WP_003668778.1	rpsM	30S ribosomal protein S13
E5337_RS08580	E5338_RS08210	WP_003664535.1	WP_003664535.1	rpmJ	50S ribosomal protein L36
E5337_RS08585	E5338_RS08215	WP_003664537.1	WP_003664537.1	infA	translation initiation factor IF-1
E5337_RS08590	E5338_RS08220	WP_003664538.1	WP_003664538.1	none	adenylate kinase
E5337_RS08600	E5338_RS08230	WP_003664540.1	WP_003664540.1	none	50S ribosomal protein L15
E5337_RS08605	E5338_RS08235	WP_003664541.1	WP_003664541.1	rpmD	50S ribosomal protein L30
E5337_RS08610	E5338_RS08240	WP_003664542.1	WP_003664542.1	none	30S ribosomal protein S5
E5337_RS08615	E5338_RS08245	WP_003664543.1	WP_003664543.1	none	50S ribosomal protein L18
E5337_RS08620	E5338_RS08250	WP_003664544.1	WP_019253129.1	none	50S ribosomal protein L6
E5337_RS08625	E5338_RS08255	WP_003664546.1	WP_003664546.1	rpsH	30S ribosomal protein S8
E5337_RS08630	E5338_RS08260	WP_003664547.1	WP_003664547.1	none	type Z 30S ribosomal protein S14
E5337_RS08635	E5338_RS08265	WP_003664548.1	WP_003668784.1	rplE	50S ribosomal protein L5
E5337_RS08645	E5338_RS08275	WP_003664550.1	WP_003664550.1	rplN	50S ribosomal protein L14
E5337_RS08650	E5338_RS08280	WP_003664551.1	WP_003664551.1	rpsQ	30S ribosomal protein S17
E5337_RS08655	E5338_RS08285	WP_003664552.1	WP_003664552.1	none	50S ribosomal protein L29
E5337_RS08660	E5338_RS08290	WP_003664555.1	WP_003664555.1	rplP	50S ribosomal protein L16
E5337_RS08665	E5338_RS08295	WP_003664556.1	WP_003664556.1	rpsC	30S ribosomal protein S3
E5337_RS08670	E5338_RS08300	WP_003664558.1	WP_003664558.1	none	50S ribosomal protein L22
E5337_RS08675	E5338_RS08305	WP_003664560.1	WP_003664560.1	rpsS	30S ribosomal protein S19
E5337_RS08680	E5338_RS08310	WP_003664563.1	WP_003664563.1	rplB	50S ribosomal protein L2
E5337_RS08685	E5338_RS08315	WP_003664564.1	WP_019253131.1	none	50S ribosomal protein L23
E5337_RS08690	E5338_RS08320	WP_003664566.1	WP_003664566.1	rplD	50S ribosomal protein L4
E5337_RS08700	E5338_RS08330	WP_003664569.1	WP_003664569.1	rpsJ	30S ribosomal protein S10
E5337_RS08640	E5338_RS08270	WP_094501170.1	WP_003664549.1	none	50S ribosomal protein L24
E5337_RS08595	E5338_RS08225	WP_094501172.1	WP_003664539.1	secY	preprotein translocase subunit SecY
E5337_RS08695	E5338_RS08325	WP_136001654.1	WP_003664567.1	none	50S ribosomal protein L3
E5337_RS08705	E5338_RS01390	WP_136001656.1	WP_135950726.1	none	RNA methyltransferase
E5337_RS08725	E5338_RS01400	WP_136001658.1	WP_065867774.1	none	TIGR01440 family protein
E5337_RS08770	E5338_RS05860	WP_003666540.1	WP_003667548.1	none	thymidine kinase
E5337_RS08820	E5338_RS05910	WP_003666558.1	WP_135951319.1	atpB	F0F1 ATP synthase subunit A
E5337_RS08825	E5338_RS05915	WP_003666561.1	WP_003666561.1	atpE	F0F1 ATP synthase subunit C
E5337_RS08830	E5338_RS05920	WP_003666564.1	WP_003666564.1	atpF	F0F1 ATP synthase subunit B
E5337_RS08775	E5338_RS05865	WP_003667549.1	WP_003667549.1	prfA	peptide chain release factor 1
E5337_RS08795	E5338_RS05885	WP_003676152.1	WP_003676152.1	none	uracil phosphoribosyltransferase
E5337_RS08810	E5338_RS05900	WP_019251354.1	WP_020842927.1	none	YibE/F family protein
E5337_RS08815	E5338_RS05905	WP_019251355.1	WP_003666556.1	uraA	uracil permease, uracil permease, uracil transporter, uracil transporter
E5337_RS08780	E5338_RS05870	WP_136001662.1	WP_020842922.1	prmC	peptide chain release factor N(5)-glutamine methyltransferase
E5337_RS08785	E5338_RS05875	WP_136001664.1	WP_003667551.1	none	threonylcarbamoyl-AMP synthase
E5337_RS08790	E5338_RS05880	WP_136001666.1	WP_065867312.1	none	aminotransferase class I/II-fold pyridoxal phosphate-dependent enzyme, serine hydroxymethyltransferase, serine hydroxymethyltransferase, aminotransferase class I/II-fold pyridoxal phosphate-dependent enzyme
E5337_RS08800	E5338_RS05890	WP_136001668.1	WP_065867311.1	ptsP	phosphoenolpyruvate--protein phosphotransferase
E5337_RS08805	E5338_RS05895	WP_136001670.1	WP_065867310.1	none	YibE/F family protein
E5337_RS08835	E5338_RS05925	WP_136001672.1	WP_003666566.1	none	F0F1 ATP synthase subunit delta
E5337_RS08910	E5338_RS07750	WP_003663508.1	WP_003663508.1	none	4-oxalocrotonate tautomerase
E5337_RS08850	E5338_RS09685	WP_003670616.1	WP_135951962.1	rfbC	dTDP-4-dehydrorhamnose 3,5-epimerase
E5337_RS08915	E5338_RS07745	WP_094512050.1	WP_135951626.1	none	potassium transporter
E5337_RS08845	E5338_RS09680	WP_136001676.1	WP_135951960.1	rfbB	dTDP-glucose 4,6-dehydratase
E5337_RS08855	E5338_RS09690	WP_136001678.1	WP_135951964.1	rfbA	glucose-1-phosphate thymidylyltransferase RfbA
E5337_RS08865	E5338_RS07795	WP_136001682.1	WP_135951637.1	none	CpsD/CapB family tyrosine-protein kinase, polysaccharide biosynthesis tyrosine autokinase
E5337_RS08870	E5338_RS07790	WP_136001684.1	WP_135951635.1	none	exopolysaccharide biosynthesis protein
E5337_RS08875	E5338_RS07785	WP_136001685.1	WP_135951647.1	none	LytR family transcriptional regulator, cell envelope-related transcriptional attenuator, cell envelope-related transcriptional attenuator, transcriptional regulator, LytR family transcriptional regulator, transcriptional regulator
E5337_RS08880	E5338_RS07780	WP_136001687.1	WP_135951633.1	none	helix-turn-helix transcriptional regulator, transcriptional regulator, transcriptional regulator, helix-turn-helix transcriptional regulator, winged helix-turn-helix transcriptional regulator
E5337_RS08885	E5338_RS07775	WP_136001689.1	WP_066036078.1	none	hypothetical protein
E5337_RS08890	E5338_RS07770	WP_136001691.1	PSEUDOGENE	none	RNA polymerase sigma24 factor, RNA polymerase subunit sigma-24, helix-turn-helix domain-containing protein, helix-turn-helix domain-containing protein, RNA polymerase sigma24 factor, sigma-70 family RNA polymerase sigma factor, RNA polymerase subunit sigma-24, sigma-70 family RNA polymerase sigma factor
E5337_RS08895	E5338_RS07765	WP_136001693.1	WP_135951630.1	none	hypothetical protein
E5337_RS08900	E5338_RS07760	WP_136001695.1	WP_035169163.1	none	hypothetical protein
E5337_RS08905	E5338_RS07755	WP_136001697.1	WP_135951628.1	glpK	glycerol kinase GlpK
E5337_RS08930	E5338_RS08540	WP_003665503.1	WP_003665503.1	none	ABC transporter permease, ABC transporter permease subunit, ABC transporter permease subunit, ABC transporter permease
E5337_RS08950	E5338_RS08560	WP_003665510.1	WP_135951782.1	none	MFS transporter, tetracycline resistance MFS efflux pump, tetracycline resistance MFS efflux pump, MFS transporter
E5337_RS08965	E5338_RS06475	WP_003665515.1	WP_135951398.1	none	amino acid permease
E5337_RS08945	E5338_RS08555	WP_003674547.1	WP_135951780.1	none	L-lactate dehydrogenase, L-lactate dehydrogenase, NAD(P)-binding domain-containing protein, NAD(P)-binding domain-containing protein
E5337_RS08955	E5338_RS06465	WP_019252296.1	WP_065533598.1	none	FMN-binding protein
E5337_RS08960	E5338_RS06470	WP_035151321.1	WP_065533599.1	nth	endonuclease III
E5337_RS08970	E5338_RS06480	WP_035160798.1	WP_135951400.1	none	aspartate aminotransferase family protein
E5337_RS08925	E5338_RS08535	WP_065867745.1	WP_086142143.1	none	ArgE/DapE family deacylase
E5337_RS08935	E5338_RS08545	WP_065867746.1	WP_003665505.1	none	ATP-binding cassette domain-containing protein, methionine ABC transporter ATP-binding protein, methionine ABC transporter ATP-binding protein, ATP-binding cassette domain-containing protein
E5337_RS08940	E5338_RS08550	WP_094502396.1	WP_135951778.1	none	MetQ/NlpA family ABC transporter substrate-binding protein
E5337_RS09005	E5338_RS05830	WP_003666533.1	WP_003666533.1	none	arginine repressor, hypothetical protein, hypothetical protein, arginine repressor
E5337_RS09000	E5338_RS05825	WP_094501905.1	WP_066035444.1	arcA	arginine deiminase
E5337_RS08990	E5338_RS05815	WP_094501909.1	WP_019253946.1	none	hypothetical protein
E5337_RS09025	E5338_RS05850	WP_094504073.1	WP_020842919.1	none	glutamine amidotransferase
E5337_RS08985	E5338_RS05810	WP_136001699.1	WP_019253945.1	none	DUF1085 domain-containing protein, MucBP domain-containing protein, hypothetical protein, hypothetical protein, MucBP domain-containing protein, DUF1085 domain-containing protein, signal peptide, signal peptide protein, signal peptide, signal peptide protein
E5337_RS09010	E5338_RS05835	WP_136001701.1	WP_019253949.1	none	amino acid permease
E5337_RS09015	E5338_RS05840	WP_136001703.1	WP_019253950.1	none	amino acid permease
E5337_RS09020	E5338_RS05845	WP_136001705.1	WP_003667545.1	none	hypothetical protein
E5337_RS09030	E5338_RS05855	WP_136001707.1	WP_020842920.1	none	DUF1727 domain-containing protein, DUF1727 domain-containing protein, Mur ligase family protein, Mur ligase family protein
E5337_RS09135	E5338_RS05085	WP_003669518.1	WP_019253757.1	none	phosphatidylglycerophosphatase A
E5337_RS09125	E5338_RS05075	WP_011953354.1	WP_011953354.1	rlmH	23S rRNA (pseudouridine(1915)-N(3))-methyltransferase RlmH
E5337_RS09115	E5338_RS05065	WP_019251837.1	WP_065533495.1	none	NAD(P)H-dependent oxidoreductase, NADPH-dependent FMN reductase, NADPH-dependent FMN reductase, NAD(P)H-dependent oxidoreductase
E5337_RS09155	E5338_RS05105	WP_019251844.1	WP_003665259.1	none	hypothetical protein
E5337_RS09165	E5338_RS05115	WP_029507856.1	WP_003665256.1	none	response regulator, response regulator transcription factor, response regulator, response regulator transcription factor
E5337_RS09160	E5338_RS05110	WP_094501651.1	WP_135951222.1	walK	cell wall metabolism sensor histidine kinase WalK
E5337_RS09150	E5338_RS05100	WP_094501655.1	WP_003665261.1	none	hypothetical protein
E5337_RS09120	E5338_RS05070	WP_094501663.1	WP_035170446.1	none	hypothetical protein
E5337_RS09140	E5338_RS05090	WP_094503720.1	WP_003665265.1	none	PDZ domain-containing protein
E5337_RS09110	E5338_RS05060	WP_136001727.1	WP_003665277.1	none	iron-containing alcohol dehydrogenase
E5337_RS09145	E5338_RS05095	WP_136001729.1	WP_003665263.1	none	MBL fold metallo-hydrolase
E5337_RS09200	E5338_RS03665	WP_003665104.1	WP_003665104.1	none	cytochrome B5, cytochrome b5, cytochrome b5, cytochrome B5
E5337_RS09195	E5338_RS03660	WP_003669378.1	WP_003669378.1	none	cytochrome B5, cytochrome b5, cytochrome b5, cytochrome B5
E5337_RS09220	E5338_RS03685	WP_094501394.1	WP_042229462.1	none	helix-turn-helix transcriptional regulator, transcriptional regulator, transcriptional regulator, helix-turn-helix transcriptional regulator
E5337_RS09180	E5338_RS03645	WP_094501406.1	WP_080549743.1	none	amino acid permease
E5337_RS09185	E5338_RS03650	WP_094508794.1	WP_066035709.1	none	2-dehydropantoate 2-reductase, ketopantoate reductase family protein, ketopantoate reductase family protein, 2-dehydropantoate 2-reductase
E5337_RS09175	E5338_RS03640	WP_136001731.1	WP_135950984.1	none	alkaline phosphatase family protein
E5337_RS09190	E5338_RS03655	WP_136001733.1	WP_065869097.1	none	5-methyltetrahydropteroyltriglutamate-- homocysteine S-methyltransferase
E5337_RS09205	E5338_RS03670	WP_136001735.1	WP_003669379.1	none	cytochrome B5, cytochrome b5, cytochrome b5, cytochrome B5
E5337_RS09215	E5338_RS03680	WP_136001737.1	WP_011953601.1	none	NAD(P)H-binding protein, NAD-dependent epimerase/dehydratase family protein
E5337_RS09225	E5338_RS03690	WP_136001739.1	WP_065867913.1	none	nitroreductase, nitroreductase family protein, nitroreductase, nitroreductase family protein
E5337_RS09230	E5338_RS03695	WP_136001741.1	WP_019254084.1	none	ArsR family transcriptional regulator, helix-turn-helix transcriptional regulator
E5337_RS09265	E5338_RS01440	WP_003667295.1	WP_020842871.1	none	MFS transporter, peptide MFS transporter, peptide MFS transporter, MFS transporter
E5337_RS09260	E5338_RS01445	WP_094502232.1	WP_020842872.1	none	metallophosphoesterase
E5337_RS09270	E5338_RS01435	WP_094502233.1	WP_135950732.1	none	DUF3642 domain-containing protein, hypothetical protein
E5337_RS09240	E5338_RS01465	WP_094508973.1	WP_135950736.1	none	MFS transporter, multidrug efflux MFS transporter, multidrug efflux MFS transporter, MFS transporter
E5337_RS09245	E5338_RS01460	WP_094508975.1	WP_135950734.1	none	hypothetical protein
E5337_RS09350	E5338_RS03735	WP_003665123.1	WP_029507411.1	asnS	asparagine--tRNA ligase
E5337_RS09345	E5338_RS03730	WP_019251883.1	WP_135950992.1	none	aspartate--ammonia ligase
E5337_RS09330	E5338_RS03715	WP_094508808.1	WP_019254080.1	none	NAD(P)H-binding protein, SDR family oxidoreductase, SDR family oxidoreductase, NAD(P)H-binding protein
E5337_RS09335	E5338_RS03720	WP_094536931.1	WP_135950990.1	none	M1 family metallopeptidase, peptidase, peptidase, M1 family metallopeptidase
E5337_RS09315	E5338_RS03700	WP_136001744.1	WP_135950988.1	none	hypothetical protein
E5337_RS09320	E5338_RS03705	WP_136001746.1	WP_019254082.1	none	MFS transporter
E5337_RS09325	E5338_RS03710	WP_136001748.1	WP_019254081.1	none	C1 family peptidase, aminopeptidase, aminopeptidase, C1 family peptidase
E5337_RS09340	E5338_RS03725	WP_136001749.1	WP_065867915.1	none	folate family ECF transporter S component
E5337_RS09360	E5338_RS08140	WP_094502498.1	WP_135951723.1	none	helix-turn-helix domain-containing protein, helix-turn-helix domain-containing protein, transcriptional regulator, helix-turn-helix transcriptional regulator, helix-turn-helix transcriptional regulator, transcriptional regulator
E5337_RS09365	E5338_RS08145	WP_094509594.1	WP_135951724.1	none	cell division protein Fic, cell division protein Fic, cell filamentation protein Fic, cell filamentation protein Fic
E5337_RS09355	E5338_RS08135	WP_094511700.1	WP_135951721.1	none	LPXTG cell wall anchor domain-containing protein, bifunctional metallophosphatase/5'-nucleotidase, bifunctional metallophosphatase/5'-nucleotidase, LPXTG cell wall anchor domain-containing protein
E5337_RS09370	E5338_RS08150	WP_136001751.1	WP_135951725.1	none	glucosamine-6-phosphate deaminase
E5337_RS09385	E5338_RS08170	WP_136001753.1	WP_135951727.1	none	hypothetical protein
E5337_RS09410	E5338_RS06255	WP_035153225.1	WP_135951366.1	none	1,4-dihydroxy-2-naphthoate polyprenyltransferase, 1,4-dihydroxy-2-naphthoate polyprenyltransferase, prenyltransferase, prenyltransferase
E5337_RS09415	E5338_RS06260	WP_094500869.1	WP_135951368.1	none	polyprenyl synthetase family protein
E5337_RS09395	E5338_RS06250	WP_136001759.1	WP_135951364.1	ubiE	bifunctional demethylmenaquinone methyltransferase/2-methoxy-6-polyprenyl-1,4-benzoquinol methylase UbiE
E5337_RS09420	E5338_RS06265	WP_136001766.1	WP_135951370.1	none	beta-galactosidase, cellulase family glycosylhydrolase, cellulase family glycosylhydrolase, beta-galactosidase
E5337_RS09540	E5338_RS01830	PSEUDOGENE	PSEUDOGENE	none	RNA-directed DNA polymerase
E5337_RS09560	E5338_RS01350	WP_019253296.1	WP_019253296.1	none	type I pantothenate kinase
E5337_RS09545	E5338_RS08415	WP_094502654.1	WP_019253112.1	none	thiol peroxidase
E5337_RS09550	E5338_RS01360	WP_136001797.1	WP_029507466.1	guaA	glutamine-hydrolyzing GMP synthase
E5337_RS09555	E5338_RS01355	WP_136001799.1	WP_019253295.1	none	AAA family ATPase, ATP-binding protein, ATP-binding protein, AAA family ATPase
E5337_RS09595	E5338_RS09250	WP_003665672.1	WP_003666877.1	spxA	Spx/MgsR family RNA polymerase-binding regulatory protein, Spx/MgsR family RNA polymerase-binding regulatory protein, transcriptional regulator Spx, transcriptional regulator Spx
E5337_RS09620	E5338_RS09275	WP_019251188.1	WP_019251188.1	none	GTP pyrophosphokinase family protein
E5337_RS09625	E5338_RS09280	WP_019251189.1	WP_065532763.1	none	NAD kinase
E5337_RS09590	E5338_RS09245	WP_094502385.1	WP_003666876.1	none	hypothetical protein
E5337_RS09600	E5338_RS09255	WP_094509271.1	WP_003666878.1	none	adaptor protein MecA
E5337_RS09605	E5338_RS09260	WP_094509273.1	WP_065869152.1	none	competence protein CoiA
E5337_RS09610	E5338_RS09265	WP_094509275.1	WP_135951891.1	none	C69 family dipeptidase
E5337_RS09630	E5338_RS09285	WP_094509277.1	WP_065867204.1	none	RluA family pseudouridine synthase
E5337_RS09615	E5338_RS09270	WP_136001803.1	WP_135951893.1	none	DsbA family protein, DsbA family protein, dithiol-disulfide isomerase, dithiol-disulfide isomerase
E5337_RS09705	E5338_RS09200	PSEUDOGENE	WP_135951883.1	accC	ATP-grasp domain-containing protein, acetyl-CoA carboxylase biotin carboxylase subunit
E5337_RS09715	E5338_RS09190	WP_136001824.1	WP_019252802.1	none	AccA family protein, acetyl-CoA carboxylase, acetyl-CoA carboxylase carboxyl transferase subunit alpha, acetyl-CoA carboxylase, acetyl-CoA carboxylase carboxyl transferase subunit alpha, AccA family protein
E5337_RS09720	E5338_RS09185	WP_136001826.1	WP_019252801.1	fabI	enoyl-ACP reductase FabI
E5337_RS09750	E5338_RS09130	WP_003665847.1	WP_003665847.1	none	30S ribosomal protein S21
E5337_RS09760	E5338_RS09140	WP_094511253.1	WP_065867795.1	none	ATP-binding cassette domain-containing protein, amino acid ABC transporter ATP-binding protein, amino acid ABC transporter ATP-binding protein, ATP-binding cassette domain-containing protein
E5337_RS09740	E5338_RS09120	WP_136001828.1	WP_086878944.1	none	choloylglycine hydrolase family protein, choloylglycine hydrolase family protein, linear amide C-N hydrolase, linear amide C-N hydrolase
E5337_RS09745	E5338_RS09125	WP_136001830.1	WP_065867793.1	none	GatB/YqeY domain-containing protein
E5337_RS09755	E5338_RS09135	WP_136001833.1	WP_065867794.1	none	ABC transporter permease subunit, ABC transporter permease subunit, ABC transporter substrate-binding protein/permease, ABC transporter substrate-binding protein/permease
E5337_RS09765	E5338_RS09145	WP_136001835.1	WP_065867796.1	aspS	aspartate--tRNA ligase
E5337_RS09770	E5338_RS09150	WP_136001837.1	WP_066035328.1	none	fructosamine kinase family protein, phosphotransferase
E5337_RS09785	E5338_RS06625	WP_003665371.1	WP_019253209.1	none	ABC transporter permease subunit, ABC transporter permease subunit, ABC transporter substrate-binding protein/permease, ABC transporter substrate-binding protein/permease
E5337_RS09790	E5338_RS09560	WP_094502715.1	WP_135951954.1	serS	serine--tRNA ligase
E5337_RS09775	E5338_RS06635	WP_094509913.1	WP_035157601.1	none	amino acid permease
E5337_RS09780	E5338_RS06630	WP_136001839.1	WP_003665372.1	none	ATP-binding cassette domain-containing protein, amino acid ABC transporter ATP-binding protein, amino acid ABC transporter ATP-binding protein, ATP-binding cassette domain-containing protein
E5337_RS09795	E5338_RS09515	WP_094508909.1	WP_135951943.1	none	phosphatase PAP2 family protein
E5337_RS09800	E5338_RS09510	WP_136001841.1	WP_020843114.1	none	DUF4968 domain-containing protein, glycoside hydrolase family 31 protein, glycoside hydrolase family 31 protein, DUF4968 domain-containing protein
E5337_RS09805	E5338_RS09505	WP_136001844.1	WP_019253216.1	none	chloride channel protein
E5337_RS09810	E5338_RS09500	WP_136001846.1	WP_019253217.1	none	thiamine phosphate synthase
E5337_RS09815	E5338_RS09495	WP_136001848.1	WP_135951941.1	thiD	bifunctional hydroxymethylpyrimidine kinase/phosphomethylpyrimidine kinase
E5337_RS09840	E5338_RS07855	WP_124216360.1	WP_124216360.1	none	DEAD/DEAH box helicase
E5337_RS09950	E5338_RS01040	WP_136001877.1	WP_065867544.1	none	phage portal protein
E5337_RS09980	E5338_RS09350	WP_003674728.1	WP_124215971.1	none	AI-2E family transporter
E5337_RS09990	E5338_RS09340	WP_136001887.1	WP_065867945.1	none	peptide chain release factor 3
E5337_RS10000	E5338_RS06145	WP_136001891.1	WP_135951350.1	none	SP_1767 family glycosyltransferase
E5337_RS10090	E5338_RS01475	WP_003666260.1	WP_135950738.1	none	amino acid racemase
E5337_RS10085	E5338_RS01480	WP_003666262.1	WP_003666262.1	none	GntR family transcriptional regulator, UTRA domain-containing protein, UTRA domain-containing protein, GntR family transcriptional regulator
E5337_RS10075	E5338_RS01490	WP_003666264.1	WP_019253007.1	nadE	ammonia-dependent NAD(+) synthetase
E5337_RS10080	E5338_RS01485	WP_136001914.1	WP_135950740.1	none	nicotinate phosphoribosyltransferase
E5337_RS10105	E5338_RS01645	WP_003666309.1	WP_003666309.1	none	50S ribosomal protein L10
E5337_RS10100	E5338_RS01650	WP_003666310.1	WP_003666310.1	none	50S ribosomal protein L7/L12
E5337_RS10110	E5338_RS01640	WP_094502075.1	WP_135950769.1	none	UDP-N-acetylglucosamine 2-epimerase (non-hydrolyzing)
E5337_RS10115	E5338_RS01635	WP_136001915.1	WP_042229213.1	none	glycosyltransferase, glycosyltransferase family 2 protein, glycosyltransferase family 2 protein, glycosyltransferase
E5337_RS10120	E5338_RS05460	WP_136001917.1	WP_003669419.1	none	PLP-dependent aminotransferase family protein, PLP-dependent aminotransferase family protein, aminotransferase class I/II-fold pyridoxal phosphate-dependent enzyme, aminotransferase class I/II-fold pyridoxal phosphate-dependent enzyme
E5337_RS10120	E5338_RS01630	WP_136001917.1	WP_003667350.1	none	PLP-dependent aminotransferase family protein, aminotransferase class I/II-fold pyridoxal phosphate-dependent enzyme
E5337_RS10135	E5338_RS09675	WP_136001924.1	WP_135951958.1	rfbD	dTDP-4-dehydrorhamnose reductase
E5337_RS10230	E5338_RS02000	WP_094501983.1	WP_135950798.1	none	phospho-sugar mutase
E5337_RS10225	E5338_RS01995	WP_094501985.1	WP_003670450.1	none	acyl-CoA thioesterase
E5337_RS10220	E5338_RS01990	WP_094501986.1	WP_019253280.1	none	amino acid ABC transporter substrate-binding protein, amino acid ABC transporter substrate-binding protein, transporter substrate-binding domain-containing protein, transporter substrate-binding domain-containing protein
E5337_RS10215	E5338_RS01985	WP_136001952.1	WP_135950796.1	none	ArgE/DapE family deacylase
E5337_RS10245	E5338_RS05365	WP_094502502.1	WP_135951267.1	none	response regulator, response regulator transcription factor, response regulator, response regulator transcription factor
E5337_RS10260	E5338_RS07010	WP_003664217.1	WP_029507527.1	none	transcriptional repressor
E5337_RS10270	E5338_RS07000	WP_094536507.1	WP_065533160.1	none	VanZ family protein
E5337_RS10255	E5338_RS07015	WP_136001958.1	WP_135951483.1	none	MFS transporter, multidrug efflux MFS transporter, multidrug efflux MFS transporter, MFS transporter
E5337_RS10265	E5338_RS07005	WP_136001960.1	WP_135951481.1	none	amino acid permease
E5337_RS10300	E5338_RS09720	WP_035160677.1	WP_135951968.1	none	alpha/beta hydrolase, alpha/beta hydrolase fold domain-containing protein, alpha/beta hydrolase fold domain-containing protein, alpha/beta hydrolase
E5337_RS10290	E5338_RS09730	WP_094502523.1	WP_019252800.1	none	hypothetical protein
E5337_RS10295	E5338_RS09725	WP_136001964.1	WP_135951970.1	none	DsbA family oxidoreductase
E5337_RS10330	E5338_RS06990	WP_019251753.1	WP_065867512.1	none	hypothetical protein
E5337_RS10325	E5338_RS06995	WP_019251754.1	WP_035157049.1	none	hypothetical protein, hypothetical protein, membrane protein, membrane protein
E5337_RS10355	E5338_RS07105	WP_094509652.1	WP_135951491.1	none	hypothetical protein
E5337_RS10375	E5338_RS02940	WP_066035701.1	WP_135950907.1	xth	exodeoxyribonuclease III
E5337_RS10380	E5338_RS02945	WP_094500867.1	WP_065533058.1	none	hypothetical protein
E5337_RS10370	E5338_RS02935	WP_094508501.1	WP_135950905.1	none	DNA-binding protein, hypothetical protein, hypothetical protein, ArpR family protein, DNA-binding protein
E5337_RS10365	E5338_RS02930	WP_094508503.1	WP_003666984.1	none	hypothetical protein
E5337_RS10395	E5338_RS07495	WP_065867807.1	WP_135951551.1	none	DUF1049 domain-containing protein, LapA family protein
E5337_RS10420	E5338_RS01850	WP_003666366.1	WP_135950773.1	none	redox-sensing transcriptional repressor Rex
E5337_RS10415	E5338_RS01845	WP_136001975.1	WP_135950771.1	none	ABC-F family ATP-binding cassette domain-containing protein, ABC-F type ribosomal protection protein, ABC-F type ribosomal protection protein, ATP-binding cassette domain-containing protein, ABC-F family ATP-binding cassette domain-containing protein, ATP-binding cassette domain-containing protein
E5337_RS10445	E5338_RS03810	WP_136001979.1	WP_135951014.1	none	NCS2 family permease
E5337_RS10455	E5338_RS07740	PSEUDOGENE	WP_135951623.1	none	C69 family dipeptidase
E5337_RS10525	E5338_RS05375	WP_094509399.1	WP_135951269.1	none	DUF3278 domain-containing protein
E5337_RS10540	E5338_RS02720	WP_136002001.1	WP_019253316.1	none	glycoside hydrolase family 25, hypothetical protein, hypothetical protein, glycoside hydrolase family 25
E5337_RS10565	E5338_RS09775	WP_136002010.1	WP_135951983.1	none	ImmA/IrrE family metallo-endopeptidase
E5337_RS10580	E5338_RS07505	WP_004562256.1	WP_065532934.1	none	nucleoside 2-deoxyribosyltransferase, nucleoside deoxyribosyltransferase, nucleoside deoxyribosyltransferase, nucleoside 2-deoxyribosyltransferase
E5337_RS10575	E5338_RS07510	WP_019251193.1	WP_135951556.1	none	alpha/beta hydrolase
E5337_RS10610	E5338_RS09215	WP_136002018.1	WP_135951885.1	xerS	tyrosine recombinase XerS
E5337_RS10730	E5338_RS01980	WP_094504035.1	WP_135950794.1	trxB	thioredoxin-disulfide reductase
E5337_RS02670	E5338_RS08005	WP_136000825.1	WP_135951689.1	glf	UDP-galactopyranose mutase
E5337_RS04675	E5338_RS01420	PSEUDOGENE	WP_019253014.1	tnpA	IS200/IS605 family transposase
E5337_RS09895	E5338_RS09900	WP_136001865.1	WP_003670186.1	tnpA	IS200/IS605 family transposase

## Sheet: genes unique to NM11_1-41
LOCUS ID	CONTIG DNA ACCESSION	LOCATION ON CONTIG	PROTEIN ID	GENE SIZE	PCT_GC	GENE NAME	DESCRIPTION
E5337_RS00010	NZ_SRYH01000001.1	[1487:2828](-)	WP_136000618.1	446	36.1	none	IS4 family transposase
E5337_RS00190	NZ_SRYH01000001.1	[43667:44399](-)	WP_136000633.1	243	25.8	none	hypothetical protein
E5337_RS00195	NZ_SRYH01000001.1	[44484:47232](-)	WP_136000712.1	915	37.5	none	SEC10/PgrA surface exclusion domain-containing protein
E5337_RS00200	NZ_SRYH01000001.1	[47460:50478](-)	WP_136000634.1	1005	36.2	none	DUF4767 domain-containing protein
E5337_RS00205	NZ_SRYH01000001.1	[50684:51437](+)	WP_136000635.1	250	35.4	none	response regulator, response regulator transcription factor, response regulator, response regulator transcription factor
E5337_RS00275	NZ_SRYH01000001.1	[63985:64984](-)	WP_136000642.1	332	31.8	none	lactate dehydrogenase
E5337_RS00280	NZ_SRYH01000001.1	[65008:66082](-)	WP_136000643.1	357	33.8	none	AEC family transporter, malate permease, malate permease, AEC family transporter
E5337_RS00285	NZ_SRYH01000001.1	[66356:66986](-)	WP_035169066.1	209	31.9	none	GntR family transcriptional regulator
E5337_RS00400	NZ_SRYH01000001.1	[93664:94609](-)	WP_136000659.1	314	35.8	none	hypothetical protein, sodium/proton-translocating pyrophosphatase
E5337_RS00475	NZ_SRYH01000001.1	[107623:109576](+)	WP_094511942.1	650	37.9	none	MFS transporter, lactose permease, lactose permease, MFS transporter
E5337_RS00615	NZ_SRYH01000001.1	[134602:135235](-)	WP_136000680.1	210	29.3	none	helix-turn-helix domain-containing protein, helix-turn-helix domain-containing protein, helix-turn-helix transcriptional regulator, helix-turn-helix transcriptional regulator
E5337_RS00685	NZ_SRYH01000001.1	[149069:149501](-)	WP_136000688.1	143	39.3	none	hypothetical protein
E5337_RS00735	NZ_SRYH01000001.1	[159049:159274](+)	WP_136000695.1	74	31.1	none	hypothetical protein
E5337_RS00745	NZ_SRYH01000001.1	[159996:160701](+)	WP_136000696.1	234	32.9	none	helix-turn-helix transcriptional regulator
E5337_RS00750	NZ_SRYH01000001.1	[160724:161429](+)	WP_136000697.1	234	34.6	none	helix-turn-helix transcriptional regulator
E5337_RS00755	NZ_SRYH01000001.1	[161617:162394](+)	WP_136000698.1	258	33.7	none	hypothetical protein
E5337_RS00765	NZ_SRYH01000001.1	[162706:163129](+)	WP_136000699.1	140	32.1	vsr	DNA mismatch endonuclease Vsr
E5337_RS00770	NZ_SRYH01000001.1	[163202:164471](+)	WP_136000700.1	422	35.5	dcm	DNA (cytosine-5-)-methyltransferase
E5337_RS00775	NZ_SRYH01000001.1	[164571:166251](+)	WP_136000701.1	559	34.8	none	AAA domain-containing protein
E5337_RS00780	NZ_SRYH01000001.1	[166247:167483](+)	WP_136000702.1	411	31.6	none	hypothetical protein
E5337_RS00785	NZ_SRYH01000001.1	[167704:169204](+)	WP_136000703.1	499	32.8	none	hypothetical protein
E5337_RS00790	NZ_SRYH01000001.1	[169247:169784](+)	WP_136000704.1	178	33.5	none	hypothetical protein
E5337_RS00930	NZ_SRYH01000002.1	[1784:2000](+)	WP_094509729.1	71	27.7	none	hypothetical protein
E5337_RS00935	NZ_SRYH01000002.1	[2373:5175](+)	WP_136000715.1	933	43.1	none	LPXTG cell wall anchor domain-containing protein, hypothetical protein, LPXTG cell wall anchor domain-containing protein
E5337_RS00985	NZ_SRYH01000002.1	[16796:18218](+)	WP_094502632.1	473	39.8	none	DASS family sodium-coupled anion symporter, DASS family sodium-coupled anion symporter, anion permease, anion permease
E5337_RS01445	NZ_SRYH01000003.1	[43044:44196](+)	WP_094529163.1	383	41.9	none	glycerate kinase
E5337_RS01820	NZ_SRYH01000004.1	[51419:52601](+)	WP_019252520.1	393	33.8	none	ROK family protein, ROK family transcriptional regulator, ROK family transcriptional regulator, ROK family protein
E5337_RS01825	NZ_SRYH01000004.1	[52663:52963](-)	WP_094504059.1	99	33	none	hypothetical protein
E5337_RS01830	NZ_SRYH01000004.1	[53062:54460](-)	WP_094501932.1	465	39.1	none	sugar porter family MFS transporter
E5337_RS01835	NZ_SRYH01000004.1	[54725:55661](+)	WP_136000761.1	311	33.3	none	AraC family transcriptional regulator, helix-turn-helix domain-containing protein, helix-turn-helix domain-containing protein, AraC family transcriptional regulator
E5337_RS01840	NZ_SRYH01000004.1	[55855:57310](+)	WP_029507779.1	484	33.6	none	MFS transporter
E5337_RS01845	NZ_SRYH01000004.1	[57329:59369](+)	WP_094528792.1	679	35.6	none	hypothetical protein, membrane protein, outer membrane protein, xylosidase, xylosidase, outer membrane protein, hypothetical protein, membrane protein
E5337_RS01850	NZ_SRYH01000004.1	[59422:59779](+)	WP_136000762.1	118	31.9	none	polysaccharide deacetylase family protein
E5337_RS01855	NZ_SRYH01000004.1	[59834:60008](+)	WP_003676195.1	57	31.6	none	hypothetical protein
E5337_RS01860	NZ_SRYH01000004.1	[60217:61567](+)	WP_094528791.1	449	39.4	xylA	xylose isomerase
E5337_RS01865	NZ_SRYH01000004.1	[61700:63209](+)	WP_136000763.1	502	40.2	xylB	xylulokinase
E5337_RS02005	NZ_SRYH01000005.1	[27753:27948](-)	WP_136000774.1	64	26.6	none	hypothetical protein
E5337_RS02130	NZ_SRYH01000005.1	[54011:55670](-)	WP_136000780.1	552	35.3	none	hypothetical protein
E5337_RS02135	NZ_SRYH01000005.1	[56004:56931](-)	WP_019253397.1	308	33.1	none	Mrr restriction system protein, Mrr restriction system protein, restriction endonuclease, restriction endonuclease
E5337_RS02140	NZ_SRYH01000005.1	[56947:57865](-)	WP_080707476.1	305	33.8	none	restriction endonuclease
E5337_RS02145	NZ_SRYH01000005.1	[57977:59150](+)	WP_136000781.1	390	30.6	none	hypothetical protein
E5337_RS02150	NZ_SRYH01000005.1	[59190:60126](-)	WP_136000782.1	311	33.5	none	site-specific integrase, tyrosine-type recombinase/integrase, tyrosine-type recombinase/integrase, site-specific integrase
E5337_RS02190	NZ_SRYH01000006.1	[7653:7854](-)	WP_136000784.1	66	39.3	none	hypothetical protein
E5337_RS02195	NZ_SRYH01000006.1	[7913:9260](-)	WP_094509196.1	448	38.1	none	hypothetical protein
E5337_RS02210	NZ_SRYH01000006.1	[11818:12007](+)	WP_136000786.1	62	30.6	none	hypothetical protein
E5337_RS02215	NZ_SRYH01000006.1	[12161:13475](+)	WP_136000787.1	437	31.8	none	DUF3290 family protein, GHKL domain-containing protein, GHKL domain-containing protein, DUF3290 family protein, sensor histidine kinase, sensor histidine kinase
E5337_RS02220	NZ_SRYH01000006.1	[13482:14250](+)	WP_094512124.1	255	33.5	none	response regulator, response regulator transcription factor, response regulator, response regulator transcription factor
E5337_RS02225	NZ_SRYH01000006.1	[15264:17415](+)	WP_094512123.1	716	35	none	peptide cleavage/export ABC transporter
E5337_RS02230	NZ_SRYH01000006.1	[17603:17789](-)	WP_003665308.1	61	32.2	none	hypothetical protein
E5337_RS02260	NZ_SRYH01000006.1	[23773:24877](-)	WP_136000789.1	367	42.5	menC	o-succinylbenzoate synthase
E5337_RS02335	NZ_SRYH01000006.1	[49596:49893](+)	WP_003665339.1	98	34	none	cupin, hypothetical protein, hypothetical protein, cupin
E5337_RS02340	NZ_SRYH01000006.1	[49987:51769](+)	WP_094536797.1	593	36.4	none	glycerophosphodiester phosphodiesterase, hypothetical protein, hypothetical protein, glycerophosphodiester phosphodiesterase
E5337_RS02355	NZ_SRYH01000006.1	[54007:54982](-)	WP_019252109.1	324	42.5	none	GMP reductase
E5337_RS02475	NZ_SRYH01000007.1	[18543:19452](+)	WP_019253194.1	302	37.9	none	AzlC family ABC transporter permease
E5337_RS02550	NZ_SRYH01000007.1	[33993:34188](+)	WP_080549895.1	64	36.4	none	BlaI family transcriptional regulator, BlaI family transcriptional regulator, hypothetical protein, hypothetical protein
E5337_RS02560	NZ_SRYH01000007.1	[34590:36084](-)	WP_019253966.1	497	42.2	none	threonine synthase
E5337_RS02565	NZ_SRYH01000007.1	[36190:37465](+)	WP_029507535.1	424	39.5	none	homoserine dehydrogenase
E5337_RS02570	NZ_SRYH01000007.1	[37476:38337](+)	WP_094509894.1	286	42.6	none	homoserine kinase
E5337_RS02650	NZ_SRYH01000008.1	[52:1582](-)	WP_136000819.1	509	35.2	none	mannosyl-glycoprotein endo-beta-N-acetylglucosamidase
E5337_RS02655	NZ_SRYH01000008.1	[1743:2775](-)	WP_136000821.1	343	28.9	none	galactofuranosyltransferase, galactofuranosyltransferase, sugar transferase, sugar transferase
E5337_RS02660	NZ_SRYH01000008.1	[2786:3836](-)	WP_136000823.1	349	28	waaB	lipopolysaccharide 1,6-galactosyltransferase
E5337_RS02665	NZ_SRYH01000008.1	[3853:5275](-)	WP_035154737.1	473	33.1	none	flippase, oligosaccharide flippase family protein, oligosaccharide flippase family protein, flippase
E5337_RS02720	NZ_SRYH01000008.1	[14804:15926](+)	WP_094512322.1	373	42.5	none	aminotransferase
E5337_RS02740	NZ_SRYH01000008.1	[17944:18418](+)	WP_136000841.1	157	36.9	none	hypothetical protein
E5337_RS02800	NZ_SRYH01000008.1	[28614:29184](-)	WP_019251474.1	189	34.2	none	hydrophobic protein, hypothetical protein, hypothetical protein, hydrophobic protein
E5337_RS02855	NZ_SRYH01000008.1	[36248:36800](-)	WP_136000858.1	183	38.7	none	hypothetical protein
E5337_RS02865	NZ_SRYH01000008.1	[37644:38652](+)	WP_136000860.1	335	34.9	none	AAA family ATPase, hypothetical protein, hypothetical protein, AAA family ATPase
E5337_RS02870	NZ_SRYH01000008.1	[38772:39744](-)	WP_136000873.1	323	39.3	none	hypothetical protein, hypothetical protein, plasmid pRiA4b ORF-3 family protein, plasmid pRiA4b ORF-3 family protein
E5337_RS02885	NZ_SRYH01000008.1	[41063:41585](-)	WP_094532664.1	173	28.5	none	PadR family transcriptional regulator
E5337_RS02890	NZ_SRYH01000008.1	[41744:43400](+)	WP_094509375.1	551	32.3	none	DHA2 family efflux MFS transporter permease subunit, DHA2 family efflux MFS transporter permease subunit, MFS transporter, MFS transporter
E5337_RS02895	NZ_SRYH01000008.1	[43396:43981](-)	WP_136000862.1	194	31.7	none	NAD(P)H-dependent oxidoreductase, flavodoxin family protein, flavodoxin family protein, NAD(P)H-dependent oxidoreductase
E5337_RS02900	NZ_SRYH01000008.1	[43980:44709](-)	WP_136000864.1	242	36	none	ABC transporter permease subunit, hypothetical protein
E5337_RS02910	NZ_SRYH01000008.1	[45840:46236](-)	WP_035153987.1	131	33.8	none	iron-sulfur cluster biosynthesis family protein
E5337_RS02915	NZ_SRYH01000008.1	[46362:46638](-)	WP_094500974.1	91	37.3	none	hypothetical protein
E5337_RS02920	NZ_SRYH01000008.1	[46663:46882](-)	WP_042746431.1	72	33.7	none	hypothetical protein
E5337_RS02925	NZ_SRYH01000008.1	[46941:47616](-)	WP_094512339.1	224	33.7	none	hypothetical protein
E5337_RS02935	NZ_SRYH01000008.1	[48268:48712](+)	WP_136000866.1	147	34.9	none	DUF3021 domain-containing protein, DUF3021 domain-containing protein, DUF3021 family protein
E5337_RS02940	NZ_SRYH01000008.1	[48756:49338](-)	WP_136000869.1	193	33.6	none	NAD(P)H dehydrogenase, NAD(P)H dehydrogenase, flavodoxin family protein, NAD(P)H-dependent oxidoreductase, NAD(P)H-dependent oxidoreductase, flavodoxin family protein
E5337_RS02950	NZ_SRYH01000008.1	[50143:50905](-)	WP_136000871.1	253	40.5	none	CPBP family intramembrane metalloprotease
E5337_RS02960	NZ_SRYH01000008.1	[51773:52364](+)	WP_094529141.1	196	33.5	none	MBL fold metallo-hydrolase
E5337_RS02965	NZ_SRYH01000008.1	[52427:53051](-)	WP_094512348.1	207	33.4	none	SAP domain-containing protein, hypothetical protein, hypothetical protein, SAP domain-containing protein
E5337_RS02970	NZ_SRYH01000008.1	[53235:53655](+)	WP_035153969.1	139	37.1	none	YjdF family protein
E5337_RS03200	NZ_SRYH01000009.1	[40484:41846](-)	WP_094529295.1	453	41	none	helicase DnaB, replication initiation and membrane attachment family protein, replication initiation and membrane attachment protein, replication initiation and membrane attachment protein, replication initiation and membrane attachment family protein, helicase DnaB
E5337_RS03260	NZ_SRYH01000010.1	[<0:633](-)	WP_136000889.1	210	33.8	none	helix-turn-helix transcriptional regulator
E5337_RS03265	NZ_SRYH01000010.1	[785:971](+)	WP_136000891.1	61	37	none	helix-turn-helix domain-containing protein
E5337_RS03270	NZ_SRYH01000010.1	[984:1272](+)	WP_136000893.1	95	38.1	none	helix-turn-helix domain-containing protein
E5337_RS03275	NZ_SRYH01000010.1	[1511:1820](+)	WP_136000894.1	102	41.7	none	hypothetical protein
E5337_RS03280	NZ_SRYH01000010.1	[1951:2233](+)	WP_136000896.1	93	37.5	none	hypothetical protein
E5337_RS03285	NZ_SRYH01000010.1	[2374:2647](+)	WP_136000898.1	90	36.6	none	hypothetical protein
E5337_RS03290	NZ_SRYH01000010.1	[2659:3655](+)	WP_136000900.1	331	31.4	none	hypothetical protein
E5337_RS03295	NZ_SRYH01000010.1	[3730:4195](+)	WP_136000901.1	154	34.1	none	hypothetical protein
E5337_RS03300	NZ_SRYH01000010.1	[4224:4590](+)	WP_136000924.1	121	37.1	none	phage tail protein
E5337_RS03305	NZ_SRYH01000010.1	[4690:6991](+)	WP_136000903.1	766	37.7	none	tape measure protein
E5337_RS03590	NZ_SRYH01000011.1	[12489:26028](+)	WP_136000934.1	4512	39.2	none	BspA family leucine-rich repeat surface protein
E5337_RS03595	NZ_SRYH01000011.1	[26470:41689](+)	WP_136000936.1	5072	40.7	none	YSIRK signal domain/LPXTG anchor domain surface protein, YSIRK signal domain/LPXTG anchor domain surface protein, YSIRK-type signal peptide-containing protein, YSIRK-type signal peptide-containing protein
E5337_RS03600	NZ_SRYH01000011.1	[42198:>46210](+)	WP_136000938.1	1336	41.9	none	YSIRK-type signal peptide-containing protein
E5337_RS03835	NZ_SRYH01000012.1	[42599:43730](-)	WP_085678738.1	376	34.4	none	site-specific integrase, tyrosine-type recombinase/integrase, tyrosine-type recombinase/integrase, site-specific integrase
E5337_RS03845	NZ_SRYH01000012.1	[44138:44483](-)	WP_136000959.1	114	24.9	none	hypothetical protein
E5337_RS03850	NZ_SRYH01000012.1	[44504:44840](-)	WP_086142694.1	111	37.7	none	hypothetical protein
E5337_RS03855	NZ_SRYH01000012.1	[45106:45592](-)	WP_136000961.1	161	36.8	none	hypothetical protein
E5337_RS03860	NZ_SRYH01000013.1	[88:1423](-)	WP_065867751.1	444	40.8	none	ClC family H(+)/Cl(-) exchange transporter
E5337_RS04070	NZ_SRYH01000013.1	[42096:>42877](+)	WP_136000988.1	259	42.7	none	UDP-N-acetylmuramoyl-tripeptide--D-alanyl-D- alanine ligase
E5337_RS04475	NZ_SRYH01000015.1	[33996:34542](+)	WP_136001014.1	181	27.2	none	hypothetical protein
E5337_RS04480	NZ_SRYH01000015.1	[34613:37724](+)	WP_136001016.1	1036	37.2	none	HsdR family type I site-specific deoxyribonuclease, type I restriction endonuclease subunit R, type I restriction endonuclease subunit R, HsdR family type I site-specific deoxyribonuclease
E5337_RS04485	NZ_SRYH01000015.1	[37736:39386](+)	WP_136001017.1	549	37	none	type I restriction-modification system subunit M
E5337_RS04490	NZ_SRYH01000015.1	[39378:>40466](+)	WP_136001019.1	361	27.7	none	restriction endonuclease subunit S
E5337_RS04520	NZ_SRYH01000016.1	[4051:4822](-)	WP_136001021.1	256	32.8	none	Fic family protein, hypothetical protein, hypothetical protein, Fic family protein
E5337_RS04525	NZ_SRYH01000016.1	[4860:5781](-)	WP_136001023.1	306	34	none	Fic family protein, hypothetical protein, hypothetical protein, Fic family protein
E5337_RS04530	NZ_SRYH01000016.1	[6070:6667](-)	WP_136001025.1	198	32.6	none	hypothetical protein
E5337_RS04535	NZ_SRYH01000016.1	[6726:8001](-)	WP_136001027.1	424	33.4	none	hypothetical protein
E5337_RS04540	NZ_SRYH01000016.1	[8352:9021](-)	WP_136001029.1	222	33.3	none	CPBP family intramembrane metalloprotease
E5337_RS04545	NZ_SRYH01000016.1	[9035:9662](-)	WP_136001030.1	208	33	none	hypothetical protein
E5337_RS04550	NZ_SRYH01000016.1	[9661:10240](-)	WP_136001032.1	192	33.5	none	hypothetical protein
E5337_RS04555	NZ_SRYH01000016.1	[10251:11451](-)	WP_136001033.1	399	42.2	none	hypothetical protein
E5337_RS04560	NZ_SRYH01000016.1	[11465:11735](-)	WP_094561846.1	89	32.9	none	hypothetical protein
E5337_RS04565	NZ_SRYH01000016.1	[11734:13669](-)	WP_136001035.1	644	36.9	none	conjugal transfer protein, hypothetical protein, hypothetical protein, conjugal transfer protein
E5337_RS04570	NZ_SRYH01000016.1	[13679:14348](-)	WP_094561848.1	222	34	none	hypothetical protein
E5337_RS04575	NZ_SRYH01000016.1	[14331:14688](-)	WP_136001037.1	118	35.2	none	hypothetical protein
E5337_RS04580	NZ_SRYH01000016.1	[14795:17552](-)	WP_136001039.1	918	39.7	none	hypothetical protein
E5337_RS04585	NZ_SRYH01000016.1	[17572:20527](-)	WP_136001041.1	984	36.6	none	type IV secretory system conjugative DNA transfer family protein
E5337_RS04590	NZ_SRYH01000016.1	[20669:21809](-)	WP_136001042.1	379	39.9	none	hypothetical protein
E5337_RS04595	NZ_SRYH01000016.1	[22028:24494](-)	WP_136001044.1	821	36.1	none	hypothetical protein
E5337_RS04600	NZ_SRYH01000016.1	[24615:24903](-)	WP_020843035.1	95	41.6	none	hypothetical protein
E5337_RS04605	NZ_SRYH01000016.1	[24987:25287](-)	WP_020843034.1	99	32.6	none	hypothetical protein
E5337_RS04615	NZ_SRYH01000016.1	[27204:27969](-)	WP_136001046.1	254	39.4	none	hypothetical protein
E5337_RS04620	NZ_SRYH01000016.1	[27968:28217](-)	WP_136001047.1	82	31.7	none	hypothetical protein
E5337_RS04625	NZ_SRYH01000016.1	[28229:29825](-)	WP_136001049.1	531	37.5	none	type IA DNA topoisomerase
E5337_RS04630	NZ_SRYH01000016.1	[29927:31055](-)	WP_136001051.1	375	36.8	none	DUF3991 domain-containing protein
E5337_RS04635	NZ_SRYH01000016.1	[31409:31637](-)	WP_094504528.1	75	36.8	none	hypothetical protein
E5337_RS04640	NZ_SRYH01000016.1	[31671:37485](-)	WP_136001053.1	1937	39.6	none	LPXTG cell wall anchor domain-containing protein
E5337_RS04650	NZ_SRYH01000017.1	[1077:2262](+)	WP_136001077.1	394	37.9	none	hypothetical protein
E5337_RS04655	NZ_SRYH01000017.1	[2254:2440](+)	WP_136001055.1	61	30.6	none	hypothetical protein
E5337_RS04660	NZ_SRYH01000017.1	[2442:2703](+)	WP_079376045.1	86	34.4	none	hypothetical protein
E5337_RS04665	NZ_SRYH01000017.1	[2835:3312](+)	WP_124216594.1	158	35	none	holin, hypothetical protein, hypothetical protein, holin
E5337_RS04670	NZ_SRYH01000017.1	[3313:4273](+)	WP_136001057.1	319	38.9	none	glycoside hydrolase family 25, lysin, lysin, glycoside hydrolase family 25
E5337_RS04680	NZ_SRYH01000017.1	[5370:5862](-)	WP_094509824.1	163	38	none	cysteine hydrolase, cysteine hydrolase, isochorismatase family protein, isochorismatase family protein
E5337_RS04805	NZ_SRYH01000017.1	[32835:>37734](-)	WP_136001075.1	1632	40	none	DUF1542 domain-containing protein
E5337_RS04975	NZ_SRYH01000018.1	[34900:35659](-)	WP_003671670.1	252	32.2	none	ATP-binding protein, ATPase AAA, transposase
E5337_RS04980	NZ_SRYH01000018.1	[35663:>36626](-)	WP_136001085.1	320	35	none	IS21 family transposase
E5337_RS04990	NZ_SRYH01000019.1	[1393:1750](-)	WP_098039457.1	118	38	none	hypothetical protein
E5337_RS04995	NZ_SRYH01000019.1	[1765:7813](-)	WP_136001087.1	2015	40.5	none	hypothetical protein, hypothetical protein, lytic transglycosylase, lytic transglycosylase
E5337_RS05000	NZ_SRYH01000019.1	[7815:8091](-)	WP_136001140.1	91	39.4	none	hypothetical protein
E5337_RS05005	NZ_SRYH01000019.1	[8201:8612](-)	WP_079376039.1	136	38.6	none	hypothetical protein
E5337_RS05010	NZ_SRYH01000019.1	[8687:9179](-)	WP_136001089.1	163	43.4	none	phage tail protein, tail protein, tail protein, phage tail protein
E5337_RS05015	NZ_SRYH01000019.1	[9184:9553](-)	WP_136001091.1	122	34.1	none	hypothetical protein
E5337_RS05020	NZ_SRYH01000019.1	[9553:10102](-)	WP_136001093.1	182	40.4	none	HK97 gp10 family phage protein
E5337_RS05025	NZ_SRYH01000019.1	[10094:10448](-)	WP_087214748.1	117	37.8	none	hypothetical protein
E5337_RS05030	NZ_SRYH01000019.1	[10444:10762](-)	WP_109884575.1	105	40.5	none	hypothetical protein
E5337_RS05035	NZ_SRYH01000019.1	[10772:11822](-)	WP_136001095.1	349	39.2	none	major capsid protein, major capsid protein E, major capsid protein E, major capsid protein
E5337_RS05040	NZ_SRYH01000019.1	[11839:12205](-)	WP_136001097.1	121	41.8	none	hypothetical protein
E5337_RS05045	NZ_SRYH01000019.1	[12224:12875](-)	WP_136001098.1	216	41	none	DUF4355 domain-containing protein
E5337_RS05050	NZ_SRYH01000019.1	[13022:14087](-)	WP_136001100.1	354	35.8	none	hypothetical protein, phage head morphogenesis protein, phage head morphogenesis protein, hypothetical protein
E5337_RS05055	NZ_SRYH01000019.1	[14097:14385](-)	WP_136001101.1	95	37.8	none	ribosomal-processing cysteine protease Prp
E5337_RS05060	NZ_SRYH01000019.1	[14320:15814](-)	WP_136001103.1	497	37.5	none	phage portal protein
E5337_RS05065	NZ_SRYH01000019.1	[15829:17104](-)	WP_136001142.1	424	39.4	none	PBSX family phage terminase large subunit
E5337_RS05070	NZ_SRYH01000019.1	[17090:17951](-)	WP_136001105.1	286	39.6	none	terminase
E5337_RS05075	NZ_SRYH01000019.1	[17993:18434](-)	WP_136001106.1	146	34	none	restriction endonuclease subunit S
E5337_RS05080	NZ_SRYH01000019.1	[18430:19708](-)	WP_136001108.1	425	34.1	none	N-6 DNA methylase
E5337_RS05085	NZ_SRYH01000019.1	[19768:20047](-)	WP_094536976.1	92	31.5	none	hypothetical protein
E5337_RS05090	NZ_SRYH01000019.1	[20137:20359](-)	WP_094536974.1	73	39.6	none	hypothetical protein
E5337_RS05095	NZ_SRYH01000019.1	[21078:21264](-)	WP_019251686.1	61	33.8	none	hypothetical protein
E5337_RS05100	NZ_SRYH01000019.1	[21515:22196](-)	WP_136001110.1	226	27.9	none	hypothetical protein
E5337_RS05110	NZ_SRYH01000019.1	[23208:23631](-)	WP_042746328.1	140	39.9	none	hypothetical protein, hypothetical protein, transcriptional regulator, transcriptional regulator
E5337_RS05115	NZ_SRYH01000019.1	[23982:24333](-)	WP_136001112.1	116	33.9	none	hypothetical protein
E5337_RS05120	NZ_SRYH01000019.1	[24333:24609](-)	WP_136001114.1	91	46	none	hypothetical protein
E5337_RS05130	NZ_SRYH01000019.1	[24959:25190](-)	WP_136001118.1	76	36.3	none	hypothetical protein
E5337_RS05135	NZ_SRYH01000019.1	[25425:26202](-)	WP_136001143.1	258	33.5	none	DNA methyltransferase, hypothetical protein, hypothetical protein, DNA methyltransferase
E5337_RS05140	NZ_SRYH01000019.1	[26226:26475](-)	WP_136001120.1	82	37.3	none	hypothetical protein
E5337_RS05145	NZ_SRYH01000019.1	[26467:26917](-)	WP_136001122.1	149	38.2	none	hypothetical protein
E5337_RS05150	NZ_SRYH01000019.1	[26906:27392](-)	WP_136001124.1	161	38	none	hypothetical protein
E5337_RS05155	NZ_SRYH01000019.1	[27442:27955](-)	WP_136001126.1	170	41.5	none	DUF1064 domain-containing protein
E5337_RS05160	NZ_SRYH01000019.1	[28012:28540](-)	WP_136001128.1	175	41.6	none	hypothetical protein
E5337_RS05165	NZ_SRYH01000019.1	[28536:28866](-)	WP_136001130.1	109	37.8	none	hypothetical protein
E5337_RS05170	NZ_SRYH01000019.1	[28858:29698](-)	WP_136001132.1	279	38.8	none	DnaD domain protein
E5337_RS05175	NZ_SRYH01000019.1	[29700:30525](-)	WP_136001145.1	274	43	none	hypothetical protein
E5337_RS05180	NZ_SRYH01000019.1	[30508:31438](-)	WP_136001134.1	309	39.7	none	recombinase RecT
E5337_RS05185	NZ_SRYH01000019.1	[31430:31661](-)	WP_132329425.1	76	38.9	none	hypothetical protein
E5337_RS05195	NZ_SRYH01000019.1	[31879:32083](-)	WP_003668042.1	67	43.1	none	hypothetical protein
E5337_RS05205	NZ_SRYH01000019.1	[32421:32700](-)	WP_003666969.1	92	36.9	none	hypothetical protein
E5337_RS05210	NZ_SRYH01000019.1	[32755:33109](+)	WP_086141619.1	117	34.7	none	hypothetical protein
E5337_RS05215	NZ_SRYH01000019.1	[33341:33554](-)	WP_136001136.1	70	33.8	none	helix-turn-helix transcriptional regulator
E5337_RS05220	NZ_SRYH01000019.1	[33713:34049](+)	WP_011953448.1	111	32.7	none	helix-turn-helix transcriptional regulator
E5337_RS05225	NZ_SRYH01000019.1	[34065:34470](+)	WP_136001138.1	134	34	none	ImmA/IrrE family metallo-endopeptidase
E5337_RS05405	NZ_SRYH01000021.1	[61:2458](-)	WP_136001166.1	798	38.4	none	LPXTG cell wall anchor domain-containing protein, LPXTG cell wall anchor domain-containing protein, levansucrase, levansucrase
E5337_RS05530	NZ_SRYH01000021.1	[24594:25446](-)	WP_136001185.1	283	38	none	ABC transporter substrate-binding protein
E5337_RS05595	NZ_SRYH01000022.1	[4213:4330](+)	WP_136001187.1	38	45.2	none	SDR family oxidoreductase
E5337_RS05605	NZ_SRYH01000022.1	[5712:7521](+)	WP_094511424.1	602	42.1	cadA	cadmium-translocating P-type ATPase
E5337_RS05620	NZ_SRYH01000022.1	[9193:9514](-)	WP_003667139.1	106	35.2	none	hypothetical protein, membrane protein
E5337_RS05630	NZ_SRYH01000022.1	[11372:11660](-)	WP_003667137.1	95	34.3	none	hypothetical protein
E5337_RS05695	NZ_SRYH01000022.1	[22837:23863](+)	WP_136001197.1	341	41.2	none	IS30 family transposase
E5337_RS05700	NZ_SRYH01000022.1	[23893:24751](-)	WP_136001199.1	285	39.8	none	aldo/keto reductase
E5337_RS05705	NZ_SRYH01000022.1	[24765:25377](-)	WP_094509446.1	203	43.9	none	NAD(P)H-binding protein
E5337_RS05710	NZ_SRYH01000022.1	[25394:26252](-)	WP_136001201.1	285	39.8	none	aldo/keto reductase
E5337_RS05715	NZ_SRYH01000022.1	[26380:26938](-)	WP_094537265.1	185	44.4	none	hypothetical protein
E5337_RS05720	NZ_SRYH01000022.1	[26939:28406](-)	WP_094537264.1	488	43	none	MFS transporter
E5337_RS05725	NZ_SRYH01000022.1	[28421:28796](-)	WP_094537263.1	124	43.7	none	nuclear transport factor 2 family protein
E5337_RS05730	NZ_SRYH01000022.1	[28989:29565](-)	WP_136001203.1	191	44	none	TetR/AcrR family transcriptional regulator
E5337_RS05735	NZ_SRYH01000023.1	[140:1001](+)	WP_094508456.1	286	39.3	none	hypothetical protein
E5337_RS05745	NZ_SRYH01000023.1	[2483:3614](+)	WP_136001205.1	376	40.4	none	beta-glucanase
E5337_RS05800	NZ_SRYH01000023.1	[14779:15949](+)	WP_094508470.1	389	36.3	none	IS200/IS605 family element transposase accessory protein TnpB
E5337_RS05805	NZ_SRYH01000023.1	[16201:16918](+)	WP_094508472.1	238	41.9	none	alpha/beta hydrolase, alpha/beta hydrolase fold domain-containing protein
E5337_RS05975	NZ_SRYH01000025.1	[2605:2803](-)	WP_136001244.1	65	31.3	none	hypothetical protein
E5337_RS06015	NZ_SRYH01000025.1	[13233:14124](-)	WP_136001266.1	296	34.7	none	glycosyltransferase, glycosyltransferase family 2 protein
E5337_RS06065	NZ_SRYH01000025.1	[27446:>27860](+)	WP_136001278.1	137	44.6	none	MFS transporter
E5337_RS06070	NZ_SRYH01000026.1	[<0:375](-)	WP_136001279.1	124	35.2	none	helix-turn-helix transcriptional regulator
E5337_RS06075	NZ_SRYH01000026.1	[543:834](+)	WP_094561866.1	96	31.6	none	DUF739 family protein
E5337_RS06080	NZ_SRYH01000026.1	[950:1100](+)	WP_136001281.1	49	28.6	none	ribbon-helix-helix domain-containing protein
E5337_RS06085	NZ_SRYH01000026.1	[1029:1365](-)	WP_136001283.1	111	27	none	ribbon-helix-helix protein, CopG family
E5337_RS06090	NZ_SRYH01000026.1	[1701:1950](+)	WP_063164481.1	82	40.1	none	hypothetical protein
E5337_RS06095	NZ_SRYH01000026.1	[2037:2358](+)	WP_136001284.1	106	35.5	none	hypothetical protein
E5337_RS06100	NZ_SRYH01000026.1	[2455:3832](+)	WP_136001285.1	458	41.6	none	DnaD domain protein
E5337_RS06105	NZ_SRYH01000026.1	[4162:4366](+)	WP_136001287.1	67	38.2	none	hypothetical protein
E5337_RS06110	NZ_SRYH01000026.1	[4376:4709](+)	WP_086878903.1	110	33.9	none	hypothetical protein
E5337_RS06115	NZ_SRYH01000026.1	[4897:5227](+)	WP_136001289.1	109	37.2	none	hypothetical protein
E5337_RS06120	NZ_SRYH01000026.1	[5352:5574](+)	WP_136001290.1	73	36.4	none	hypothetical protein
E5337_RS06125	NZ_SRYH01000026.1	[5560:5782](+)	WP_136001292.1	73	40.5	none	hypothetical protein
E5337_RS06130	NZ_SRYH01000026.1	[5781:6012](+)	WP_136001294.1	76	37.2	none	helix-turn-helix domain-containing protein, helix-turn-helix domain-containing protein, helix-turn-helix transcriptional regulator, helix-turn-helix transcriptional regulator
E5337_RS06135	NZ_SRYH01000026.1	[6025:6655](+)	WP_136001296.1	209	28.8	none	hypothetical protein
E5337_RS06140	NZ_SRYH01000026.1	[6644:6980](+)	WP_136001298.1	111	35.7	none	hypothetical protein
E5337_RS06145	NZ_SRYH01000026.1	[6992:7346](+)	WP_136001300.1	117	32.7	none	hypothetical protein
E5337_RS06150	NZ_SRYH01000026.1	[7396:7807](+)	WP_136001302.1	136	34.5	none	hypothetical protein
E5337_RS06155	NZ_SRYH01000026.1	[7832:8240](+)	WP_136001304.1	135	36.2	none	hypothetical protein
E5337_RS06160	NZ_SRYH01000026.1	[8253:8523](+)	WP_136001305.1	89	36.6	none	hypothetical protein
E5337_RS06165	NZ_SRYH01000026.1	[8497:8881](+)	WP_136001308.1	127	30.7	none	hypothetical protein
E5337_RS06170	NZ_SRYH01000026.1	[8909:9140](+)	WP_094504317.1	76	33.3	none	hypothetical protein
E5337_RS06175	NZ_SRYH01000026.1	[9165:10338](+)	WP_136001310.1	390	36.3	none	hypothetical protein
E5337_RS06180	NZ_SRYH01000026.1	[10355:10739](+)	WP_020842990.1	127	33.5	none	hypothetical protein
E5337_RS06185	NZ_SRYH01000026.1	[10756:10987](+)	WP_136001312.1	76	35	none	hypothetical protein
E5337_RS06190	NZ_SRYH01000026.1	[10974:11337](+)	WP_136001314.1	120	34.1	none	hypothetical protein
E5337_RS06195	NZ_SRYH01000026.1	[11343:11634](+)	WP_136001316.1	96	27.1	none	hypothetical protein
E5337_RS06200	NZ_SRYH01000026.1	[11649:12168](+)	WP_136001317.1	172	35	none	thioredoxin family protein
E5337_RS06205	NZ_SRYH01000026.1	[12202:13195](+)	WP_136001319.1	330	34.2	none	hypothetical protein
E5337_RS06210	NZ_SRYH01000026.1	[13977:14349](+)	WP_136001321.1	123	28.4	none	hypothetical protein
E5337_RS06215	NZ_SRYH01000026.1	[14366:14831](+)	WP_020842999.1	154	27.7	none	hypothetical protein
E5337_RS06220	NZ_SRYH01000026.1	[14845:15268](+)	WP_020843000.1	140	34.5	none	hypothetical protein
E5337_RS06225	NZ_SRYH01000026.1	[15276:16005](+)	WP_136001323.1	242	30.8	none	class A sortase, class A sortase, sortase, sortase
E5337_RS06230	NZ_SRYH01000026.1	[16111:16462](+)	WP_136001325.1	116	23.6	none	hypothetical protein
E5337_RS06235	NZ_SRYH01000026.1	[16814:17468](+)	WP_136001327.1	217	30.8	none	hypothetical protein
E5337_RS06240	NZ_SRYH01000026.1	[17470:18136](+)	WP_136001329.1	221	33.1	none	hypothetical protein
E5337_RS06245	NZ_SRYH01000026.1	[18132:18381](+)	WP_136001331.1	82	33.3	none	hypothetical protein
E5337_RS06250	NZ_SRYH01000026.1	[18546:18801](+)	WP_020843006.1	84	33.7	none	type II toxin-antitoxin system Phd/YefM family antitoxin
E5337_RS06255	NZ_SRYH01000026.1	[18785:19064](+)	WP_020843007.1	92	29.7	none	Txe/YoeB family addiction module toxin
E5337_RS06260	NZ_SRYH01000026.1	[19138:21130](+)	WP_094504330.1	663	37.8	none	hypothetical protein
E5337_RS06265	NZ_SRYH01000026.1	[21801:22029](+)	WP_020843009.1	75	33.7	none	hypothetical protein
E5337_RS06270	NZ_SRYH01000026.1	[22057:24451](+)	WP_136001333.1	797	34.8	none	hypothetical protein
E5337_RS06275	NZ_SRYH01000026.1	[24454:24634](+)	WP_094504332.1	59	32.2	none	hypothetical protein
E5337_RS06280	NZ_SRYH01000026.1	[24762:25596](+)	WP_136001335.1	277	38.6	none	LysM peptidoglycan-binding domain-containing protein
E5337_RS06285	NZ_SRYH01000026.1	[26026:26581](+)	WP_136001337.1	184	32.7	none	hypothetical protein
E5337_RS06295	NZ_SRYH01000026.1	[26766:27459](-)	WP_136001339.1	230	24.3	none	hypothetical protein
E5337_RS06350	NZ_SRYH01000027.1	[10421:10832](-)	WP_136001345.1	136	39.9	crcB	fluoride efflux transporter CrcB
E5337_RS06355	NZ_SRYH01000027.1	[10847:11105](-)	WP_136001347.1	85	37.5	none	CrcB family protein
E5337_RS06405	NZ_SRYH01000027.1	[18450:18846](-)	WP_136001355.1	131	32.3	none	hypothetical protein
E5337_RS06425	NZ_SRYH01000027.1	[21322:21601](+)	WP_019251585.1	92	40.5	none	hypothetical protein
E5337_RS06445	NZ_SRYH01000027.1	[25186:>25495](-)	WP_136001359.1	102	50.4	none	LPXTG cell wall anchor domain-containing protein
E5337_RS06510	NZ_SRYH01000028.1	[14977:16228](+)	WP_136001375.1	416	42.5	none	NADPH-dependent FMN reductase
E5337_RS06650	NZ_SRYH01000030.1	[<0:1247](+)	WP_136001379.1	414	43.5	none	S1 RNA-binding domain-containing protein
E5337_RS06880	NZ_SRYH01000031.1	[22195:22408](-)	WP_080550950.1	70	25.8	none	hypothetical protein
E5337_RS06915	NZ_SRYH01000032.1	[5036:5927](+)	WP_136001411.1	296	40	none	aldo/keto reductase
E5337_RS06920	NZ_SRYH01000032.1	[6063:6330](+)	WP_094512545.1	88	33.7	none	ACT domain-containing protein
E5337_RS07305	NZ_SRYH01000035.1	[16890:17694](-)	WP_094508382.1	267	35.8	none	cobalt ABC transporter ATP-binding protein, energy-coupling factor transporter transmembrane protein EcfT, energy-coupling factor transporter transmembrane protein EcfT, cobalt ABC transporter ATP-binding protein
E5337_RS07320	NZ_SRYH01000035.1	[19541:>20097](+)	WP_136001455.1	184	36.6	none	ISL3 family transposase, ISL3 family transposase, transposase, transposase
E5337_RS07345	NZ_SRYH01000036.1	[4043:4421](+)	WP_019251323.1	125	35.9	none	cupredoxin domain-containing protein
E5337_RS07375	NZ_SRYH01000036.1	[7881:9414](+)	WP_136001467.1	510	36.9	none	sodium:proton antiporter
E5337_RS07390	NZ_SRYH01000036.1	[10911:11133](-)	WP_019251331.1	73	31.5	none	hypothetical protein
E5337_RS07405	NZ_SRYH01000036.1	[12913:14470](-)	WP_019251334.1	518	37.3	none	DNA primase, hypothetical protein, hypothetical protein, DNA primase
E5337_RS07435	NZ_SRYH01000036.1	[16792:17353](+)	WP_080550940.1	186	27.6	none	helix-turn-helix transcriptional regulator
E5337_RS07445	NZ_SRYH01000036.1	[19110:19971](+)	WP_136001465.1	286	40.6	none	hypothetical protein
E5337_RS07450	NZ_SRYH01000037.1	[368:1457](+)	WP_136001469.1	362	35.5	none	site-specific integrase, tyrosine-type recombinase/integrase, tyrosine-type recombinase/integrase, site-specific integrase
E5337_RS07555	NZ_SRYH01000038.1	[6719:7538](-)	WP_136001477.1	272	37.8	none	LPXTG cell wall anchor domain-containing protein
E5337_RS07650	NZ_SRYH01000039.1	[6492:6816](-)	WP_094504551.1	107	35.4	none	branched-chain amino acid transporter, branched-chain amino acid transporter AzlD, branched-chain amino acid transporter, branched-chain amino acid transporter AzlD
E5337_RS07655	NZ_SRYH01000039.1	[6802:7495](-)	WP_136001494.1	230	34.1	none	branched-chain amino acid transporter AzlC
E5337_RS07660	NZ_SRYH01000039.1	[7509:7917](-)	WP_094504549.1	135	31.6	none	hypothetical protein
E5337_RS07665	NZ_SRYH01000039.1	[8071:9556](+)	WP_136001496.1	494	28.2	none	hypothetical protein
E5337_RS07670	NZ_SRYH01000039.1	[9513:10308](+)	WP_136001498.1	264	30.8	none	ATP-binding cassette domain-containing protein
E5337_RS07675	NZ_SRYH01000039.1	[10300:10480](+)	WP_094503764.1	59	33.3	none	hypothetical protein
E5337_RS07680	NZ_SRYH01000039.1	[10479:11802](+)	WP_136001500.1	440	28.1	none	GHKL domain-containing protein
E5337_RS07685	NZ_SRYH01000039.1	[11785:12556](+)	WP_094503760.1	256	27.3	none	response regulator transcription factor
E5337_RS07690	NZ_SRYH01000039.1	[12552:13638](-)	WP_136001502.1	361	30.1	none	hypothetical protein
E5337_RS07695	NZ_SRYH01000039.1	[13693:13888](-)	WP_136001504.1	64	45.6	none	hypothetical protein
E5337_RS07700	NZ_SRYH01000039.1	[14206:14434](-)	WP_136001506.1	75	35	none	hypothetical protein
E5337_RS07710	NZ_SRYH01000039.1	[16304:16991](-)	WP_094508421.1	228	36	none	LysR family transcriptional regulator
E5337_RS07715	NZ_SRYH01000039.1	[17248:17386](-)	WP_019251869.1	45	36.2	none	DUF1211 domain-containing protein
E5337_RS07725	NZ_SRYH01000040.1	[1010:1262](+)	WP_094509389.1	83	28.9	none	hypothetical protein, hypothetical protein, transcriptional regulator, transcriptional regulator
E5337_RS07745	NZ_SRYH01000040.1	[4304:5072](-)	WP_094509395.1	255	32.2	none	response regulator, response regulator transcription factor, response regulator, response regulator transcription factor
E5337_RS07750	NZ_SRYH01000040.1	[5084:6347](-)	WP_094509397.1	420	29.6	none	GHKL domain-containing protein
E5337_RS07755	NZ_SRYH01000040.1	[7331:7640](+)	WP_094509620.1	102	31.7	none	hypothetical protein
E5337_RS07765	NZ_SRYH01000040.1	[8938:9259](-)	WP_136001510.1	106	41.1	none	carboxymuconolactone decarboxylase family protein
E5337_RS07775	NZ_SRYH01000040.1	[10453:10879](+)	WP_136001512.1	141	41	none	flavodoxin
E5337_RS07780	NZ_SRYH01000040.1	[10928:11468](+)	WP_136001520.1	179	39	none	phenolic acid decarboxylase
E5337_RS07785	NZ_SRYH01000040.1	[11487:12042](+)	WP_136001513.1	184	35.4	none	PadR family transcriptional regulator
E5337_RS07820	NZ_SRYH01000041.1	[<0:1189](-)	WP_136001522.1	395	40.8	araA	L-arabinose isomerase
E5337_RS07910	NZ_SRYH01000042.1	[123:1410](+)	WP_136001526.1	428	37.5	none	ISL3 family transposase
E5337_RS07935	NZ_SRYH01000042.1	[7507:8317](+)	WP_094509381.1	269	43.9	none	LysM peptidoglycan-binding domain-containing protein
E5337_RS07980	NZ_SRYH01000043.1	[105:1194](-)	WP_136001542.1	362	39.6	none	BppU family phage baseplate upper protein
E5337_RS07985	NZ_SRYH01000043.1	[1198:2356](-)	WP_136001543.1	385	38.5	none	SGNH/GDSL hydrolase family protein
E5337_RS07990	NZ_SRYH01000043.1	[2365:2626](-)	WP_136001544.1	86	36.3	none	hypothetical protein
E5337_RS07995	NZ_SRYH01000043.1	[2668:2899](-)	WP_136001545.1	76	36.7	none	hypothetical protein
E5337_RS08000	NZ_SRYH01000043.1	[2891:8342](-)	WP_136001546.1	1816	38.8	none	hypothetical protein
E5337_RS08005	NZ_SRYH01000043.1	[8289:10041](-)	WP_136001547.1	583	38.1	none	hydrolase Nlp/P60
E5337_RS08010	NZ_SRYH01000043.1	[10048:10894](-)	WP_136001548.1	281	34.7	none	phage tail family protein
E5337_RS08015	NZ_SRYH01000043.1	[10908:14745](-)	WP_136001551.1	1278	37.5	none	tape measure protein
E5337_RS08020	NZ_SRYH01000043.1	[14937:15360](-)	WP_136001553.1	140	34.2	none	hypothetical protein
E5337_RS08025	NZ_SRYH01000043.1	[15409:16120](-)	WP_035152752.1	236	40.2	none	phage tail protein, phage tail protein, tail protein, tail protein
E5337_RS08030	NZ_SRYH01000043.1	[16124:16508](-)	WP_003666933.1	127	34.1	none	DUF806 family protein
E5337_RS08035	NZ_SRYH01000043.1	[16504:16930](-)	WP_003666932.1	141	41.3	none	HK97 gp10 family phage protein
E5337_RS08050	NZ_SRYH01000044.1	[671:2324](+)	WP_136001555.1	550	39.5	none	N-acetylmuramoyl-L-alanine amidase, hypothetical protein, hypothetical protein, N-acetylmuramoyl-L-alanine amidase
E5337_RS08155	NZ_SRYH01000045.1	[12434:12677](+)	WP_003663560.1	80	32	none	hypothetical protein
E5337_RS08160	NZ_SRYH01000045.1	[12676:13051](+)	WP_136001578.1	124	36	none	hypothetical protein, type II toxin-antitoxin system PemK/MazF family toxin
E5337_RS08165	NZ_SRYH01000045.1	[13159:13417](-)	WP_136001580.1	85	34.8	none	hypothetical protein
E5337_RS08170	NZ_SRYH01000045.1	[13495:14884](-)	WP_136001582.1	462	43.4	none	amino acid permease
E5337_RS08175	NZ_SRYH01000045.1	[14876:15809](-)	WP_136001584.1	310	43.4	mmuM	homocysteine S-methyltransferase
E5337_RS08185	NZ_SRYH01000046.1	[227:662](-)	WP_136001586.1	144	40.6	none	terminase small subunit
E5337_RS08190	NZ_SRYH01000046.1	[682:1249](-)	WP_136001588.1	188	27.8	none	hypothetical protein
E5337_RS08195	NZ_SRYH01000046.1	[1401:1860](-)	WP_136001590.1	152	38.1	none	ArpU family transcriptional regulator
E5337_RS08200	NZ_SRYH01000046.1	[2009:2237](-)	WP_136001591.1	75	36.4	none	hypothetical protein
E5337_RS08205	NZ_SRYH01000046.1	[2415:2748](-)	WP_136001593.1	110	30.3	none	hypothetical protein
E5337_RS08210	NZ_SRYH01000046.1	[2821:3055](-)	WP_122481358.1	77	34.1	none	hypothetical protein
E5337_RS08215	NZ_SRYH01000046.1	[3054:3243](-)	WP_136001595.1	62	37	none	hypothetical protein
E5337_RS08220	NZ_SRYH01000046.1	[3242:3593](-)	WP_136001597.1	116	35.6	none	hypothetical protein
E5337_RS08225	NZ_SRYH01000046.1	[3592:3835](-)	WP_136001599.1	80	38.2	none	hypothetical protein
E5337_RS08230	NZ_SRYH01000046.1	[3977:4229](-)	WP_136001601.1	83	40.8	none	hypothetical protein
E5337_RS08235	NZ_SRYH01000046.1	[4409:4745](-)	WP_136001603.1	111	41	none	VRR-NUC domain-containing protein
E5337_RS08240	NZ_SRYH01000046.1	[4744:4945](-)	WP_086141154.1	66	37.8	none	hypothetical protein
E5337_RS08245	NZ_SRYH01000046.1	[4947:5160](-)	WP_136001605.1	70	34.7	none	hypothetical protein
E5337_RS08250	NZ_SRYH01000046.1	[5392:6613](-)	WP_136001618.1	406	38.9	none	helicase
E5337_RS08255	NZ_SRYH01000046.1	[6614:7406](-)	WP_136001607.1	263	38.2	none	DNA primase
E5337_RS08260	NZ_SRYH01000046.1	[7564:8080](-)	WP_003664305.1	171	38.3	none	DUF669 domain-containing protein
E5337_RS08265	NZ_SRYH01000046.1	[8086:8851](-)	WP_136001609.1	254	36.3	none	AAA family ATPase
E5337_RS08270	NZ_SRYH01000046.1	[8861:10229](-)	WP_136001610.1	455	39.2	none	DEAD/DEAH box helicase, DEAD/DEAH box helicase family protein, DEAD/DEAH box helicase, DEAD/DEAH box helicase family protein
E5337_RS08275	NZ_SRYH01000046.1	[10228:10708](-)	WP_003664309.1	159	35.4	none	hypothetical protein, hypothetical protein, siphovirus Gp157 family protein, siphovirus Gp157 family protein
E5337_RS08280	NZ_SRYH01000046.1	[10707:10980](-)	WP_122481367.1	90	38	none	hypothetical protein
E5337_RS08285	NZ_SRYH01000046.1	[10972:11188](-)	WP_136001611.1	71	37.9	none	hypothetical protein
E5337_RS08290	NZ_SRYH01000046.1	[11438:11936](+)	WP_136001613.1	165	27.7	none	hypothetical protein
E5337_RS08295	NZ_SRYH01000046.1	[12103:12430](-)	WP_122481369.1	108	44	none	hypothetical protein
E5337_RS08300	NZ_SRYH01000046.1	[12445:12664](-)	WP_122481370.1	72	28.3	none	helix-turn-helix transcriptional regulator
E5337_RS08305	NZ_SRYH01000046.1	[12812:13454](+)	WP_136001615.1	213	34.2	none	helix-turn-helix domain-containing protein
E5337_RS08310	NZ_SRYH01000046.1	[13506:14343](+)	WP_122481372.1	278	34	none	hypothetical protein
E5337_RS08315	NZ_SRYH01000046.1	[14486:14789](+)	WP_136001616.1	100	30.3	none	hypothetical protein
E5337_RS08320	NZ_SRYH01000046.1	[14945:16070](+)	WP_003664332.1	374	32.8	none	site-specific integrase, tyrosine-type recombinase/integrase, tyrosine-type recombinase/integrase, site-specific integrase
E5337_RS08540	NZ_SRYH01000049.1	[12106:12895](-)	WP_019252593.1	262	36.5	none	glutamate racemase
E5337_RS08545	NZ_SRYH01000049.1	[12909:14364](-)	WP_094508964.1	484	35.8	gadC	glutamate:gamma-aminobutyrate antiporter
E5337_RS08715	NZ_SRYH01000051.1	[1611:2337](+)	WP_019251563.1	241	39.9	none	nicotinamide mononucleotide transporter
E5337_RS08740	NZ_SRYH01000051.1	[6643:7864](-)	WP_136001660.1	406	39.3	none	IS110 family transposase
E5337_RS08755	NZ_SRYH01000051.1	[9246:10092](-)	WP_094501812.1	281	55	metF	methylenetetrahydrofolate reductas, methylenetetrahydrofolate reductase [NAD(P)H]
E5337_RS08760	NZ_SRYH01000051.1	[10092:12357](-)	WP_094501810.1	754	55.5	metE	5-methyltetrahydropteroyltriglutamate-- homocysteine S-methyltransferase
E5337_RS08765	NZ_SRYH01000051.1	[12486:13425](+)	WP_094511876.1	312	51.3	none	LysR family transcriptional regulator
E5337_RS08840	NZ_SRYH01000053.1	[<0:321](-)	WP_136001674.1	106	24.6	none	glycosyltransferase
E5337_RS08860	NZ_SRYH01000053.1	[2897:3557](-)	WP_136001680.1	219	34	none	sugar transferase
E5337_RS08865	NZ_SRYH01000053.1	[3571:4318](-)	WP_136001682.1	248	42.9	none	CpsD/CapB family tyrosine-protein kinase, polysaccharide biosynthesis tyrosine autokinase
E5337_RS09035	NZ_SRYH01000056.1	[<0:996](+)	WP_136001709.1	331	36.6	none	hypothetical protein
E5337_RS09040	NZ_SRYH01000056.1	[1001:1226](+)	WP_136001711.1	74	30.6	none	hypothetical protein
E5337_RS09045	NZ_SRYH01000056.1	[1248:1581](+)	WP_136001713.1	110	34.5	none	head protein
E5337_RS09050	NZ_SRYH01000056.1	[1729:2356](+)	WP_136001716.1	208	37.3	none	DUF4355 domain-containing protein
E5337_RS09055	NZ_SRYH01000056.1	[2368:3235](+)	WP_136001718.1	288	39.3	none	hypothetical protein
E5337_RS09060	NZ_SRYH01000056.1	[3388:3769](+)	WP_122481348.1	126	38.8	none	hypothetical protein, phage head-tail connector protein
E5337_RS09065	NZ_SRYH01000056.1	[3776:4070](+)	WP_122481378.1	97	38.4	none	hypothetical protein
E5337_RS09070	NZ_SRYH01000056.1	[4053:4422](+)	WP_136001720.1	122	43.6	none	hypothetical protein
E5337_RS09075	NZ_SRYH01000056.1	[4418:4817](+)	WP_081305744.1	132	34.3	none	DUF3168 domain-containing protein, hypothetical protein, hypothetical protein, DUF3168 domain-containing protein
E5337_RS09080	NZ_SRYH01000056.1	[4832:5417](+)	WP_066035910.1	194	41.1	none	phage major tail protein, TP901-1 family, phage tail protein, phage tail protein, phage major tail protein, TP901-1 family
E5337_RS09085	NZ_SRYH01000056.1	[5447:5780](+)	WP_094507998.1	110	37.2	none	hypothetical protein
E5337_RS09090	NZ_SRYH01000056.1	[5872:6220](+)	WP_086136004.1	115	38.5	none	hypothetical protein
E5337_RS09095	NZ_SRYH01000056.1	[6212:9443](+)	WP_136001722.1	1076	41.9	none	phage tail tape measure protein
E5337_RS09100	NZ_SRYH01000056.1	[9449:10241](+)	WP_136001724.1	263	36.3	none	hypothetical protein, hypothetical protein, phage tail protein, phage tail protein
E5337_RS09235	NZ_SRYH01000059.1	[<0:1273](-)	WP_136001743.1	423	42.8	none	YidE/YbjL duplication
E5337_RS09280	NZ_SRYH01000059.1	[7717:8707](-)	WP_094508979.1	329	41.8	none	NADH-dependent flavin oxidoreductase
E5337_RS09285	NZ_SRYH01000059.1	[8827:9190](-)	WP_094502236.1	120	34.1	none	hypothetical protein
E5337_RS09300	NZ_SRYH01000059.1	[9929:10430](-)	WP_094502235.1	166	35.1	none	thiol peroxidase
E5337_RS09380	NZ_SRYH01000061.1	[9185:10193](+)	WP_136001755.1	335	29.7	none	hypothetical protein
E5337_RS09390	NZ_SRYH01000062.1	[<0:850](+)	WP_136001757.1	282	44	none	MFS transporter
E5337_RS09400	NZ_SRYH01000062.1	[1995:3135](+)	WP_136001761.1	379	40.4	none	5-methyltetrahydropteroyltriglutamate-- homocysteine S-methyltransferase
E5337_RS09405	NZ_SRYH01000062.1	[3152:3896](+)	WP_136001764.1	247	40	none	cyclase family protein
E5337_RS09425	NZ_SRYH01000062.1	[7990:9913](-)	WP_136001769.1	640	40.1	none	PTS sugar transporter subunit IIA
E5337_RS09435	NZ_SRYH01000063.1	[<0:757](-)	WP_136001771.1	251	30.2	none	DUF4868 domain-containing protein
E5337_RS09440	NZ_SRYH01000063.1	[1569:2127](-)	WP_136001773.1	185	38.7	none	hypothetical protein
E5337_RS09445	NZ_SRYH01000063.1	[2374:2569](-)	WP_136001775.1	64	41.5	none	hypothetical protein
E5337_RS09450	NZ_SRYH01000063.1	[2606:3239](-)	WP_136001795.1	210	33.6	none	DUF5052 family protein
E5337_RS09455	NZ_SRYH01000063.1	[3259:3472](-)	WP_136001777.1	70	36.6	none	hypothetical protein
E5337_RS09460	NZ_SRYH01000063.1	[3601:3838](-)	WP_065532951.1	78	32.9	none	hypothetical protein
E5337_RS09465	NZ_SRYH01000063.1	[3849:4032](-)	WP_065532950.1	60	34.4	none	hypothetical protein
E5337_RS09475	NZ_SRYH01000063.1	[4601:5048](-)	WP_136001779.1	148	38	none	hypothetical protein
E5337_RS09490	NZ_SRYH01000063.1	[5973:6879](-)	WP_136001781.1	301	38.3	none	DnaD domain protein, hypothetical protein, primosome, DnaD subunit
E5337_RS09495	NZ_SRYH01000063.1	[6890:7100](-)	WP_136001783.1	69	34.2	none	hypothetical protein
E5337_RS09500	NZ_SRYH01000063.1	[7141:7321](-)	WP_076462053.1	59	38.8	none	hypothetical protein
E5337_RS09505	NZ_SRYH01000063.1	[7317:7521](-)	WP_065532944.1	67	41.6	none	hypothetical protein
E5337_RS09510	NZ_SRYH01000063.1	[7647:7992](-)	WP_136001785.1	114	33.6	none	hypothetical protein
E5337_RS09515	NZ_SRYH01000063.1	[8120:8468](+)	WP_136001787.1	115	31.3	none	hypothetical protein
E5337_RS09520	NZ_SRYH01000063.1	[8459:8651](-)	WP_136001789.1	63	34.8	none	hypothetical protein
E5337_RS09525	NZ_SRYH01000063.1	[8851:9112](-)	WP_136001791.1	86	34	none	hypothetical protein
E5337_RS09530	NZ_SRYH01000063.1	[9114:9285](-)	WP_136001793.1	56	41.5	none	XRE family transcriptional regulator
E5337_RS09535	NZ_SRYH01000064.1	[<0:909](-)	WP_094537910.1	302	43.7	ltrA	group II intron reverse transcriptase/maturase
E5337_RS09565	NZ_SRYH01000064.1	[6993:8043](+)	WP_136001801.1	349	34.8	none	hypothetical protein
E5337_RS09585	NZ_SRYH01000065.1	[392:671](+)	WP_094509269.1	92	34.7	none	hypothetical protein
E5337_RS09635	NZ_SRYH01000066.1	[<0:192](-)	WP_136001805.1	63	27	none	glycosyltransferase
E5337_RS09645	NZ_SRYH01000066.1	[923:2249](-)	WP_136001809.1	441	38.3	none	hydrolase Nlp/P60
E5337_RS09650	NZ_SRYH01000066.1	[2504:4004](-)	WP_136001815.1	499	38.7	none	mannosyl-glycoprotein endo-beta-N-acetylglucosamidase
E5337_RS09655	NZ_SRYH01000066.1	[4794:5544](+)	WP_136001811.1	249	29.7	none	hypothetical protein
E5337_RS09665	NZ_SRYH01000066.1	[6451:7081](-)	WP_136001813.1	209	34.4	none	LPS biosynthesis protein, lipopolysaccharide biosynthesis protein, lipopolysaccharide biosynthesis protein, LPS biosynthesis protein
E5337_RS09670	NZ_SRYH01000066.1	[7077:8274](-)	WP_136001817.1	398	29.8	none	hypothetical protein, hypothetical protein, polymerase, polymerase
E5337_RS09680	NZ_SRYH01000067.1	[431:878](+)	WP_094502520.1	148	34.8	none	MarR family transcriptional regulator
E5337_RS09695	NZ_SRYH01000067.1	[2132:3083](+)	WP_136001820.1	316	38.2	none	ACP S-malonyltransferase, acyltransferase domain-containing protein, acyltransferase domain-containing protein, ACP S-malonyltransferase
E5337_RS09700	NZ_SRYH01000067.1	[3066:3801](+)	WP_136001822.1	244	41.2	none	3-oxoacyl-ACP reductase FabG, 3-oxoacyl-[acyl-carrier-protein] reductase, 3-oxoacyl-[acyl-carrier-protein] reductase, 3-oxoacyl-ACP reductase FabG, SDR family oxidoreductase, SDR family oxidoreductase
E5337_RS09820	NZ_SRYH01000070.1	[6428:>6977](-)	WP_136001850.1	182	42	none	hydroxyethylthiazole kinase
E5337_RS09825	NZ_SRYH01000071.1	[<0:5374](-)	WP_136001852.1	1790	39.3	none	YSIRK-type signal peptide-containing protein
E5337_RS09830	NZ_SRYH01000071.1	[5910:>6824](-)	WP_136001854.1	303	43.5	none	LPXTG cell wall anchor domain-containing protein
E5337_RS09835	NZ_SRYH01000072.1	[<0:4265](-)	WP_136001856.1	1420	37	none	DUF1542 domain-containing protein
E5337_RS09855	NZ_SRYH01000073.1	[585:888](-)	WP_136001859.1	100	38.2	none	helix-turn-helix transcriptional regulator
E5337_RS09860	NZ_SRYH01000073.1	[913:1102](+)	WP_094509479.1	62	45.5	none	DUF1211 domain-containing protein
E5337_RS09865	NZ_SRYH01000073.1	[1429:2065](+)	WP_107722130.1	211	38.3	none	metalloregulator ArsR/SmtB family transcription factor
E5337_RS09870	NZ_SRYH01000073.1	[2183:2483](+)	WP_122480876.1	99	37	none	thiol reductase thioredoxin, thiol reductase thioredoxin, thioredoxin family protein, thioredoxin family protein
E5337_RS09875	NZ_SRYH01000073.1	[2500:3424](+)	WP_094509467.1	307	43.9	trxB	thioredoxin-disulfide reductase
E5337_RS09880	NZ_SRYH01000073.1	[3440:4100](+)	WP_136001861.1	219	40.7	none	DsbA family oxidoreductase, DsbA family oxidoreductase, thioredoxin domain-containing protein, thioredoxin domain-containing protein
E5337_RS09885	NZ_SRYH01000073.1	[4245:4560](+)	WP_122480879.1	104	43.8	trxA	thioredoxin
E5337_RS09890	NZ_SRYH01000073.1	[4588:4912](+)	WP_136001863.1	107	38.8	none	thioredoxin family protein
E5337_RS09900	NZ_SRYH01000074.1	[119:1226](-)	WP_136001867.1	368	38.2	menC	o-succinylbenzoate synthase
E5337_RS09905	NZ_SRYH01000074.1	[1244:2450](-)	WP_094509818.1	401	39.7	none	MFS transporter
E5337_RS09910	NZ_SRYH01000074.1	[2468:3803](-)	WP_094509820.1	444	36.7	none	M20/M25/M40 family metallo-hydrolase
E5337_RS09915	NZ_SRYH01000074.1	[3875:4772](+)	WP_136001869.1	298	35.4	none	LysR family transcriptional regulator
E5337_RS09930	NZ_SRYH01000075.1	[<0:349](-)	WP_136001871.1	115	37.5	none	hypothetical protein
E5337_RS09935	NZ_SRYH01000075.1	[345:561](-)	WP_136001873.1	71	32.8	none	hypothetical protein
E5337_RS09940	NZ_SRYH01000075.1	[584:2474](+)	WP_136001875.1	629	37.6	none	terminase large subunit
E5337_RS09945	NZ_SRYH01000075.1	[2466:2643](+)	WP_080998021.1	58	32.2	none	DUF1056 family protein
E5337_RS09955	NZ_SRYH01000075.1	[3843:4596](+)	WP_136001879.1	250	38.6	none	Clp protease ClpP
E5337_RS09960	NZ_SRYH01000075.1	[4576:5788](+)	WP_136001883.1	403	35.8	none	phage major capsid protein
E5337_RS09965	NZ_SRYH01000075.1	[5808:6177](+)	WP_086141451.1	122	36.3	none	phage gp6-like head-tail connector protein
E5337_RS09970	NZ_SRYH01000075.1	[6145:>6399](+)	WP_136001881.1	83	38.1	none	phage head closure protein
E5337_RS10005	NZ_SRYH01000077.1	[4848:>5862](-)	WP_136001893.1	337	37.1	none	SP_1767 family glycosyltransferase
E5337_RS10015	NZ_SRYH01000078.1	[173:578](-)	WP_094508388.1	134	39.5	none	aspartate racemase
E5337_RS10020	NZ_SRYH01000078.1	[606:882](-)	WP_136001900.1	91	43.4	none	aspartate/glutamate racemase family protein, hypothetical protein, hypothetical protein, aspartate/glutamate racemase family protein
E5337_RS10025	NZ_SRYH01000078.1	[894:1482](-)	WP_136001902.1	195	38.6	none	uracil-DNA glycosylase family protein
E5337_RS10030	NZ_SRYH01000078.1	[1563:2199](-)	WP_136001904.1	211	34.1	none	Crp/Fnr family transcriptional regulator, Crp/Fnr family transcriptional regulator, cyclic nucleotide-binding domain-containing protein, cyclic nucleotide-binding domain-containing protein
E5337_RS10035	NZ_SRYH01000078.1	[2218:2764](-)	WP_136001906.1	181	35.7	none	DNA-binding protein, hypothetical protein, hypothetical protein, DNA-binding protein
E5337_RS10040	NZ_SRYH01000078.1	[2763:2994](-)	WP_094508366.1	76	35.9	none	copper-binding protein, heavy-metal-associated domain-containing protein, heavy-metal-associated domain-containing protein, copper-binding protein
E5337_RS10045	NZ_SRYH01000078.1	[3020:4922](-)	WP_094508368.1	633	37.2	none	heavy metal translocating P-type ATPase
E5337_RS10050	NZ_SRYH01000078.1	[5145:5703](-)	WP_094508390.1	185	38.3	none	hypothetical protein
E5337_RS10055	NZ_SRYH01000079.1	[600:1299](+)	WP_136001908.1	232	34.4	none	hypothetical protein
E5337_RS10065	NZ_SRYH01000079.1	[4305:5481](+)	WP_136001912.1	391	30.8	none	hypothetical protein
E5337_RS10125	NZ_SRYH01000082.1	[<0:831](+)	WP_136001919.1	276	27.4	none	glycosyltransferase
E5337_RS10140	NZ_SRYH01000082.1	[3446:4526](+)	WP_136001926.1	359	32.6	none	DNA cytosine methyltransferase
E5337_RS10145	NZ_SRYH01000082.1	[4522:>5202](+)	WP_136001928.1	225	27.6	none	AAA family ATPase
E5337_RS10155	NZ_SRYH01000083.1	[1557:1893](+)	WP_136001932.1	111	38.6	none	hypothetical protein
E5337_RS10160	NZ_SRYH01000083.1	[1889:2261](+)	WP_136001934.1	123	35.7	none	hypothetical protein
E5337_RS10165	NZ_SRYH01000083.1	[2250:3420](+)	WP_136001936.1	389	40.7	none	N-acetylmuramoyl-L-alanine amidase
E5337_RS10170	NZ_SRYH01000083.1	[3690:4404](+)	WP_136001938.1	237	36.1	none	helix-turn-helix domain-containing protein
E5337_RS10180	NZ_SRYH01000084.1	[752:1205](+)	WP_136001941.1	150	32.8	none	hypothetical protein
E5337_RS10185	NZ_SRYH01000084.1	[1351:1618](+)	WP_136001942.1	88	29.5	none	hypothetical protein
E5337_RS10190	NZ_SRYH01000084.1	[1575:2007](+)	WP_136001944.1	143	28.4	none	hypothetical protein
E5337_RS10195	NZ_SRYH01000084.1	[2282:2858](+)	WP_136001946.1	191	33.3	none	hypothetical protein
E5337_RS10200	NZ_SRYH01000084.1	[2719:3883](-)	WP_136001948.1	387	36.6	none	hypothetical protein
E5337_RS10205	NZ_SRYH01000084.1	[3925:4255](+)	WP_136001950.1	109	39	none	NmrA family transcriptional regulator, hypothetical protein, hypothetical protein, NmrA family transcriptional regulator
E5337_RS10240	NZ_SRYH01000086.1	[470:2630](-)	WP_136001954.1	719	29.9	none	peptide cleavage/export ABC transporter
E5337_RS10250	NZ_SRYH01000086.1	[3427:4420](-)	WP_136001956.1	330	26.1	none	GHKL domain-containing protein
E5337_RS10275	NZ_SRYH01000088.1	[<0:>4323](-)	WP_136001962.1	1440	37.3	none	DUF1542 domain-containing protein
E5337_RS10305	NZ_SRYH01000090.1	[2634:2826](-)	WP_019251198.1	63	31.2	none	hypothetical protein
E5337_RS10320	NZ_SRYH01000091.1	[109:1528](+)	WP_136001966.1	472	41	none	ISLre2 family transposase, ISLre2-like element ISLre2 family transposase, ISLre2-like element ISLre2 family transposase, ISLre2 family transposase, hypothetical protein
E5337_RS10345	NZ_SRYH01000092.1	[1098:2481](+)	WP_136001968.1	460	37.8	none	phage portal protein
E5337_RS10385	NZ_SRYH01000094.1	[2433:>2921](+)	WP_136001970.1	161	42.4	none	LacI family transcriptional regulator
E5337_RS10390	NZ_SRYH01000095.1	[<0:651](-)	WP_136001972.1	216	37	none	HAD family phosphatase
E5337_RS10410	NZ_SRYH01000095.1	[1448:2546](-)	WP_136001973.1	365	32.6	none	site-specific integrase
E5337_RS10425	NZ_SRYH01000097.1	[213:759](+)	WP_076462366.1	181	24.1	none	hypothetical protein
E5337_RS10430	NZ_SRYH01000097.1	[1446:1983](+)	WP_035152779.1	178	36.4	none	HNH endonuclease
E5337_RS10435	NZ_SRYH01000097.1	[2123:2600](+)	WP_136001977.1	158	34.8	none	phage terminase small subunit P27 family
E5337_RS10465	NZ_SRYH01000100.1	[125:530](-)	WP_136001983.1	134	35.5	none	hypothetical protein
E5337_RS10470	NZ_SRYH01000100.1	[625:1810](-)	WP_136001985.1	394	32.2	none	site-specific integrase, tyrosine-type recombinase/integrase, tyrosine-type recombinase/integrase, site-specific integrase
E5337_RS10475	NZ_SRYH01000100.1	[1860:2319](-)	WP_136001987.1	152	36.3	none	ImmA/IrrE family metallo-endopeptidase, hypothetical protein, hypothetical protein, ImmA/IrrE family metallo-endopeptidase
E5337_RS10485	NZ_SRYH01000101.1	[677:1265](+)	WP_094509720.1	195	43.8	none	site-specific integrase, tyrosine-type recombinase/integrase, tyrosine-type recombinase/integrase, site-specific integrase
E5337_RS10490	NZ_SRYH01000101.1	[1424:1913](-)	WP_136001990.1	162	47.6	moaC	cyclic pyranopterin monophosphate synthase MoaC
E5337_RS10500	NZ_SRYH01000102.1	[<0:1021](+)	WP_136001992.1	339	27.8	none	ATP-binding cassette domain-containing protein
E5337_RS10505	NZ_SRYH01000102.1	[1025:>2163](+)	WP_136001994.1	378	27.6	none	HlyD family efflux transporter periplasmic adaptor subunit
E5337_RS10510	NZ_SRYH01000103.1	[172:1093](-)	WP_136001995.1	306	32.4	none	site-specific integrase, tyrosine-type recombinase/integrase, tyrosine-type recombinase/integrase, site-specific integrase
E5337_RS10515	NZ_SRYH01000103.1	[1213:2119](-)	WP_136001997.1	301	33.4	none	DUF4393 domain-containing protein
E5337_RS10520	NZ_SRYH01000104.1	[136:301](-)	WP_136001999.1	54	27.2	none	bacteriocin
E5337_RS10530	NZ_SRYH01000104.1	[1127:1334](+)	WP_019251180.1	68	44.9	none	bacteriocin, hypothetical protein, hypothetical protein, bacteriocin
E5337_RS10535	NZ_SRYH01000104.1	[1360:1549](+)	WP_019251179.1	62	46	none	hypothetical protein
E5337_RS10545	NZ_SRYH01000106.1	[1214:1649](-)	WP_136002003.1	144	35.8	none	holin, holin, phage holin family protein, phage holin family protein
E5337_RS10550	NZ_SRYH01000106.1	[1678:1930](-)	WP_136002005.1	83	32.9	none	hypothetical protein
E5337_RS10555	NZ_SRYH01000107.1	[26:593](-)	WP_136002006.1	188	32	none	DUF4393 domain-containing protein
E5337_RS10560	NZ_SRYH01000107.1	[620:1154](-)	WP_136002008.1	177	38.7	none	hypothetical protein
E5337_RS10570	NZ_SRYH01000107.1	[1641:1950](-)	WP_136002012.1	102	38.5	none	helix-turn-helix transcriptional regulator
E5337_RS10585	NZ_SRYH01000109.1	[80:536](-)	WP_136002014.1	151	28.9	none	hypothetical protein
E5337_RS10590	NZ_SRYH01000109.1	[699:1536](+)	WP_136002016.1	278	27.5	none	hypothetical protein
E5337_RS10615	NZ_SRYH01000112.1	[90:429](-)	WP_019252574.1	112	41.8	none	DUF59 domain-containing protein, metal-sulfur cluster assembly factor, metal-sulfur cluster assembly factor, DUF59 domain-containing protein
E5337_RS10620	NZ_SRYH01000112.1	[433:1432](-)	WP_094512160.1	332	43.2	moaA	GTP 3',8-cyclase MoaA
E5337_RS10625	NZ_SRYH01000113.1	[62:1439](-)	WP_136002020.1	458	39	none	IS3 family transposase
E5337_RS10715	NZ_SRYH01000117.1	[3:>1267](+)	WP_136002022.1	420	30.7	none	oligosaccharide flippase family protein
E5337_RS10735	NZ_SRYH01000121.1	[20:989](-)	WP_136002024.1	322	41.3	none	IS30 family transposase
E5337_RS10785	NZ_SRYH01000123.1	[<0:>947](+)	WP_136002026.1	314	29	none	AAA family ATPase
E5337_RS10790	NZ_SRYH01000124.1	[98:>877](+)	WP_136002028.1	258	46.5	none	IS30 family transposase
E5337_RS10795	NZ_SRYH01000125.1	[149:440](+)	WP_020843026.1	96	33.6	none	prevent-host-death protein, type II toxin-antitoxin system Phd/YefM family antitoxin, type II toxin-antitoxin system Phd/YefM family antitoxin, prevent-host-death protein
E5337_RS10800	NZ_SRYH01000125.1	[426:696](+)	WP_136002030.1	89	35.5	none	Txe/YoeB family addiction module toxin
E5337_RS10805	NZ_SRYH01000126.1	[<0:333](+)	WP_136002033.1	110	27.9	none	GHKL domain-containing protein
E5337_RS10810	NZ_SRYH01000126.1	[332:>803](+)	WP_136002035.1	156	28.4	none	response regulator
E5337_RS10840	NZ_SRYH01000128.1	[18:549](+)	WP_094512302.1	176	30.8	none	site-specific integrase, tyrosine-type recombinase/integrase
E5337_RS10860	NZ_SRYH01000133.1	[<0:304](-)	WP_136002037.1	100	31.2	none	IS21 family transposase, transposase
E5337_RS10870	NZ_SRYH01000136.1	[<0:>362](+)	WP_136002039.1	119	33.1	none	transposase

## Sheet: genes unique to NM12_1-47
LOCUS ID	CONTIG DNA ACCESSION	LOCATION ON CONTIG	PROTEIN ID	GENE SIZE	PCT_GC	GENE NAME	DESCRIPTION
E5338_RS00060	NZ_SRYI01000001.1	[14679:15483](-)	WP_080651474.1	267	40.7	none	Rpn family recombination-promoting nuclease/putative transposase
E5338_RS00075	NZ_SRYI01000001.1	[16700:16985](-)	WP_020843355.1	94	34	none	hypothetical protein
E5338_RS00145	NZ_SRYI01000001.1	[29301:29850](-)	WP_135950620.1	182	40.9	none	zinc-binding dehydrogenase
E5338_RS00150	NZ_SRYI01000001.1	[30016:30283](-)	WP_065867499.1	88	49.8	none	alcohol dehydrogenase catalytic domain-containing protein
E5338_RS00260	NZ_SRYI01000001.1	[55911:56856](-)	WP_135950560.1	314	35.5	none	hypothetical protein, hypothetical protein, sodium/proton-translocating pyrophosphatase
E5338_RS00335	NZ_SRYI01000001.1	[69871:71818](+)	WP_135950581.1	648	39.1	none	MFS transporter, lactose permease
E5338_RS00470	NZ_SRYI01000001.1	[96760:97399](-)	WP_135950604.1	212	31.1	none	helix-turn-helix domain-containing protein, helix-turn-helix domain-containing protein, helix-turn-helix transcriptional regulator, helix-turn-helix transcriptional regulator
E5338_RS00540	NZ_SRYI01000001.1	[111198:111636](-)	WP_065867953.1	145	39.9	none	hypothetical protein
E5338_RS00595	NZ_SRYI01000001.1	[121665:121977](+)	WP_035157666.1	103	32.6	none	metalloregulator ArsR/SmtB family transcription factor, winged helix-turn-helix transcriptional regulator
E5338_RS00600	NZ_SRYI01000001.1	[122036:122312](+)	WP_135950618.1	91	34	none	arsenite transporter
E5338_RS00605	NZ_SRYI01000002.1	[425:1400](+)	WP_135950623.1	324	32.2	none	tyrosine-type recombinase/integrase
E5338_RS00610	NZ_SRYI01000002.1	[1406:2522](+)	WP_135950625.1	371	29	none	restriction endonuclease subunit S
E5338_RS00615	NZ_SRYI01000002.1	[2575:5701](+)	WP_135950627.1	1041	34.9	none	HsdR family type I site-specific deoxyribonuclease, type I restriction endonuclease subunit R, type I restriction endonuclease subunit R, HsdR family type I site-specific deoxyribonuclease
E5338_RS00620	NZ_SRYI01000002.1	[5758:5998](-)	WP_135950629.1	79	30.4	higA	HigA family addiction module antidote protein, addiction module antidote protein, HigA family, addiction module antidote protein, HigA family, HigA family addiction module antidote protein
E5338_RS00885	NZ_SRYI01000002.1	[62448:63573](-)	WP_065867573.1	374	32	none	site-specific integrase
E5338_RS00900	NZ_SRYI01000002.1	[64374:64746](-)	WP_065869124.1	123	27.6	none	hypothetical protein
E5338_RS00905	NZ_SRYI01000002.1	[65023:66031](-)	WP_135950677.1	335	29.9	none	hypothetical protein
E5338_RS00910	NZ_SRYI01000002.1	[66350:66887](-)	WP_065867568.1	178	35.5	none	hypothetical protein
E5338_RS00915	NZ_SRYI01000002.1	[66898:67327](-)	WP_065867567.1	142	27.5	none	hypothetical protein
E5338_RS00920	NZ_SRYI01000002.1	[67387:67783](-)	WP_065867566.1	131	32.8	none	ImmA/IrrE family metallo-endopeptidase
E5338_RS00925	NZ_SRYI01000002.1	[67784:68090](-)	WP_065867565.1	101	36.9	none	helix-turn-helix domain-containing protein
E5338_RS00930	NZ_SRYI01000002.1	[68310:68520](+)	WP_065867564.1	69	38	none	helix-turn-helix transcriptional regulator
E5338_RS00935	NZ_SRYI01000002.1	[68569:68935](+)	WP_065867563.1	121	35.7	none	hypothetical protein
E5338_RS00940	NZ_SRYI01000002.1	[70037:70343](+)	WP_065867561.1	101	33.9	none	hypothetical protein
E5338_RS00950	NZ_SRYI01000002.1	[70782:71724](+)	WP_065867559.1	313	38.8	none	DnaD domain protein
E5338_RS00955	NZ_SRYI01000002.1	[71732:72080](+)	WP_135950679.1	115	39	none	hypothetical protein
E5338_RS00960	NZ_SRYI01000002.1	[72072:72498](+)	WP_065867557.1	141	40.1	none	hypothetical protein, hypothetical protein, replication terminator protein, replication terminator protein
E5338_RS00965	NZ_SRYI01000002.1	[72501:73248](+)	WP_065867556.1	248	40.2	none	hypothetical protein
E5338_RS00970	NZ_SRYI01000002.1	[73438:73864](+)	WP_135950681.1	141	35.2	none	hypothetical protein
E5338_RS00975	NZ_SRYI01000002.1	[73860:74559](+)	WP_135950683.1	232	38.4	none	hypothetical protein, hypothetical protein, antirepressor, phage regulatory protein, phage regulatory protein
E5338_RS00980	NZ_SRYI01000002.1	[74571:74856](+)	WP_065867553.1	94	35.7	none	hypothetical protein
E5338_RS00985	NZ_SRYI01000002.1	[75261:75687](+)	WP_135950685.1	141	37.5	none	transcriptional regulator
E5338_RS00995	NZ_SRYI01000002.1	[76568:77405](+)	WP_065867552.1	278	27.9	none	hypothetical protein
E5338_RS01000	NZ_SRYI01000002.1	[77496:78066](+)	WP_065867551.1	189	28	none	hypothetical protein
E5338_RS01005	NZ_SRYI01000002.1	[78191:78479](+)	WP_065867550.1	95	32.6	none	hypothetical protein
E5338_RS01010	NZ_SRYI01000002.1	[78994:79210](+)	WP_065867549.1	71	39.8	none	hypothetical protein
E5338_RS01015	NZ_SRYI01000002.1	[79435:79972](+)	WP_065867548.1	178	38.7	none	HNH endonuclease
E5338_RS01020	NZ_SRYI01000002.1	[80095:80551](+)	WP_065867547.1	151	37.5	none	phage terminase small subunit P27 family
E5338_RS01025	NZ_SRYI01000002.1	[80609:80807](-)	WP_081306768.1	65	45.4	none	hypothetical protein
E5338_RS01030	NZ_SRYI01000002.1	[80836:82729](+)	WP_065867546.1	630	36.9	none	terminase large subunit
E5338_RS01035	NZ_SRYI01000002.1	[82721:82901](+)	WP_065867545.1	59	33.3	none	DUF1056 family protein
E5338_RS01045	NZ_SRYI01000002.1	[84091:84817](+)	WP_081306767.1	241	39.2	none	Clp protease ClpP
E5338_RS01050	NZ_SRYI01000002.1	[84821:85994](+)	WP_065867542.1	390	38.1	none	phage major capsid protein
E5338_RS01055	NZ_SRYI01000002.1	[86005:86362](+)	WP_065867541.1	118	40.8	none	phage gp6-like head-tail connector protein
E5338_RS01060	NZ_SRYI01000002.1	[86348:86720](+)	WP_081306763.1	123	36.2	none	phage head closure protein
E5338_RS01065	NZ_SRYI01000002.1	[86709:87147](+)	WP_065867540.1	145	39.2	none	hypothetical protein
E5338_RS01070	NZ_SRYI01000002.1	[87146:87518](+)	WP_065867539.1	123	37.3	none	DUF806 family protein
E5338_RS01075	NZ_SRYI01000002.1	[87535:88156](+)	WP_065867538.1	206	38.6	none	hypothetical protein
E5338_RS01080	NZ_SRYI01000002.1	[88255:88612](+)	WP_065867537.1	118	33	none	hypothetical protein
E5338_RS01085	NZ_SRYI01000002.1	[88842:93435](+)	WP_135950687.1	1530	39.8	none	tape measure protein
E5338_RS01090	NZ_SRYI01000002.1	[93450:94326](+)	WP_135950689.1	291	37.1	none	phage tail family protein, phage tail family protein, phage tail protein, phage tail protein
E5338_RS01095	NZ_SRYI01000002.1	[94341:97008](+)	WP_135950691.1	888	36.8	none	hypothetical protein
E5338_RS01100	NZ_SRYI01000002.1	[97009:100894](+)	WP_135950693.1	1294	38.8	none	hypothetical protein
E5338_RS01105	NZ_SRYI01000002.1	[101105:101348](+)	WP_065867531.1	80	36.2	none	hypothetical protein
E5338_RS01110	NZ_SRYI01000002.1	[101363:101840](+)	WP_065867530.1	158	35	none	hypothetical protein
E5338_RS01115	NZ_SRYI01000002.1	[101850:102033](+)	WP_065867529.1	60	31.6	none	hypothetical protein
E5338_RS01120	NZ_SRYI01000002.1	[102045:102534](+)	WP_065867528.1	162	36.4	none	hypothetical protein
E5338_RS01125	NZ_SRYI01000002.1	[102550:102820](+)	WP_081306762.1	89	40.3	none	hypothetical protein
E5338_RS01130	NZ_SRYI01000002.1	[102806:103265](+)	WP_081306761.1	152	35.2	none	hypothetical protein
E5338_RS01135	NZ_SRYI01000002.1	[103257:104694](+)	WP_135950695.1	478	39.3	none	gametolysin
E5338_RS01140	NZ_SRYI01000002.1	[104702:105842](+)	WP_135950697.1	379	37.5	none	hypothetical protein
E5338_RS01145	NZ_SRYI01000002.1	[105845:106142](+)	WP_135950699.1	98	38	none	hypothetical protein
E5338_RS01150	NZ_SRYI01000002.1	[106143:106293](+)	WP_135950701.1	49	40.6	none	XkdX family protein
E5338_RS01205	NZ_SRYI01000002.1	[117457:118306](+)	WP_135950712.1	282	34.3	none	glycosyltransferase family 8 protein
E5338_RS01295	NZ_SRYI01000003.1	[11489:11672](+)	WP_019253307.1	60	33.8	none	CsbD family protein
E5338_RS01305	NZ_SRYI01000003.1	[12110:12635](+)	WP_081305709.1	174	29.3	none	hypothetical protein
E5338_RS01365	NZ_SRYI01000003.1	[29855:31397](+)	WP_080735330.1	513	30.9	none	hypothetical protein, hypothetical protein, transcriptional regulator, transcriptional regulator
E5338_RS01370	NZ_SRYI01000003.1	[31409:32288](+)	WP_035156086.1	292	28.2	none	TIR domain-containing protein
E5338_RS01375	NZ_SRYI01000003.1	[32626:33097](-)	WP_035156107.1	156	28.8	none	hypothetical protein
E5338_RS01380	NZ_SRYI01000003.1	[34020:35043](-)	WP_019253710.1	340	36.5	none	zinc-binding alcohol dehydrogenase family protein
E5338_RS01385	NZ_SRYI01000003.1	[35212:35557](+)	WP_066035538.1	114	29.5	none	helix-turn-helix transcriptional regulator, transcriptional regulator, transcriptional regulator, helix-turn-helix transcriptional regulator
E5338_RS01425	NZ_SRYI01000003.1	[41482:41815](-)	WP_135950730.1	110	33.9	none	helix-turn-helix domain-containing protein, helix-turn-helix domain-containing protein, helix-turn-helix transcriptional regulator, helix-turn-helix transcriptional regulator
E5338_RS01470	NZ_SRYI01000003.1	[48230:49880](+)	WP_035170634.1	549	43.2	none	YidE/YbjL duplication, aspartate:alanine antiporter, hypothetical protein, hypothetical protein, aspartate:alanine antiporter, YidE/YbjL duplication
E5338_RS01495	NZ_SRYI01000003.1	[53922:56100](+)	WP_135950742.1	725	43.6	none	RNA-binding transcriptional accessory protein, S1 RNA-binding domain-containing protein, S1 RNA-binding domain-containing protein, RNA-binding transcriptional accessory protein
E5338_RS01890	NZ_SRYI01000004.1	[10732:11848](+)	WP_135950777.1	371	37	none	MFS transporter
E5338_RS01895	NZ_SRYI01000004.1	[11786:12068](+)	WP_080549884.1	93	40.4	none	permease
E5338_RS02245	NZ_SRYI01000004.1	[84560:84860](-)	WP_019253922.1	99	30	none	hypothetical protein
E5338_RS02250	NZ_SRYI01000004.1	[84997:85204](+)	WP_003667512.1	68	41.5	none	sugar (pentulose and hexulose) kinase, sugar (pentulose and hexulose) kinase, sugar kinase, sugar kinase
E5338_RS02280	NZ_SRYI01000004.1	[90322:90700](+)	WP_065532688.1	125	35.4	none	cupredoxin domain-containing protein
E5338_RS02360	NZ_SRYI01000004.1	[101295:101481](-)	WP_135950837.1	61	30.1	none	DNA-binding protein, helix-turn-helix domain-containing protein, helix-turn-helix domain-containing protein, DNA-binding protein
E5338_RS02365	NZ_SRYI01000004.1	[101654:102455](+)	WP_135950838.1	266	28.9	none	helix-turn-helix domain-containing protein, helix-turn-helix domain-containing protein, helix-turn-helix transcriptional regulator, helix-turn-helix transcriptional regulator
E5338_RS02375	NZ_SRYI01000004.1	[104306:105170](+)	WP_135950842.1	287	41	none	hypothetical protein
E5338_RS02405	NZ_SRYI01000005.1	[2606:3719](-)	WP_086879057.1	370	33.3	none	site-specific integrase, tyrosine-type recombinase/integrase, tyrosine-type recombinase/integrase, site-specific integrase
E5338_RS02415	NZ_SRYI01000005.1	[4119:4737](-)	WP_135950848.1	205	33.1	none	hypothetical protein
E5338_RS02420	NZ_SRYI01000005.1	[4791:5235](-)	WP_135950850.1	147	34.9	none	ImmA/IrrE family metallo-endopeptidase
E5338_RS02425	NZ_SRYI01000005.1	[5251:5686](-)	WP_094502424.1	144	35.6	none	helix-turn-helix transcriptional regulator
E5338_RS02430	NZ_SRYI01000005.1	[5858:6062](+)	WP_087214797.1	67	32.8	none	helix-turn-helix transcriptional regulator
E5338_RS02435	NZ_SRYI01000005.1	[6101:6845](+)	WP_135950852.1	247	39.9	none	Rha family transcriptional regulator, hypothetical protein, hypothetical protein, Rha family transcriptional regulator, phage regulatory protein, phage regulatory protein
E5338_RS02440	NZ_SRYI01000005.1	[6869:7223](+)	WP_113897569.1	117	36.7	none	hypothetical protein
E5338_RS02450	NZ_SRYI01000005.1	[7573:7822](+)	WP_135950855.1	82	34.1	none	helix-turn-helix domain-containing protein, helix-turn-helix domain-containing protein, helix-turn-helix transcriptional regulator, helix-turn-helix transcriptional regulator
E5338_RS02455	NZ_SRYI01000005.1	[7799:7982](+)	WP_135950857.1	60	42	none	hypothetical protein
E5338_RS02460	NZ_SRYI01000005.1	[8019:8232](+)	WP_135950859.1	70	36.6	none	hypothetical protein
E5338_RS02465	NZ_SRYI01000005.1	[8231:8453](+)	WP_086141206.1	73	39.6	none	hypothetical protein
E5338_RS02470	NZ_SRYI01000005.1	[8454:8691](+)	WP_135950861.1	78	35.4	none	hypothetical protein
E5338_RS02480	NZ_SRYI01000005.1	[9823:10486](+)	WP_019253369.1	220	36.9	none	hypothetical protein
E5338_RS02485	NZ_SRYI01000005.1	[10478:10853](+)	WP_019253368.1	124	37.3	ssb	single-stranded DNA-binding protein
E5338_RS02490	NZ_SRYI01000005.1	[10865:11672](+)	WP_066035677.1	268	37.5	none	hypothetical protein
E5338_RS02495	NZ_SRYI01000005.1	[11690:12494](+)	WP_113897574.1	267	37.5	none	ATP-binding protein
E5338_RS02500	NZ_SRYI01000005.1	[12653:12926](+)	WP_066035678.1	90	36.2	none	hypothetical protein
E5338_RS02505	NZ_SRYI01000005.1	[12922:13372](+)	WP_135950863.1	149	35.7	none	hypothetical protein
E5338_RS02510	NZ_SRYI01000005.1	[13371:13833](+)	WP_135950865.1	153	37.6	none	hypothetical protein
E5338_RS02515	NZ_SRYI01000005.1	[13832:14300](+)	WP_019253362.1	155	33.3	none	hypothetical protein
E5338_RS02520	NZ_SRYI01000005.1	[14292:14547](+)	WP_019253361.1	84	36.8	none	hypothetical protein
E5338_RS02525	NZ_SRYI01000005.1	[14559:14772](+)	WP_019253360.1	70	37.5	none	hypothetical protein
E5338_RS02530	NZ_SRYI01000005.1	[14758:14995](+)	WP_019253359.1	78	36.2	none	hypothetical protein
E5338_RS02535	NZ_SRYI01000005.1	[14981:15563](+)	WP_019253358.1	193	38.8	none	hypothetical protein
E5338_RS02545	NZ_SRYI01000005.1	[15913:16168](+)	WP_135950867.1	84	40.7	none	hypothetical protein
E5338_RS02550	NZ_SRYI01000005.1	[16371:16695](+)	WP_135950913.1	107	32	none	DNA-binding protein, hypothetical protein, hypothetical protein, DNA-binding protein
E5338_RS02555	NZ_SRYI01000005.1	[16687:17131](+)	WP_135950869.1	147	31.7	none	hypothetical protein
E5338_RS02560	NZ_SRYI01000005.1	[17327:17750](+)	WP_113897606.1	140	32.8	none	RusA family crossover junction endodeoxyribonuclease
E5338_RS02565	NZ_SRYI01000005.1	[17889:18090](+)	WP_135950871.1	66	35.3	none	hypothetical protein
E5338_RS02570	NZ_SRYI01000005.1	[18166:18637](+)	WP_065866959.1	156	37.7	none	hypothetical protein
E5338_RS02575	NZ_SRYI01000005.1	[19586:19805](+)	WP_019253347.1	72	36.5	none	hypothetical protein
E5338_RS02580	NZ_SRYI01000005.1	[19869:20688](+)	WP_019253346.1	272	38.9	none	terminase
E5338_RS02585	NZ_SRYI01000005.1	[20668:21961](+)	WP_065866958.1	430	39.2	none	PBSX family phage terminase large subunit
E5338_RS02590	NZ_SRYI01000005.1	[21961:23398](+)	WP_019253344.1	478	35.9	none	phage portal protein
E5338_RS02595	NZ_SRYI01000005.1	[23348:24764](+)	WP_019253343.1	471	36.7	none	hypothetical protein
E5338_RS02600	NZ_SRYI01000005.1	[24760:24943](+)	WP_019253342.1	60	37.7	none	hypothetical protein
E5338_RS02605	NZ_SRYI01000005.1	[25051:25693](+)	WP_019253341.1	213	39	none	DUF4355 domain-containing protein
E5338_RS02610	NZ_SRYI01000005.1	[25693:26662](+)	WP_065866957.1	322	41.4	none	N4-gp56 family major capsid protein
E5338_RS02615	NZ_SRYI01000005.1	[26661:26862](+)	WP_019253339.1	66	41.2	none	hypothetical protein
E5338_RS02620	NZ_SRYI01000005.1	[26842:27187](+)	WP_019253338.1	114	33.6	none	hypothetical protein
E5338_RS02625	NZ_SRYI01000005.1	[27195:27630](+)	WP_019253337.1	144	39.7	none	hypothetical protein
E5338_RS02630	NZ_SRYI01000005.1	[27647:28010](+)	WP_100068885.1	120	36.6	none	hypothetical protein
E5338_RS02635	NZ_SRYI01000005.1	[27993:28461](+)	WP_019253335.1	155	35.4	none	hypothetical protein
E5338_RS02640	NZ_SRYI01000005.1	[28457:29561](+)	WP_135950873.1	367	38.2	none	DUF3383 family protein
E5338_RS02645	NZ_SRYI01000005.1	[29575:29974](+)	WP_135950875.1	132	35.8	none	hypothetical protein
E5338_RS02650	NZ_SRYI01000005.1	[30058:30388](+)	WP_019253332.1	109	38.1	none	hypothetical protein
E5338_RS02655	NZ_SRYI01000005.1	[30374:30575](+)	WP_135950877.1	66	42.7	none	hypothetical protein
E5338_RS02660	NZ_SRYI01000005.1	[30567:35706](+)	WP_135950879.1	1712	40.4	none	hypothetical protein
E5338_RS02665	NZ_SRYI01000005.1	[35708:36272](+)	WP_019253329.1	187	40.2	none	LysM peptidoglycan-binding domain-containing protein
E5338_RS02670	NZ_SRYI01000005.1	[36271:36607](+)	WP_019253328.1	111	32.7	none	hypothetical protein
E5338_RS02675	NZ_SRYI01000005.1	[36599:37463](+)	WP_019253327.1	287	38.4	none	hypothetical protein
E5338_RS02680	NZ_SRYI01000005.1	[37466:37832](+)	WP_019253326.1	121	36.3	none	ABC transporter substrate-binding protein, hypothetical protein, hypothetical protein, ABC transporter substrate-binding protein
E5338_RS02685	NZ_SRYI01000005.1	[37818:38151](+)	WP_019253325.1	110	37.2	none	hypothetical protein
E5338_RS02690	NZ_SRYI01000005.1	[38143:39370](+)	WP_019253324.1	408	36.9	none	baseplate J/gp47 family protein, hypothetical protein, hypothetical protein, baseplate J/gp47 family protein
E5338_RS02700	NZ_SRYI01000005.1	[40128:41718](+)	WP_066035696.1	529	34.7	none	hypothetical protein
E5338_RS02705	NZ_SRYI01000005.1	[41731:41989](+)	WP_019253321.1	85	31.3	none	hypothetical protein
E5338_RS02710	NZ_SRYI01000005.1	[42151:42529](+)	WP_019253319.1	125	36.5	none	hypothetical protein
E5338_RS02715	NZ_SRYI01000005.1	[42684:43041](+)	WP_066035697.1	118	34.7	none	hypothetical protein
E5338_RS02950	NZ_SRYI01000005.1	[87654:88677](+)	WP_135950909.1	340	40.9	none	LacI family DNA-binding transcriptional regulator, LacI family DNA-binding transcriptional regulator, substrate-binding domain-containing protein, substrate-binding domain-containing protein
E5338_RS03080	NZ_SRYI01000006.1	[22158:23856](-)	WP_135950926.1	565	39.3	none	IS1182 family transposase
E5338_RS03325	NZ_SRYI01000006.1	[73584:74181](-)	WP_122481331.1	198	34.6	none	MBL fold metallo-hydrolase
E5338_RS03390	NZ_SRYI01000007.1	[865:1267](+)	WP_019252930.1	133	38.8	arsC	arsenate reductase (thioredoxin)
E5338_RS03395	NZ_SRYI01000007.1	[1417:1705](-)	WP_035157259.1	95	37.8	none	helix-turn-helix domain-containing protein, helix-turn-helix domain-containing protein, helix-turn-helix transcriptional regulator, helix-turn-helix transcriptional regulator
E5338_RS03400	NZ_SRYI01000007.1	[2165:2390](+)	WP_020843384.1	74	31.1	none	helix-turn-helix domain-containing protein, helix-turn-helix domain-containing protein, helix-turn-helix transcriptional regulator, helix-turn-helix transcriptional regulator
E5338_RS03405	NZ_SRYI01000007.1	[2358:2982](+)	WP_135950960.1	207	30.7	none	DUF3278 domain-containing protein
E5338_RS03410	NZ_SRYI01000007.1	[3137:3332](+)	WP_135950962.1	64	25.1	none	MFS transporter, hypothetical protein, hypothetical protein, MFS transporter
E5338_RS03445	NZ_SRYI01000007.1	[8854:10177](+)	WP_135950968.1	440	40.6	none	MATE family efflux transporter
E5338_RS03535	NZ_SRYI01000007.1	[28716:29010](+)	WP_086879161.1	97	26.8	none	hypothetical protein
E5338_RS03635	NZ_SRYI01000007.1	[51264:52509](-)	WP_135950982.1	414	38.2	none	MFS transporter
E5338_RS03675	NZ_SRYI01000007.1	[59497:59935](-)	WP_135950986.1	145	38.1	none	GNAT family N-acetyltransferase
E5338_RS03740	NZ_SRYI01000007.1	[73599:74292](-)	WP_135950994.1	230	35.4	none	EAL domain-containing protein
E5338_RS03745	NZ_SRYI01000007.1	[74307:75417](-)	WP_135951006.1	369	34.3	none	GGDEF domain-containing protein, diguanylate cyclase, diguanylate cyclase, GGDEF domain-containing protein
E5338_RS03760	NZ_SRYI01000007.1	[76905:77550](-)	WP_135950998.1	214	39.5	none	NAD(P)H-binding protein, SDR family oxidoreductase, SDR family oxidoreductase, NAD(P)H-binding protein
E5338_RS03765	NZ_SRYI01000007.1	[77549:78692](-)	WP_020843442.1	380	34.1	none	DUF3533 domain-containing protein
E5338_RS03770	NZ_SRYI01000007.1	[78784:79363](+)	WP_020843443.1	192	31.7	none	TetR family transcriptional regulator, TetR/AcrR family transcriptional regulator, TetR/AcrR family transcriptional regulator, TetR family transcriptional regulator
E5338_RS03775	NZ_SRYI01000007.1	[79462:80341](-)	WP_135951000.1	292	41	none	aldo/keto reductase
E5338_RS04455	NZ_SRYI01000009.1	[63783:65313](-)	WP_135951094.1	509	43	none	gluconate kinase, gluconokinase, gluconokinase, gluconate kinase
E5338_RS04480	NZ_SRYI01000009.1	[67546:69481](+)	WP_135951098.1	644	37.9	none	LPXTG cell wall anchor domain-containing protein, cell wall anchor protein, cell wall anchor protein, LPXTG cell wall anchor domain-containing protein
E5338_RS04495	NZ_SRYI01000009.1	[70699:72232](+)	WP_135951104.1	510	36.1	none	N-6 DNA methylase, SAM-dependent DNA methyltransferase, SAM-dependent DNA methyltransferase, N-6 DNA methylase
E5338_RS04500	NZ_SRYI01000010.1	[650:1073](-)	WP_019253138.1	140	32.8	none	hypothetical protein
E5338_RS04505	NZ_SRYI01000010.1	[1093:1324](-)	WP_019253139.1	76	33.3	none	hypothetical protein
E5338_RS04510	NZ_SRYI01000010.1	[2059:2347](-)	WP_019253140.1	95	34.3	none	hypothetical protein
E5338_RS04520	NZ_SRYI01000010.1	[3424:3697](-)	WP_019253142.1	90	32.6	none	helix-turn-helix domain-containing protein
E5338_RS04535	NZ_SRYI01000010.1	[4504:4945](+)	WP_019253145.1	146	31.5	none	helix-turn-helix domain-containing protein, helix-turn-helix domain-containing protein, helix-turn-helix transcriptional regulator, helix-turn-helix transcriptional regulator
E5338_RS04540	NZ_SRYI01000010.1	[5008:6160](+)	WP_019253146.1	383	35.9	none	site-specific integrase, tyrosine-type recombinase/integrase, tyrosine-type recombinase/integrase, site-specific integrase
E5338_RS04725	NZ_SRYI01000010.1	[36567:37359](-)	WP_020843284.1	263	33.2	none	alpha/beta fold hydrolase, alpha/beta fold hydrolase, alpha/beta hydrolase, alpha/beta hydrolase
E5338_RS04730	NZ_SRYI01000010.1	[37339:38767](-)	WP_135951144.1	475	34	citG	triphosphoribosyl-dephospho-CoA synthase CitG
E5338_RS04735	NZ_SRYI01000010.1	[38863:40402](-)	WP_020843286.1	512	37.1	citF	citrate lyase subunit alpha
E5338_RS04740	NZ_SRYI01000010.1	[40391:41297](-)	WP_086131667.1	301	38.8	citE	citrate (pro-3S)-lyase subunit beta
E5338_RS04745	NZ_SRYI01000010.1	[41299:41593](-)	WP_003670701.1	97	37	citD	citrate lyase acyl carrier protein
E5338_RS04750	NZ_SRYI01000010.1	[41592:42636](-)	WP_098046801.1	347	32.6	citC	[citrate (pro-3S)-lyase] ligase
E5338_RS04755	NZ_SRYI01000010.1	[42646:43804](-)	WP_086131665.1	385	34.9	none	NAD-dependent malic enzyme, NADP-dependent malic enzyme, NADP-dependent malic enzyme, NAD-dependent malic enzyme
E5338_RS04760	NZ_SRYI01000010.1	[43941:44883](+)	WP_135951146.1	313	33.8	none	citrate lyase, citrate lyase regulator, sugar-binding transcriptional regulator, sugar-binding transcriptional regulator, citrate lyase regulator, citrate lyase
E5338_RS04765	NZ_SRYI01000010.1	[44917:46336](-)	WP_020843290.1	472	38.4	none	DASS family sodium-coupled anion symporter, DASS family sodium-coupled anion symporter, anion permease, anion permease
E5338_RS04770	NZ_SRYI01000010.1	[46358:47294](-)	WP_135951148.1	311	35.7	none	L-lactate dehydrogenase
E5338_RS04810	NZ_SRYI01000010.1	[56939:58100](+)	WP_135951157.1	386	43.5	none	IS200/IS605 family element transposase accessory protein TnpB
E5338_RS04825	NZ_SRYI01000010.1	[60342:63954](-)	WP_135951163.1	1203	43.4	none	LPXTG cell wall anchor domain-containing protein, hypothetical protein, LPXTG cell wall anchor domain-containing protein
E5338_RS04830	NZ_SRYI01000010.1	[64344:64545](-)	WP_113897290.1	66	28.3	none	hypothetical protein
E5338_RS04855	NZ_SRYI01000011.1	[<0:747](+)	WP_135951173.1	248	43.3	none	GMP reductase
E5338_RS04890	NZ_SRYI01000011.1	[8236:9418](-)	WP_135951182.1	393	39.7	none	chloride channel protein
E5338_RS04895	NZ_SRYI01000011.1	[9420:10668](-)	WP_135951184.1	415	39.1	none	GHKL domain-containing protein, GHKL domain-containing protein, HAMP domain-containing histidine kinase, HAMP domain-containing histidine kinase
E5338_RS04900	NZ_SRYI01000011.1	[10679:11345](-)	WP_135951186.1	221	38.4	none	response regulator, response regulator transcription factor, response regulator, response regulator transcription factor
E5338_RS04905	NZ_SRYI01000011.1	[11346:11967](-)	WP_135951188.1	206	38.1	none	GTP pyrophosphokinase, GTP pyrophosphokinase family protein, GTP pyrophosphokinase family protein, GTP pyrophosphokinase
E5338_RS04910	NZ_SRYI01000011.1	[12054:12540](-)	WP_135951190.1	161	39	none	hypothetical protein
E5338_RS04965	NZ_SRYI01000011.1	[33543:34647](+)	WP_135951201.1	367	39.2	menC	o-succinylbenzoate synthase
E5338_RS04995	NZ_SRYI01000011.1	[41328:42012](+)	WP_135951207.1	227	35	none	hypothetical protein
E5338_RS05000	NZ_SRYI01000011.1	[42047:42545](-)	WP_078009706.1	165	32.7	none	GNAT family N-acetyltransferase
E5338_RS05080	NZ_SRYI01000011.1	[57003:57990](-)	WP_135951220.1	328	39.8	none	ABC transporter substrate-binding protein, peptide ABC transporter substrate-binding protein, peptide ABC transporter substrate-binding protein, ABC transporter substrate-binding protein
E5338_RS05125	NZ_SRYI01000011.1	[66163:67885](-)	WP_135951224.1	573	38.6	none	ABC transporter ATP-binding protein, ABC transporter ATP-binding protein, ATP-binding cassette domain-containing protein, ATP-binding cassette domain-containing protein
E5338_RS05280	NZ_SRYI01000012.1	[31932:33504](+)	WP_135951251.1	523	41.3	none	amidohydrolase, amidohydrolase family protein, amidohydrolase, amidohydrolase family protein
E5338_RS05290	NZ_SRYI01000012.1	[34286:35162](-)	WP_135951253.1	291	25.1	none	Rgg/GadR/MutR family transcriptional regulator, hypothetical protein, hypothetical protein, Rgg/GadR/MutR family transcriptional regulator
E5338_RS05295	NZ_SRYI01000012.1	[35350:36184](+)	WP_135951255.1	277	30.3	none	ABC transporter ATP-binding protein
E5338_RS05300	NZ_SRYI01000012.1	[36176:36896](+)	WP_113897076.1	239	25.8	none	ABC transporter permease, hypothetical protein, hypothetical protein, ABC transporter permease
E5338_RS05310	NZ_SRYI01000012.1	[37442:37715](+)	WP_135951257.1	90	37.3	none	branched-chain amino acid transporter AzlD
E5338_RS05325	NZ_SRYI01000012.1	[38887:39538](-)	WP_135951285.1	216	39.6	none	MgtC/SapB family protein, MgtC/SapB family protein, methyltransferase, methyltransferase
E5338_RS05360	NZ_SRYI01000012.1	[43880:44180](-)	WP_020843448.1	99	32	none	hypothetical protein
E5338_RS05370	NZ_SRYI01000012.1	[44977:45967](-)	WP_135951287.1	329	28.9	none	GHKL domain-containing protein
E5338_RS05380	NZ_SRYI01000012.1	[47621:47930](+)	WP_135951271.1	102	24.9	none	hypothetical protein
E5338_RS05385	NZ_SRYI01000012.1	[48143:48812](-)	WP_135951273.1	222	40.6	none	RibD family protein, RibD family protein, deaminase, deaminase
E5338_RS05415	NZ_SRYI01000012.1	[53003:54296](+)	WP_019254118.1	430	36.4	none	hypothetical protein, oxidoreductase, oxidoreductase, hypothetical protein
E5338_RS05430	NZ_SRYI01000012.1	[55839:56325](+)	WP_019254122.1	161	40.1	none	flavodoxin
E5338_RS05440	NZ_SRYI01000012.1	[56933:57542](+)	WP_065533455.1	202	39	none	acetyltransferase, sugar O-acetyltransferase, sugar O-acetyltransferase, acetyltransferase
E5338_RS05445	NZ_SRYI01000012.1	[57567:58281](+)	WP_135951281.1	237	37.6	none	alpha/beta hydrolase
E5338_RS05450	NZ_SRYI01000012.1	[58815:59628](+)	WP_065867376.1	270	44.5	none	2-keto-4-pentenoate hydratase, hypothetical protein, hypothetical protein, 2-keto-4-pentenoate hydratase
E5338_RS05455	NZ_SRYI01000012.1	[59678:60629](+)	WP_003669420.1	316	46.2	none	L-lactate dehydrogenase
E5338_RS05530	NZ_SRYI01000013.1	[11192:11612](-)	WP_003672480.1	139	38.8	none	rhodanese-like domain-containing protein
E5338_RS05720	NZ_SRYI01000013.1	[44055:45411](-)	WP_065867355.1	451	40.7	none	helicase DnaB, replication initiation and membrane attachment protein
E5338_RS05760	NZ_SRYI01000013.1	[53275:53569](+)	WP_019253109.1	97	35.7	none	type II toxin-antitoxin system Phd/YefM family antitoxin
E5338_RS05765	NZ_SRYI01000013.1	[53572:53911](+)	WP_065867240.1	112	35.9	none	type II toxin-antitoxin system YafQ family toxin, type II toxin-antitoxin system YafQ family toxin, type II toxin-antitoxin system mRNA interferase toxin, RelE/StbE family, type II toxin-antitoxin system mRNA interferase toxin, RelE/StbE family
E5338_RS05790	NZ_SRYI01000013.1	[56790:57771](+)	WP_019253828.1	326	40.3	none	aldo/keto reductase, aldo/keto reductase, oxidoreductase, oxidoreductase
E5338_RS05795	NZ_SRYI01000013.1	[57809:59333](+)	WP_135951317.1	507	43.6	none	glycosyltransferase
E5338_RS05820	NZ_SRYI01000014.1	[4277:5297](+)	WP_019253947.1	339	36.8	none	beta-lactamase family protein, serine hydrolase, serine hydrolase, beta-lactamase family protein
E5338_RS05995	NZ_SRYI01000014.1	[38232:39504](-)	WP_113896684.1	423	34	none	oligosaccharide MFS transporter
E5338_RS06000	NZ_SRYI01000014.1	[39525:40503](-)	WP_113896683.1	325	36.5	none	family 43 glycosylhydrolase
E5338_RS06005	NZ_SRYI01000014.1	[40778:41669](+)	WP_135951323.1	296	31.7	none	helix-turn-helix domain-containing protein
E5338_RS06025	NZ_SRYI01000014.1	[45831:47253](+)	WP_135951327.1	473	40.9	araA	L-arabinose isomerase
E5338_RS06070	NZ_SRYI01000015.1	[<0:3586](-)	WP_135951333.1	1194	41.8	none	YSIRK-type signal peptide-containing protein
E5338_RS06080	NZ_SRYI01000015.1	[19455:37260](-)	WP_135951335.1	5934	39	none	BspA family leucine-rich repeat surface protein, LPXTG cell wall anchor domain-containing protein
E5338_RS06135	NZ_SRYI01000015.1	[46620:>46750](-)	WP_135951346.1	42	34.6	none	IS66 family transposase, transposase domain-containing protein
E5338_RS06155	NZ_SRYI01000016.1	[6927:7125](-)	WP_019251828.1	65	32.3	none	hypothetical protein
E5338_RS06205	NZ_SRYI01000016.1	[19715:23855](-)	WP_135951358.1	1379	42.9	none	YSIRK-type signal peptide-containing protein
E5338_RS06245	NZ_SRYI01000016.1	[31121:32357](+)	WP_113896352.1	411	44.9	none	MFS transporter
E5338_RS06275	NZ_SRYI01000017.1	[162:708](-)	WP_135951372.1	181	39.7	none	class I SAM-dependent methyltransferase, class I SAM-dependent methyltransferase, methyltransferase domain-containing protein, methyltransferase domain-containing protein
E5338_RS06300	NZ_SRYI01000017.1	[5492:6632](-)	WP_135951378.1	379	40.9	none	beta-glucanase, glycoside hydrolase, glycoside hydrolase, beta-glucanase
E5338_RS06310	NZ_SRYI01000017.1	[8096:8960](-)	WP_020843306.1	287	36.5	none	efflux RND transporter permease subunit, hypothetical protein, hypothetical protein, efflux RND transporter permease subunit
E5338_RS06410	NZ_SRYI01000017.1	[25274:25670](-)	WP_003664747.1	131	37.6	none	hypothetical protein
E5338_RS06430	NZ_SRYI01000017.1	[28593:29487](-)	WP_135951386.1	297	38	none	LysR family transcriptional regulator
E5338_RS06435	NZ_SRYI01000017.1	[29615:30722](+)	WP_135951388.1	368	41.2	none	NAD(P)-dependent alcohol dehydrogenase, NAD(P)-dependent alcohol dehydrogenase, alcohol dehydrogenase catalytic domain-containing protein, alcohol dehydrogenase catalytic domain-containing protein
E5338_RS06440	NZ_SRYI01000017.1	[30739:31204](+)	WP_135951390.1	154	40.8	none	low molecular weight phosphotyrosine protein phosphatase
E5338_RS06460	NZ_SRYI01000017.1	[34778:>35773](-)	WP_135951396.1	330	46.7	none	LPXTG cell wall anchor domain-containing protein
E5338_RS06785	NZ_SRYI01000020.1	[<0:130](+)	WP_135951346.1	42	34.6	none	IS66 family transposase, transposase domain-containing protein
E5338_RS06985	NZ_SRYI01000021.1	[5340:6843](+)	WP_135951479.1	500	40.7	none	LytTR family transcriptional regulator
E5338_RS07230	NZ_SRYI01000023.1	[712:3457](-)	WP_135951512.1	914	37	none	peptidoglycan DD-metalloendopeptidase family protein
E5338_RS07355	NZ_SRYI01000023.1	[25054:26230](+)	WP_135951527.1	391	35.7	none	MFS transporter, hypothetical protein
E5338_RS07500	NZ_SRYI01000025.1	[755:1574](+)	WP_135951554.1	272	37.8	none	HAD family phosphatase, HAD family phosphatase, HAD-IIB family hydrolase, HAD-IIB family hydrolase
E5338_RS07800	NZ_SRYI01000027.1	[12655:13276](+)	WP_135951649.1	206	37.6	none	sugar transferase
E5338_RS07805	NZ_SRYI01000027.1	[13272:14469](+)	WP_135951639.1	398	39.5	none	glycosyltransferase
E5338_RS07810	NZ_SRYI01000027.1	[14455:15445](+)	WP_135951651.1	329	36.4	none	capsular biosynthesis protein, hypothetical protein, hypothetical protein, capsular biosynthesis protein
E5338_RS07815	NZ_SRYI01000027.1	[15453:16368](+)	WP_135951640.1	304	36.9	none	DUF1792 domain-containing protein
E5338_RS07820	NZ_SRYI01000027.1	[16367:17516](+)	WP_066035971.1	382	35.8	none	hypothetical protein
E5338_RS07825	NZ_SRYI01000027.1	[17505:19035](+)	WP_066035970.1	509	33.5	none	oligosaccharide flippase family protein
E5338_RS07830	NZ_SRYI01000027.1	[19041:19782](+)	WP_066035969.1	246	34.8	none	glycosyl transferase, hypothetical protein, hypothetical protein, glycosyl transferase
E5338_RS07835	NZ_SRYI01000027.1	[19778:20759](+)	WP_135951642.1	326	35.7	none	glycosyltransferase, glycosyltransferase family 2 protein, glycosyltransferase family 2 protein, glycosyltransferase
E5338_RS07840	NZ_SRYI01000027.1	[20758:21730](+)	WP_066035967.1	323	31.5	none	glycosyltransferase
E5338_RS07845	NZ_SRYI01000027.1	[21743:22862](+)	WP_135951645.1	372	32.7	none	glycosyltransferase, glycosyltransferase family 2 protein, glycosyltransferase family 2 protein, glycosyltransferase
E5338_RS07850	NZ_SRYI01000028.1	[<0:6209](-)	WP_135951653.1	2068	37.9	none	DUF1542 domain-containing protein
E5338_RS07860	NZ_SRYI01000028.1	[8065:9445](-)	WP_135951655.1	459	42.3	none	UDP-N-acetylmuramoyl-tripeptide--D-alanyl-D- alanine ligase
E5338_RS07940	NZ_SRYI01000029.1	[123:2445](-)	WP_135951672.1	773	37.9	none	glycoside hydrolase family 73 protein, glycoside hydrolase family 73 protein, mannosyl-glycoprotein endo-beta-N-acetylglucosamidase, mannosyl-glycoprotein endo-beta-N-acetylglucosamidase
E5338_RS07945	NZ_SRYI01000029.1	[2560:3511](-)	WP_042746551.1	316	34.8	none	glycosyltransferase
E5338_RS07950	NZ_SRYI01000029.1	[3513:5196](-)	WP_135951674.1	560	28.5	none	hypothetical protein
E5338_RS07965	NZ_SRYI01000029.1	[7538:7919](-)	WP_135951676.1	126	31.2	none	acyltransferase family protein
E5338_RS07970	NZ_SRYI01000029.1	[8054:8831](-)	WP_135951678.1	258	29.6	none	DUF4422 domain-containing protein
E5338_RS07975	NZ_SRYI01000029.1	[8915:9554](-)	WP_135951680.1	212	33.4	none	chain-length determining protein
E5338_RS07980	NZ_SRYI01000029.1	[9550:10735](-)	WP_109897587.1	394	29.6	none	hypothetical protein
E5338_RS07985	NZ_SRYI01000029.1	[10750:11677](-)	WP_135951682.1	308	32.9	none	glycosyltransferase
E5338_RS07990	NZ_SRYI01000029.1	[11676:12666](-)	WP_135951684.1	329	30.6	none	glycosyltransferase, glycosyltransferase family 2 protein, glycosyltransferase family 2 protein, glycosyltransferase
E5338_RS07995	NZ_SRYI01000029.1	[12683:13643](-)	WP_124216516.1	319	32.6	none	glycosyltransferase, glycosyltransferase family 2 protein, glycosyltransferase family 2 protein, glycosyltransferase
E5338_RS08000	NZ_SRYI01000029.1	[13657:15094](-)	WP_135951687.1	478	33.6	none	flippase, oligosaccharide flippase family protein, oligosaccharide flippase family protein, flippase
E5338_RS08010	NZ_SRYI01000029.1	[16406:21533](-)	WP_135951691.1	1708	36.1	none	arabinogalactan endo-1,4-beta-galactosidase, hypothetical protein, hypothetical protein, arabinogalactan endo-1,4-beta-galactosidase
E5338_RS08015	NZ_SRYI01000030.1	[157:3082](+)	WP_135951693.1	974	34.9	none	DUF4767 domain-containing protein
E5338_RS08025	NZ_SRYI01000030.1	[6954:8385](+)	WP_135951703.1	476	37.3	none	hypothetical protein
E5338_RS08095	NZ_SRYI01000031.1	[102:894](+)	WP_135951705.1	263	27.9	none	DUF3800 domain-containing protein
E5338_RS08115	NZ_SRYI01000031.1	[7632:8535](+)	WP_135951713.1	300	46.6	none	glycoside hydrolase family 25
E5338_RS08155	NZ_SRYI01000031.1	[18493:19330](+)	WP_035151392.1	278	39.4	none	histidine phosphatase family protein
E5338_RS08175	NZ_SRYI01000032.1	[<0:663](-)	WP_135951729.1	220	35.2	none	energy-coupling factor transporter transmembrane protein EcfT
E5338_RS08495	NZ_SRYI01000035.1	[3419:4274](-)	WP_135951762.1	284	40.8	none	NAD(P)H-binding protein, SDR family NAD(P)-dependent oxidoreductase
E5338_RS08530	NZ_SRYI01000035.1	[8461:9814](-)	WP_135951777.1	450	38.1	none	ClC family H(+)/Cl(-) exchange transporter
E5338_RS08575	NZ_SRYI01000036.1	[1872:2136](-)	WP_051111522.1	87	37.8	none	hypothetical protein
E5338_RS08645	NZ_SRYI01000036.1	[15102:15330](-)	WP_135951799.1	75	38.1	none	hypothetical protein
E5338_RS08650	NZ_SRYI01000036.1	[15437:>15714](+)	WP_135951801.1	91	39.3	none	SDR family NAD(P)-dependent oxidoreductase
E5338_RS08680	NZ_SRYI01000037.1	[7576:9046](+)	WP_135951810.1	489	36.8	none	ABC-F family ATP-binding cassette domain-containing protein, ABC-F type ribosomal protection protein, ABC-F type ribosomal protection protein, ATP-binding cassette domain-containing protein, ABC-F family ATP-binding cassette domain-containing protein, ATP-binding cassette domain-containing protein
E5338_RS08685	NZ_SRYI01000037.1	[8983:9217](-)	WP_135951811.1	77	35.8	none	hypothetical protein
E5338_RS08690	NZ_SRYI01000037.1	[9276:9993](-)	WP_135951813.1	238	39.3	none	alpha/beta hydrolase, alpha/beta hydrolase fold domain-containing protein, alpha/beta hydrolase fold domain-containing protein, alpha/beta hydrolase
E5338_RS08835	NZ_SRYI01000040.1	[3199:4051](+)	WP_135951839.1	283	36.3	none	ABC transporter ATP-binding protein, ABC transporter ATP-binding protein, ATP-binding cassette domain-containing protein, ATP-binding cassette domain-containing protein
E5338_RS08840	NZ_SRYI01000040.1	[4052:4904](+)	WP_003664450.1	283	34.3	none	ABC transporter permease, hypothetical protein, multidrug ABC transporter permease
E5338_RS08845	NZ_SRYI01000040.1	[4906:5359](+)	WP_003664454.1	150	31.7	none	LytTR family transcriptional regulator
E5338_RS08850	NZ_SRYI01000040.1	[5360:5747](+)	WP_003664455.1	128	32.5	none	DUF3021 domain-containing protein, DUF3021 domain-containing protein, DUF3021 family protein, DUF3021 family protein
E5338_RS08870	NZ_SRYI01000040.1	[8647:9286](-)	WP_019253063.1	212	43.6	none	Crp/Fnr family transcriptional regulator, Crp/Fnr family transcriptional regulator, cyclic nucleotide-binding domain-containing protein, cyclic nucleotide-binding domain-containing protein
E5338_RS08875	NZ_SRYI01000040.1	[9310:9856](-)	WP_019253064.1	181	40.8	none	DNA-binding protein, hypothetical protein, hypothetical protein, DNA-binding protein
E5338_RS08880	NZ_SRYI01000040.1	[9848:10085](-)	WP_003664466.1	78	38.3	none	heavy-metal-associated domain-containing protein
E5338_RS08885	NZ_SRYI01000040.1	[10147:12004](-)	WP_135951841.1	618	44.9	none	heavy metal translocating P-type ATPase
E5338_RS08890	NZ_SRYI01000040.1	[12140:12497](-)	WP_050780397.1	118	32.4	none	hypothetical protein
E5338_RS08895	NZ_SRYI01000040.1	[12487:12760](-)	WP_050780398.1	90	32.6	none	TetR family transcriptional regulator
E5338_RS08900	NZ_SRYI01000041.1	[<0:911](+)	WP_135951843.1	302	44.2	none	LPXTG cell wall anchor domain-containing protein
E5338_RS08905	NZ_SRYI01000041.1	[1447:>12806](+)	WP_135951845.1	3785	42	none	YSIRK-type signal peptide-containing protein
E5338_RS08910	NZ_SRYI01000042.1	[<0:67](-)	WP_135951853.1	21	44.7	none	LacI family DNA-binding transcriptional regulator
E5338_RS08940	NZ_SRYI01000042.1	[4856:>12640](+)	WP_135951851.1	2593	40.6	none	YSIRK-type signal peptide-containing protein
E5338_RS08955	NZ_SRYI01000043.1	[1171:1618](+)	WP_029507439.1	148	36.2	none	hypothetical protein
E5338_RS08970	NZ_SRYI01000043.1	[3050:4232](-)	WP_020843267.1	393	40.4	none	ammonia permease, ammonium transporter, ammonium transporter, ammonia permease
E5338_RS08980	NZ_SRYI01000043.1	[5934:6417](+)	WP_135951857.1	160	37.6	none	GNAT family N-acetyltransferase
E5338_RS09015	NZ_SRYI01000043.1	[11226:>11610](+)	WP_135951864.1	127	33.8	none	hydrophobic protein
E5338_RS09080	NZ_SRYI01000045.1	[3035:3848](-)	WP_019253884.1	270	43.6	none	LysM peptidoglycan-binding domain-containing protein
E5338_RS09105	NZ_SRYI01000045.1	[9856:10411](-)	WP_135951879.1	184	37.1	none	GNAT family N-acetyltransferase
E5338_RS09195	NZ_SRYI01000047.1	[2479:3358](-)	WP_135951881.1	292	40.5	none	acetyl-CoA carboxylase carboxyl transferase subunit beta, acetyl-CoA carboxylase carboxyl transferase subunit beta, acetyl-CoA carboxylase, carboxyltransferase subunit beta, acetyl-CoA carboxylase, carboxyltransferase subunit beta
E5338_RS09205	NZ_SRYI01000047.1	[4712:5132](-)	WP_065867518.1	139	39.5	none	3-hydroxyacyl-ACP dehydratase FabZ, beta-hydroxyacyl-ACP dehydratase, beta-hydroxyacyl-ACP dehydratase, 3-hydroxyacyl-ACP dehydratase FabZ
E5338_RS09295	NZ_SRYI01000049.1	[276:1164](-)	WP_135951895.1	295	37.5	none	ribokinase
E5338_RS09300	NZ_SRYI01000049.1	[1169:2522](-)	WP_065869100.1	450	38	none	allantoin permease
E5338_RS09305	NZ_SRYI01000049.1	[2541:3513](-)	WP_135951903.1	323	39.5	none	ADP-ribosylglycohydrolase family protein, hypothetical protein, hypothetical protein, ADP-ribosylglycohydrolase family protein
E5338_RS09310	NZ_SRYI01000049.1	[3948:4494](-)	WP_113897592.1	181	42.3	none	cysteine hydrolase, cysteine hydrolase, isochorismatase family protein, isochorismatase family protein
E5338_RS09315	NZ_SRYI01000049.1	[4509:5943](-)	WP_135951896.1	477	45.8	none	nicotinate phosphoribosyltransferase
E5338_RS09320	NZ_SRYI01000049.1	[6045:6762](-)	WP_011953376.1	238	44.6	none	ADP-ribose pyrophosphatase, ADP-ribose pyrophosphatase, NUDIX domain-containing protein, NUDIX hydrolase, NUDIX domain-containing protein, NUDIX hydrolase
E5338_RS09325	NZ_SRYI01000049.1	[6858:7782](-)	WP_135951899.1	307	42.5	none	IS30 family transposase
E5338_RS09330	NZ_SRYI01000049.1	[8031:>8581](+)	WP_135951900.1	182	36.1	none	ISL3 family transposase, transposase
E5338_RS09335	NZ_SRYI01000050.1	[165:2961](-)	WP_135951905.1	931	39.3	none	glycoside hydrolase, peptidoglycan endopeptidase, peptidoglycan endopeptidase, glycoside hydrolase
E5338_RS09355	NZ_SRYI01000050.1	[7588:8068](-)	WP_079376130.1	159	37.5	none	N-acetylmuramoyl-L-alanine amidase
E5338_RS09360	NZ_SRYI01000051.1	[180:5043](-)	WP_081305751.1	1620	35.3	none	dextransucrase, hypothetical protein, hypothetical protein, dextransucrase
E5338_RS09365	NZ_SRYI01000051.1	[5264:6125](-)	WP_135951910.1	286	41.2	none	DDE-type integrase/transposase/recombinase, IS3 family transposase
E5338_RS09385	NZ_SRYI01000051.1	[7761:7857](-)	WP_135951911.1	31	22.9	none	hypothetical protein
E5338_RS09390	NZ_SRYI01000052.1	[411:>7757](-)	WP_135951913.1	2447	39.3	none	DUF1542 domain-containing protein
E5338_RS09395	NZ_SRYI01000053.1	[56:410](-)	WP_135951915.1	117	39.8	none	hypothetical protein
E5338_RS09400	NZ_SRYI01000053.1	[402:804](+)	WP_135951917.1	133	32.8	none	tyrosine-type recombinase/integrase
E5338_RS09405	NZ_SRYI01000053.1	[1134:1659](-)	WP_135951919.1	174	38.6	none	hypothetical protein
E5338_RS09410	NZ_SRYI01000053.1	[1701:2223](-)	WP_135951921.1	173	36.9	none	hypothetical protein
E5338_RS09415	NZ_SRYI01000053.1	[2227:3109](-)	WP_135951923.1	293	51.2	none	hypothetical protein
E5338_RS09420	NZ_SRYI01000053.1	[3322:4759](-)	WP_135951925.1	478	40.8	none	gametolysin
E5338_RS09425	NZ_SRYI01000053.1	[4751:5189](-)	WP_135951927.1	145	38.5	none	hypothetical protein
E5338_RS09430	NZ_SRYI01000053.1	[5175:5445](-)	WP_122481187.1	89	39.2	none	hypothetical protein
E5338_RS09435	NZ_SRYI01000053.1	[5458:5941](-)	WP_135951929.1	160	34.7	none	hypothetical protein
E5338_RS09440	NZ_SRYI01000053.1	[5954:6140](-)	WP_135951931.1	61	38.1	none	hypothetical protein
E5338_RS09445	NZ_SRYI01000053.1	[6151:6619](-)	WP_135951933.1	155	42.7	none	alpha-amylase, hypothetical protein, hypothetical protein, alpha-amylase
E5338_RS09450	NZ_SRYI01000053.1	[6631:6883](-)	WP_135951935.1	83	38	none	hypothetical protein
E5338_RS09475	NZ_SRYI01000055.1	[177:5496](-)	WP_135951939.1	1772	35.1	none	dextransucrase
E5338_RS09490	NZ_SRYI01000056.1	[2726:3536](+)	WP_065867939.1	269	42.2	thiM	hydroxyethylthiazole kinase
E5338_RS09520	NZ_SRYI01000057.1	[4651:4855](-)	WP_135951945.1	67	34.8	none	hypothetical protein
E5338_RS09545	NZ_SRYI01000059.1	[444:1533](-)	WP_035156778.1	362	43.3	carA	glutamine-hydrolyzing carbamoyl-phosphate synthase small subunit
E5338_RS09565	NZ_SRYI01000060.1	[3078:>4031](-)	WP_135951956.1	316	46.2	none	LPXTG cell wall anchor domain-containing protein
E5338_RS09700	NZ_SRYI01000063.1	[1676:3017](+)	WP_003664144.1	446	35.4	none	IS4-like element ISLre1 family transposase
E5338_RS09705	NZ_SRYI01000064.1	[257:1109](+)	WP_135951966.1	283	32.6	none	hypothetical protein
E5338_RS09715	NZ_SRYI01000064.1	[2265:2538](+)	WP_003674050.1	90	32.6	none	helix-turn-helix transcriptional regulator
E5338_RS09740	NZ_SRYI01000066.1	[<0:>2323](-)	WP_135951973.1	773	43.9	carB	carbamoyl-phosphate synthase large subunit
E5338_RS09745	NZ_SRYI01000067.1	[79:1609](-)	WP_135951975.1	509	40.1	none	IS66 family transposase
E5338_RS09750	NZ_SRYI01000067.1	[1675:2032](-)	WP_066036014.1	118	37.8	tnpB	IS66 family insertion sequence element accessory protein TnpB
E5338_RS09755	NZ_SRYI01000067.1	[2021:2210](-)	WP_016496780.1	62	36.5	none	hypothetical protein
E5338_RS09760	NZ_SRYI01000068.1	[<0:519](+)	WP_135951977.1	172	40.6	none	SDR family oxidoreductase
E5338_RS09770	NZ_SRYI01000069.1	[242:812](-)	WP_135951981.1	189	34	none	hypothetical protein
E5338_RS09780	NZ_SRYI01000069.1	[1296:1632](-)	WP_135951985.1	111	37.2	none	helix-turn-helix transcriptional regulator
E5338_RS09785	NZ_SRYI01000070.1	[68:1244](-)	WP_135951987.1	391	37.5	none	IS200/IS605 family element transposase accessory protein TnpB
E5338_RS09790	NZ_SRYI01000070.1	[1243:1642](-)	WP_042229563.1	132	34	tnpA	IS200/IS605 family transposase
E5338_RS09800	NZ_SRYI01000072.1	[<0:196](+)	WP_135951989.1	64	40.3	none	energy-coupling factor transporter transmembrane protein EcfT
E5338_RS09835	NZ_SRYI01000076.1	[<0:130](+)	WP_135951995.1	42	33.8	none	IS66 family transposase, transposase domain-containing protein
E5338_RS09885	NZ_SRYI01000077.1	[<0:>1101](-)	WP_135951997.1	366	35.6	none	IS66 family transposase
E5338_RS09930	NZ_SRYI01000085.1	[2:164](+)	WP_080549871.1	53	40.1	none	hypothetical protein, hypothetical protein, transposase, transposase
E5338_RS09950	NZ_SRYI01000088.1	[<0:116](+)	WP_135952000.1	37	30.1	none	winged helix-turn-helix transcriptional regulator
E5338_RS09955	NZ_SRYI01000089.1	[19:>398](-)	WP_135952002.1	125	40.1	none	IS30 family transposase
E5338_RS09965	NZ_SRYI01000091.1	[<0:248](-)	WP_135952004.1	81	39.9	tnpB	IS66 family insertion sequence element accessory protein TnpB

## Sheet: shared in L. murinus
LOCUS ID in NM26	LOCUS ID in NM28	PROTEIN ID in NM26	PROTEIN ID in NM28	GENE NAME	DESCRIPTION
E5340_RS11150	E5341_RS03615	WP_119448576.1	WP_135998003.1	none	hypothetical protein
E5340_RS11155	E5341_RS03620	WP_135942503.1	WP_089135702.1	none	DUF5085 family protein
E5340_RS11165	E5341_RS03555	WP_129303371.1	WP_135997995.1	none	hypothetical protein
E5340_RS11175	E5341_RS00880	WP_135941821.1	WP_135997763.1	none	IS3 family transposase
E5340_RS11185	E5341_RS11020	WP_135942504.1	WP_135998903.1	none	alpha/beta hydrolase
E5340_RS11190	E5341_RS11025	WP_135942505.1	WP_135998905.1	none	hypothetical protein, hypothetical protein, metallophosphatase, metallophosphatase
E5340_RS11195	E5341_RS11030	WP_119448458.1	WP_119448458.1	none	HAMP domain-containing histidine kinase
E5340_RS11210	E5341_RS00820	WP_135942506.1	WP_135997765.1	none	L,D-transpeptidase family protein
E5340_RS11215	E5341_RS00815	WP_004047830.1	WP_135997759.1	none	M1 family metallopeptidase, peptidase
E5340_RS11245	E5341_RS10630	WP_135942511.1	WP_004050884.1	none	helix-turn-helix transcriptional regulator, metalloregulator ArsR/SmtB family transcription factor
E5340_RS11250	E5341_RS10635	WP_135942512.1	WP_135998848.1	none	ABC transporter ATP-binding protein
E5340_RS11265	E5341_RS10520	WP_135942515.1	WP_135998826.1	none	YSIRK-type signal peptide-containing protein
E5340_RS03280	E5341_RS02290	WP_135941969.1	WP_135941969.1	none	ATP-binding protein
E5340_RS03285	E5341_RS02285	WP_004049635.1	WP_135997911.1	none	UDP-N-acetylmuramoyl-L-alanyl-D-glutamate--2, 6-diaminopimelate ligase
E5340_RS03290	E5341_RS02280	WP_004049633.1	WP_135997899.1	none	carboxylate--amine ligase, hypothetical protein, hypothetical protein, carboxylate--amine ligase
E5340_RS03295	E5341_RS02275	WP_129303355.1	WP_135997898.1	none	amino acid racemase
E5340_RS03300	E5341_RS02270	WP_119448418.1	WP_119448418.1	none	hypothetical protein
E5340_RS03305	E5341_RS02265	WP_135941970.1	WP_135997897.1	none	ferrochelatase
E5340_RS03310	E5341_RS02260	WP_004049624.1	WP_004049624.1	none	hypothetical protein
E5340_RS03315	E5341_RS02255	WP_135941971.1	WP_135997896.1	pepF	oligoendopeptidase F
E5340_RS03320	E5341_RS02250	WP_135941972.1	WP_135997895.1	none	homoserine O-succinyltransferase
E5340_RS03325	E5341_RS02245	WP_135941973.1	WP_004049618.1	cysK	cysteine synthase A
E5340_RS03330	E5341_RS02220	WP_004049603.1	WP_004049603.1	none	NCS2 family permease
E5340_RS03335	E5341_RS02215	WP_135941974.1	WP_135997893.1	none	MerR family transcriptional regulator
E5340_RS03340	E5341_RS02210	WP_004049599.1	WP_119448168.1	none	hypothetical protein
E5340_RS03345	E5341_RS02205	WP_004049597.1	WP_135997892.1	none	adenylosuccinate synthase
E5340_RS03350	E5341_RS02200	WP_135941975.1	WP_004049595.1	pflB	formate C-acetyltransferase
E5340_RS03355	E5341_RS02195	WP_004049593.1	WP_119448167.1	pflA	pyruvate formate lyase-activating protein
E5340_RS03360	E5341_RS02190	WP_004049591.1	WP_004049591.1	none	hypothetical protein
E5340_RS03365	E5341_RS02185	WP_004049590.1	WP_135997891.1	none	energy-coupling factor transporter transmembrane protein EcfT
E5340_RS03370	E5341_RS02180	WP_135941976.1	WP_135997890.1	none	ABC transporter ATP-binding protein, ATP-binding cassette domain-containing protein, ATP-binding cassette domain-containing protein, ABC transporter ATP-binding protein
E5340_RS03375	E5341_RS02175	WP_004049588.1	WP_135997889.1	none	ECF-type riboflavin transporter substrate-binding protein
E5340_RS03380	E5341_RS02170	WP_089135029.1	WP_135997910.1	none	DNA-directed RNA polymerase subunit delta, S-adenosyl-l-methionine hydroxide adenosyltransferase family protein, S-adenosyl-l-methionine hydroxide adenosyltransferase family protein, DNA-directed RNA polymerase subunit delta
E5340_RS03385	E5341_RS02165	WP_004049581.1	PSEUDOGENE	none	acyl-CoA thioesterase
E5340_RS03390	E5341_RS02160	WP_135941977.1	WP_135997888.1	none	HAD-IC family P-type ATPase
E5340_RS03395	E5341_RS02155	WP_004049578.1	WP_004049578.1	none	NupC family nucleoside transporter, NupC family nucleoside transporter, NupC/NupG family nucleoside CNT transporter, nucleoside permease, NupC/NupG family nucleoside CNT transporter, nucleoside permease
E5340_RS03400	E5341_RS09840	WP_004049576.1	WP_004049576.1	none	DUF1304 domain-containing protein
E5340_RS03405	E5341_RS09835	WP_004049570.1	WP_135998726.1	none	pyridoxamine kinase
E5340_RS03410	E5341_RS09830	WP_039936207.1	WP_119448171.1	none	hypothetical protein, hypothetical protein, membrane protein, membrane protein
E5340_RS03440	E5341_RS09810	WP_004049566.1	WP_004049566.1	none	response regulator transcription factor
E5340_RS03445	E5341_RS09805	WP_004049565.1	WP_135056125.1	walK	cell wall metabolism sensor histidine kinase WalK
E5340_RS03450	E5341_RS09800	WP_004049564.1	WP_004049564.1	none	hypothetical protein
E5340_RS03455	E5341_RS09795	WP_135941978.1	WP_004049563.1	none	hypothetical protein
E5340_RS03460	E5341_RS09790	WP_004049562.1	WP_135998721.1	none	MBL fold metallo-hydrolase
E5340_RS03465	E5341_RS09785	WP_004049561.1	WP_135998719.1	none	PDZ domain-containing protein
E5340_RS03470	E5341_RS09780	WP_004049560.1	WP_004049560.1	rlmH	23S rRNA (pseudouridine(1915)-N(3))-methyltransferase RlmH
E5340_RS11325	E5341_RS05705	WP_089135506.1	WP_135998173.1	none	PTS sugar transporter subunit IIC
E5340_RS11330	E5341_RS05700	WP_004050778.1	WP_004050778.1	none	PTS sugar transporter subunit IIB
E5340_RS11335	E5341_RS05695	WP_004050777.1	WP_004050777.1	none	PTS lactose/cellobiose transporter subunit IIA
E5340_RS11340	E5341_RS11635	WP_135942525.1	PSEUDOGENE	none	hypothetical protein, hypothetical protein, recombinase family protein, recombinase family protein
E5340_RS11350	E5341_RS00880	WP_135942275.1	WP_135997763.1	none	IS3 family transposase
E5340_RS11360	E5341_RS05160	PSEUDOGENE	PSEUDOGENE	none	hypothetical protein
E5340_RS11365	E5341_RS05165	WP_004050057.1	WP_135998124.1	none	protein-tyrosine-phosphatase, tyrosine-protein phosphatase
E5340_RS11370	E5341_RS05170	WP_135942526.1	WP_004050055.1	none	hypothetical protein
E5340_RS11380	E5341_RS03365	WP_004050853.1	WP_135997981.1	none	GntR family transcriptional regulator
E5340_RS11385	E5341_RS03360	WP_089135509.1	WP_135997980.1	none	hypothetical protein
E5340_RS11395	E5341_RS11130	WP_135942527.1	WP_135942527.1	none	protein rep
E5340_RS11405	E5341_RS05180	WP_135942528.1	WP_135942528.1	none	threonine/serine exporter
E5340_RS11410	E5341_RS05185	WP_004050050.1	WP_004050050.1	none	threonine/serine exporter family protein
E5340_RS11420	E5341_RS04225	WP_135942529.1	WP_135998056.1	none	IS30 family transposase
E5340_RS11445	E5341_RS11200	WP_135942531.1	WP_135055853.1	none	hypothetical protein
E5340_RS11450	E5341_RS11205	WP_004047250.1	WP_004047250.1	none	hypothetical protein
E5340_RS11455	E5341_RS11210	WP_135055850.1	WP_135055850.1	none	hypothetical protein
E5340_RS11470	E5341_RS10185	WP_004051161.1	WP_004051161.1	none	dihydrofolate reductase, hypothetical protein, hypothetical protein, dihydrofolate reductase
E5340_RS11475	E5341_RS10190	WP_135942532.1	WP_135998776.1	none	hypothetical protein
E5340_RS03480	E5341_RS05525	WP_004049898.1	WP_004049898.1	none	DJ-1/PfpI family protein
E5340_RS03485	E5341_RS05530	WP_004049896.1	WP_135998153.1	none	ACP phosphodiesterase, hypothetical protein, hypothetical protein, ACP phosphodiesterase
E5340_RS03490	E5341_RS05535	WP_004049894.1	WP_004049894.1	none	LysE family transporter
E5340_RS03495	E5341_RS05540	WP_004049892.1	WP_135998154.1	pgmB	beta-phosphoglucomutase
E5340_RS03500	E5341_RS05545	WP_004049890.1	WP_135998155.1	none	glycoside hydrolase family 65 protein
E5340_RS03505	E5341_RS05550	WP_135941979.1	WP_135941979.1	none	LacI family DNA-binding transcriptional regulator
E5340_RS03510	E5341_RS05555	WP_135941980.1	WP_135941980.1	none	ASCH domain-containing protein
E5340_RS03515	E5341_RS05560	WP_135941981.1	WP_135998156.1	cadA	cadmium-translocating P-type ATPase
E5340_RS03520	E5341_RS05565	WP_135941982.1	WP_135998157.1	brnQ	branched-chain amino acid transport system II carrier protein
E5340_RS03525	E5341_RS05570	WP_135941983.1	WP_135998158.1	none	ABC transporter permease subunit, ABC transporter permease/substrate-binding protein, ABC transporter permease/substrate-binding protein, ABC transporter permease subunit
E5340_RS03530	E5341_RS05575	WP_135941984.1	WP_135998159.1	none	ABC transporter ATP-binding protein, ATP-binding cassette domain-containing protein, ATP-binding cassette domain-containing protein, ABC transporter ATP-binding protein
E5340_RS03535	E5341_RS05580	WP_004049878.1	WP_004049878.1	none	ABC transporter ATP-binding protein, ATP-binding cassette domain-containing protein, ATP-binding cassette domain-containing protein, ABC transporter ATP-binding protein
E5340_RS03540	E5341_RS05585	WP_135941985.1	WP_135998160.1	none	ABC transporter ATP-binding protein, ATP-binding cassette domain-containing protein, ATP-binding cassette domain-containing protein, ABC transporter ATP-binding protein
E5340_RS03545	E5341_RS05590	WP_135941986.1	WP_135998161.1	none	winged helix-turn-helix transcriptional regulator
E5340_RS03550	E5341_RS11325	WP_119448145.1	WP_119448145.1	none	hypothetical protein
E5340_RS03565	E5341_RS08500	WP_056958305.1	WP_135057416.1	none	PspC domain-containing protein
E5340_RS03570	E5341_RS08495	WP_135941988.1	WP_135998501.1	none	DUF4097 family beta strand repeat protein
E5340_RS03575	E5341_RS08490	WP_135941989.1	WP_135998499.1	none	DUF1700 domain-containing protein
E5340_RS03580	E5341_RS08485	WP_004049863.1	WP_004049863.1	none	PadR family transcriptional regulator
E5340_RS03595	E5341_RS08475	WP_135941990.1	WP_135998497.1	none	hypothetical protein
E5340_RS03600	E5341_RS08470	WP_004049855.1	WP_135998495.1	none	VOC family protein
E5340_RS03605	E5341_RS08465	WP_056958321.1	WP_056958321.1	none	MerR family transcriptional regulator
E5340_RS03610	E5341_RS08460	WP_135941991.1	WP_135998493.1	none	DHA2 family efflux MFS transporter permease subunit, multidrug efflux MFS transporter, multidrug efflux MFS transporter, DHA2 family efflux MFS transporter permease subunit
E5340_RS03620	E5341_RS08450	WP_004049845.1	WP_004049845.1	none	hypothetical protein
E5340_RS03625	E5341_RS08445	WP_039936185.1	WP_039936185.1	none	hypothetical protein
E5340_RS03630	E5341_RS08440	WP_135941993.1	WP_135941993.1	none	hypothetical protein
E5340_RS03635	E5341_RS08435	WP_135941994.1	WP_135941994.1	none	hypothetical protein
E5340_RS03640	E5341_RS08430	WP_004049839.1	WP_004049839.1	none	MurR/RpiR family transcriptional regulator
E5340_RS03645	E5341_RS08425	WP_135941995.1	WP_135998488.1	none	6-phospho-alpha-glucosidase
E5340_RS03650	E5341_RS08420	WP_135941996.1	WP_135998486.1	none	PTS transporter subunit EIIC
E5340_RS03655	E5341_RS08415	WP_039936182.1	WP_135998484.1	none	DUF3825 domain-containing protein
E5340_RS03660	E5341_RS08410	WP_004049830.1	WP_056958336.1	none	MarR family transcriptional regulator
E5340_RS03665	E5341_RS08405	WP_004049828.1	WP_135998482.1	none	KH domain-containing protein, protein jag, protein jag, KH domain-containing protein
E5340_RS03670	E5341_RS08400	WP_004049826.1	WP_112193679.1	none	aldo/keto reductase
E5340_RS03675	E5341_RS08395	WP_004049824.1	WP_135998480.1	none	M13 family peptidase, hypothetical protein, hypothetical protein, peptidase M13, M13 family peptidase, peptidase M13
E5340_RS03680	E5341_RS08390	WP_135057367.1	WP_135057367.1	none	hypothetical protein, hypothetical protein, sodium:proton antiporter, sodium:proton antiporter
E5340_RS03685	E5341_RS08385	WP_135057364.1	WP_135057364.1	none	ECF transporter S component
E5340_RS03690	E5341_RS08380	WP_135941997.1	WP_135941997.1	none	hypothetical protein, hypothetical protein, pyridoxal kinase, pyridoxal kinase
E5340_RS03695	E5341_RS08375	WP_004049819.1	WP_135057358.1	none	(S)-acetoin forming diacetyl reductase
E5340_RS11485	E5341_RS02665	WP_004047649.1	WP_089135404.1	none	hypothetical protein
E5340_RS11490	E5341_RS02670	WP_004047648.1	WP_135997934.1	rmuC	DNA recombination protein RmuC
E5340_RS11510	E5341_RS10615	WP_004050887.1	WP_135998842.1	none	ATP-binding cassette domain-containing protein
E5340_RS11520	E5341_RS08920	WP_135942535.1	WP_004048199.1	none	peptide ABC transporter substrate-binding protein
E5340_RS11550	E5341_RS03595	WP_135942537.1	WP_135998000.1	none	hypothetical protein
E5340_RS11560	E5341_RS11350	PSEUDOGENE	PSEUDOGENE	none	IS3 family transposase
E5340_RS03720	E5341_RS09240	WP_004051823.1	WP_004051823.1	none	MFS transporter, MFS transporter, peptide MFS transporter, peptide MFS transporter
E5340_RS03735	E5341_RS09225	WP_004051821.1	WP_004051821.1	proC	pyrroline-5-carboxylate reductase
E5340_RS03740	E5341_RS09220	WP_135058297.1	WP_135058297.1	nagA	N-acetylglucosamine-6-phosphate deacetylase
E5340_RS03745	E5341_RS09215	WP_135058295.1	WP_135058295.1	none	GntR family transcriptional regulator
E5340_RS03750	E5341_RS09210	WP_004051818.1	WP_004051818.1	none	ECF transporter S component
E5340_RS03755	E5341_RS09205	WP_135941998.1	WP_135058293.1	none	nucleoside hydrolase, nucleoside hydrolase, purine nucleosidase, purine nucleosidase
E5340_RS03770	E5341_RS09200	WP_135942001.1	WP_135998619.1	none	WecB/TagA/CpsF family glycosyltransferase
E5340_RS03775	E5341_RS09195	WP_135942002.1	WP_004051813.1	none	nicotinate phosphoribosyltransferase
E5340_RS03780	E5341_RS09190	WP_004051811.1	WP_135998617.1	nadE	ammonia-dependent NAD(+) synthetase
E5340_RS03785	E5341_RS09185	WP_004051796.1	WP_135998615.1	recQ	DNA helicase RecQ
E5340_RS03790	E5341_RS09180	WP_004051794.1	WP_135998613.1	none	RNA-binding transcriptional accessory protein, S1 RNA-binding domain-containing protein, S1 RNA-binding domain-containing protein, RNA-binding transcriptional accessory protein
E5340_RS03795	E5341_RS09175	WP_004051792.1	WP_004051792.1	none	SprT family protein
E5340_RS03805	E5341_RS09165	WP_135942003.1	WP_135998611.1	none	beta-ketoacyl-ACP synthase III, beta-ketoacyl-ACP synthase III, ketoacyl-ACP synthase III, ketoacyl-ACP synthase III
E5340_RS03815	E5341_RS10575	WP_004051786.1	WP_004051786.1	none	LytR family transcriptional regulator, hypothetical protein, hypothetical protein, LytR family transcriptional regulator
E5340_RS03820	E5341_RS10580	WP_004051779.1	WP_004051779.1	none	threonine/serine exporter family protein
E5340_RS03825	E5341_RS10585	WP_004051778.1	WP_135998838.1	none	2,3-diphosphoglycerate-dependent phosphoglycerate mutase
E5340_RS03830	E5341_RS10590	WP_004051777.1	WP_112194367.1	none	C1 family peptidase, aminopeptidase
E5340_RS03835	E5341_RS10595	WP_004051776.1	WP_004051776.1	rpiA	ribose-5-phosphate isomerase RpiA
E5340_RS03840	E5341_RS10600	WP_039936561.1	WP_039936561.1	none	N-acetyltransferase
E5340_RS03845	E5341_RS10605	WP_135942004.1	WP_004051774.1	none	dUTP diphosphatase, dUTP diphosphatase, dUTP pyrophosphatase, dUTP pyrophosphatase
E5340_RS03850	E5341_RS09765	WP_004051773.1	WP_135998716.1	radA	DNA repair protein RadA
E5340_RS03855	E5341_RS09760	WP_135942005.1	WP_135998714.1	none	PIN domain nuclease, PIN domain nuclease, PIN/TRAM domain-containing protein, PIN/TRAM domain-containing protein
E5340_RS03860	E5341_RS09755	WP_004051770.1	WP_004051770.1	none	glutamate--tRNA ligase
E5340_RS03865	E5341_RS09750	WP_004051768.1	WP_135998712.1	none	cysteine--tRNA ligase
E5340_RS03870	E5341_RS09745	WP_004051767.1	WP_004051767.1	none	Mini-ribonuclease 3
E5340_RS03875	E5341_RS09740	WP_004051765.1	WP_004051765.1	rlmB	23S rRNA (guanosine(2251)-2'-O)-methyltransferase RlmB
E5340_RS03880	E5341_RS09735	WP_039936557.1	WP_135998710.1	none	NYN domain-containing protein
E5340_RS03885	E5341_RS09730	WP_004051760.1	WP_004051760.1	none	YSIRK-targeted surface antigen transcriptional regulator
E5340_RS11565	E5341_RS11385	WP_135942538.1	WP_135942538.1	none	IS110 family transposase
E5340_RS11580	E5341_RS11460	WP_004050881.1	WP_004050881.1	none	VOC family protein, VOC family virulence protein, VOC family virulence protein, glyoxalase, VOC family protein, glyoxalase
E5340_RS11585	E5341_RS11455	WP_004050882.1	WP_135998956.1	none	ABC transporter permease
E5340_RS11600	E5341_RS10295	WP_135942540.1	WP_135998786.1	none	hypothetical protein
E5340_RS11615	E5341_RS11425	WP_004050430.1	WP_004050430.1	none	helix-turn-helix transcriptional regulator
E5340_RS11625	E5341_RS11385	WP_135942542.1	WP_135942538.1	none	IS110 family transposase
E5340_RS03895	E5341_RS00460	WP_004047940.1	WP_004047940.1	none	helix-turn-helix domain-containing protein
E5340_RS03900	E5341_RS01735	WP_135942007.1	WP_135997830.1	none	LysR family transcriptional regulator
E5340_RS03905	E5341_RS01740	WP_135942008.1	WP_135942008.1	none	alpha/beta fold hydrolase, alpha/beta hydrolase, alpha/beta hydrolase, alpha/beta fold hydrolase
E5340_RS03910	E5341_RS01745	WP_056958771.1	WP_004049352.1	none	QacE family quaternary ammonium compound efflux SMR transporter, QacE family quaternary ammonium compound efflux SMR transporter, multidrug efflux SMR transporter, multidrug efflux SMR transporter
E5340_RS03915	E5341_RS01750	WP_135942009.1	WP_004049350.1	none	multidrug efflux SMR transporter
E5340_RS03920	E5341_RS01755	WP_004049348.1	WP_004049348.1	none	protein-ADP-ribose hydrolase
E5340_RS03925	E5341_RS01760	WP_004049345.1	WP_004049345.1	none	MFS transporter
E5340_RS03930	E5341_RS01765	WP_089135486.1	WP_089135486.1	none	hypothetical protein
E5340_RS03935	E5341_RS01770	WP_004049341.1	WP_135997831.1	none	NAD(P)H-dependent oxidoreductase, NADPH-dependent FMN reductase
E5340_RS03940	E5341_RS01775	WP_135942010.1	WP_004049339.1	none	NAD(P)H-dependent oxidoreductase, NADPH-dependent FMN reductase, NADPH-dependent FMN reductase, NAD(P)H-dependent oxidoreductase
E5340_RS03945	E5341_RS01780	WP_135942011.1	WP_039936126.1	none	hypothetical protein
E5340_RS03950	E5341_RS01785	WP_004049336.1	WP_004049336.1	none	Na+-transporting malonate decarboxylase, carboxybiotin decarboxylase subunit, madB, hypothetical protein, hypothetical protein, Na+-transporting malonate decarboxylase, carboxybiotin decarboxylase subunit, madB
E5340_RS03955	E5341_RS01790	WP_004049334.1	WP_135997832.1	none	hypothetical protein
E5340_RS03960	E5341_RS01795	WP_004049332.1	WP_004049332.1	none	N-acetyltransferase
E5340_RS03965	E5341_RS01800	WP_135942012.1	WP_135997833.1	none	hypothetical protein, hypothetical protein, nitrobenzoate reductase, nitrobenzoate reductase
E5340_RS03970	E5341_RS01805	WP_004049328.1	WP_135997834.1	none	aspartate--ammonia ligase
E5340_RS03975	E5341_RS01810	WP_135942013.1	WP_135057800.1	none	DNA/RNA non-specific endonuclease
E5340_RS03980	E5341_RS01815	WP_004049323.1	WP_004049323.1	none	MazG-like protein, hypothetical protein, hypothetical protein, MazG-like protein
E5340_RS03985	E5341_RS01820	WP_135942014.1	WP_004049321.1	none	CPBP family intramembrane metalloprotease
E5340_RS03990	E5341_RS01825	WP_004049319.1	WP_004049319.1	none	ABC transporter ATP-binding protein
E5340_RS03995	E5341_RS01830	WP_004049317.1	WP_135997835.1	none	ABC transporter permease, ABC transporter permease, hypothetical protein, hypothetical protein
E5340_RS04000	E5341_RS01835	WP_135942015.1	WP_135997836.1	none	hypothetical protein, hypothetical protein, sensor histidine kinase, two-component sensor histidine kinase, sensor histidine kinase, two-component sensor histidine kinase
E5340_RS04005	E5341_RS01840	WP_004049315.1	WP_004049315.1	none	response regulator transcription factor
E5340_RS04010	E5341_RS01845	WP_135057815.1	WP_004049314.1	none	DUF4828 domain-containing protein
E5340_RS04015	E5341_RS11115	WP_004049313.1	WP_004049313.1	none	Gfo/Idh/MocA family oxidoreductase
E5340_RS04020	E5341_RS11110	WP_135942016.1	WP_004049312.1	none	DEAD/DEAH box helicase
E5340_RS04025	E5341_RS11105	WP_135942017.1	WP_004049310.1	none	DUF3284 domain-containing protein
E5340_RS04055	E5341_RS01700	WP_076150027.1	WP_076150027.1	none	PH domain-containing protein
E5340_RS04065	E5341_RS01690	WP_135942021.1	WP_135997828.1	none	class I SAM-dependent methyltransferase, class I SAM-dependent methyltransferase, methyltransferase, methyltransferase
E5340_RS04070	E5341_RS01685	WP_135056890.1	WP_010689444.1	none	nucleoside deaminase
E5340_RS04080	E5341_RS01675	WP_135942022.1	WP_135056893.1	dnaX	DNA polymerase III subunit gamma/tau
E5340_RS04085	E5341_RS01670	WP_089135379.1	WP_089135379.1	none	YbaB/EbfC family nucleoid-associated protein
E5340_RS04090	E5341_RS01665	WP_004048359.1	WP_004048359.1	recR	recombination protein RecR
E5340_RS04095	E5341_RS01660	WP_039936044.1	WP_039936044.1	none	DUF2508 family protein, YaaL family protein, YaaL family protein, DUF2508 family protein
E5340_RS04100	E5341_RS01655	WP_135942023.1	WP_135942023.1	none	dTMP kinase
E5340_RS04105	E5341_RS01650	WP_004048354.1	WP_004048354.1	none	hypothetical protein
E5340_RS04110	E5341_RS01645	WP_135942024.1	WP_004048352.1	holB	DNA polymerase III subunit delta'
E5340_RS04115	E5341_RS01640	WP_004048350.1	WP_004048350.1	none	DNA replication initiation control protein YabA
E5340_RS04120	E5341_RS01635	WP_135942025.1	WP_135942025.1	rsmI	16S rRNA (cytidine(1402)-2'-O)-methyltransferase
E5340_RS04125	E5341_RS01630	WP_135056896.1	WP_135056896.1	none	acyl-ACP thioesterase, hypothetical protein, hypothetical protein, acyl-ACP thioesterase
E5340_RS04130	E5341_RS01625	WP_004048344.1	WP_004048344.1	none	asparaginase
E5340_RS04135	E5341_RS01620	WP_004048342.1	WP_004048342.1	tsaB	tRNA (adenosine(37)-N6)-threonylcarbamoyltransferase complex dimerization subunit type 1 TsaB
E5340_RS04145	E5341_RS01610	WP_004048339.1	WP_089135380.1	tsaD	tRNA (adenosine(37)-N6)-threonylcarbamoyltransferase complex transferase subunit TsaD
E5340_RS11640	E5341_RS10525	WP_004051015.1	WP_004051015.1	none	YitT family protein
E5340_RS11645	E5341_RS04685	WP_089135704.1	WP_135998092.1	none	Rgg/GadR/MutR family transcriptional regulator
E5340_RS11655	E5341_RS03600	WP_135942543.1	WP_135998001.1	none	DUF4176 domain-containing protein
E5340_RS11680	E5341_RS04225	WP_135942544.1	WP_135998056.1	none	IS30 family transposase
E5340_RS11685	E5341_RS01210	WP_004051467.1	WP_056959161.1	none	hypothetical protein
E5340_RS11690	E5341_RS01215	WP_004051468.1	WP_056959160.1	none	cytochrome b5, hypothetical protein, hypothetical protein, cytochrome b5
E5340_RS04155	E5341_RS03045	WP_004050023.1	WP_004050023.1	none	helix-turn-helix domain-containing protein, helix-turn-helix transcriptional regulator, helix-turn-helix transcriptional regulator, helix-turn-helix domain-containing protein
E5340_RS04165	E5341_RS03035	WP_004050027.1	WP_135997954.1	none	MarR family transcriptional regulator
E5340_RS04170	E5341_RS03030	WP_004050028.1	WP_004050028.1	none	Cof-type HAD-IIB family hydrolase
E5340_RS04175	E5341_RS03025	WP_135942026.1	WP_135942026.1	none	hypothetical protein
E5340_RS04180	E5341_RS03020	WP_135942027.1	WP_135997953.1	cadA	cadmium-translocating P-type ATPase, cadmium-translocating P-type ATPase, heavy metal translocating P-type ATPase, copper-translocating P-type ATPase, copper-translocating P-type ATPase, heavy metal translocating P-type ATPase
E5340_RS04185	E5341_RS03015	WP_004050031.1	WP_004050031.1	none	cation transporter
E5340_RS04190	E5341_RS03010	WP_135942028.1	WP_135997952.1	none	hypothetical protein
E5340_RS04195	E5341_RS03005	WP_004050033.1	WP_135997951.1	adhE	bifunctional acetaldehyde-CoA/alcohol dehydrogenase
E5340_RS04200	E5341_RS03000	WP_135942029.1	WP_135997950.1	none	MFS transporter
E5340_RS04205	E5341_RS02995	WP_135942030.1	WP_135997949.1	lacD	tagatose-bisphosphate aldolase
E5340_RS04210	E5341_RS02990	WP_089135611.1	WP_089135611.1	none	GntR family transcriptional regulator, UTRA domain-containing protein, UTRA domain-containing protein, GntR family transcriptional regulator
E5340_RS04215	E5341_RS02985	WP_135942031.1	WP_135942031.1	none	GntR family transcriptional regulator
E5340_RS04220	E5341_RS02980	WP_135942044.1	WP_135997966.1	none	beta-galactosidase
E5340_RS04225	E5341_RS02975	WP_089135609.1	WP_089135609.1	none	PTS sugar transporter subunit IIB, PTS sugar transporter subunit IIB, PTS transporter subunit IIB, PTS transporter subunit IIB
E5340_RS04230	E5341_RS02970	WP_076149025.1	WP_076149025.1	none	PTS fructose transporter subunit IIC, PTS sugar transporter subunit IIC, PTS sugar transporter subunit IIC, PTS fructose transporter subunit IIC
E5340_RS04235	E5341_RS02965	WP_135942032.1	WP_135997948.1	none	PTS system mannose/fructose/sorbose family transporter subunit IID
E5340_RS04240	E5341_RS02960	WP_135942033.1	WP_135055781.1	none	PTS fructose transporter subunit IIA
E5340_RS04245	E5341_RS02955	WP_135942034.1	WP_135997947.1	none	SIS domain-containing protein
E5340_RS04250	E5341_RS02950	WP_135942035.1	WP_135997946.1	nagA	N-acetylglucosamine-6-phosphate deacetylase
E5340_RS04255	E5341_RS02945	WP_135942036.1	PSEUDOGENE	none	vitamin B12 independent methionine synthase
E5340_RS11710	E5341_RS00880	WP_135942545.1	WP_135997763.1	none	IS3 family transposase
E5340_RS04305	E5341_RS04045	WP_004047436.1	WP_004047436.1	none	helix-turn-helix transcriptional regulator
E5340_RS04310	E5341_RS04040	WP_004047443.1	WP_004047443.1	none	helix-turn-helix transcriptional regulator
E5340_RS04315	E5341_RS04035	WP_004047445.1	WP_004047445.1	none	ORF6N domain-containing protein
E5340_RS04335	E5341_RS04030	WP_004047452.1	WP_135998043.1	none	hypothetical protein
E5340_RS04350	E5341_RS01905	WP_004047461.1	WP_135997844.1	none	hypothetical protein
E5340_RS04410	E5341_RS02005	WP_004047488.1	WP_135997864.1	none	hypothetical protein
E5340_RS04435	E5341_RS07885	WP_004047499.1	WP_076149744.1	none	terminase small subunit
E5340_RS04440	E5341_RS07880	WP_004047501.1	WP_135998368.1	none	PBSX family phage terminase large subunit
E5340_RS04445	E5341_RS07875	WP_135942047.1	WP_135998366.1	none	phage portal protein
E5340_RS04460	E5341_RS07860	WP_004047510.1	WP_135998360.1	none	hypothetical protein
E5340_RS04470	E5341_RS07850	WP_004047514.1	WP_135998356.1	none	N4-gp56 family major capsid protein
E5340_RS04475	E5341_RS07845	WP_004047515.1	WP_076149752.1	none	hypothetical protein
E5340_RS04480	E5341_RS07840	WP_004047517.1	WP_135998354.1	none	hypothetical protein
E5340_RS04485	E5341_RS07835	WP_119448401.1	WP_135998352.1	none	LysM peptidoglycan-binding domain-containing protein
E5340_RS04490	E5341_RS07830	WP_004047521.1	WP_135998350.1	none	hypothetical protein
E5340_RS04505	E5341_RS07815	WP_004047529.1	WP_135998344.1	none	DUF3383 family protein
E5340_RS04510	E5341_RS07810	WP_004047532.1	WP_004047532.1	none	hypothetical protein
E5340_RS04515	E5341_RS07805	WP_004047534.1	WP_004047534.1	none	hypothetical protein
E5340_RS04520	E5341_RS07800	WP_004047536.1	WP_004047536.1	none	hypothetical protein
E5340_RS04525	E5341_RS07795	WP_004047538.1	WP_135998342.1	none	hypothetical protein
E5340_RS04530	E5341_RS07790	WP_004047541.1	WP_135998340.1	none	LysM peptidoglycan-binding domain-containing protein
E5340_RS04535	E5341_RS07785	WP_004047542.1	WP_135998338.1	none	hypothetical protein
E5340_RS04540	E5341_RS07780	WP_004047543.1	WP_135998336.1	none	hypothetical protein
E5340_RS04545	E5341_RS07775	WP_004047544.1	WP_135998334.1	none	ABC transporter substrate-binding protein, hypothetical protein, hypothetical protein, ABC transporter substrate-binding protein
E5340_RS04550	E5341_RS07770	WP_135942046.1	WP_004047545.1	none	DUF2634 domain-containing protein
E5340_RS04560	E5341_RS09400	WP_135942048.1	WP_135998663.1	rihC	ribonucleoside hydrolase RihC
E5340_RS04565	E5341_RS09395	WP_089135768.1	WP_056959060.1	rpoC	DNA-directed RNA polymerase subunit beta'
E5340_RS04570	E5341_RS09390	WP_135942049.1	WP_119448487.1	none	DNA-directed RNA polymerase subunit beta
E5340_RS04575	E5341_RS09385	WP_089135766.1	WP_089135766.1	none	hypothetical protein
E5340_RS04580	E5341_RS09380	WP_135056862.1	WP_135998661.1	none	hypothetical protein
E5340_RS04585	E5341_RS09375	WP_135056865.1	WP_135998659.1	none	hypothetical protein
E5340_RS04590	E5341_RS09370	WP_135056868.1	WP_135056868.1	none	noncanonical pyrimidine nucleotidase, YjjG family
E5340_RS04595	E5341_RS09365	WP_004050351.1	WP_004050351.1	none	DUF697 domain-containing protein
E5340_RS04605	E5341_RS09350	WP_004050370.1	WP_004050370.1	none	hypothetical protein
E5340_RS04610	E5341_RS05220	WP_135942050.1	WP_135998128.1	none	acyltransferase, acyltransferase family protein, acyltransferase, acyltransferase family protein
E5340_RS04615	E5341_RS09340	WP_112193210.1	WP_004050375.1	none	hypothetical protein, hypothetical protein, membrane-binding protein, membrane-binding protein
E5340_RS04620	E5341_RS06355	PSEUDOGENE	PSEUDOGENE	none	hypothetical protein
E5340_RS04625	E5341_RS06350	WP_112193212.1	WP_112193212.1	none	hypothetical protein
E5340_RS04630	E5341_RS06345	WP_119448552.1	WP_119448552.1	none	hypothetical protein
E5340_RS04635	E5341_RS06340	WP_119448550.1	WP_119448550.1	none	hypothetical protein
E5340_RS04640	E5341_RS06335	PSEUDOGENE	PSEUDOGENE	none	ABC-F family ATP-binding cassette domain-containing protein
E5340_RS04645	E5341_RS06330	WP_119448548.1	WP_119448548.1	none	MFS transporter
E5340_RS04650	E5341_RS06325	WP_004050376.1	WP_135998218.1	none	S8 family peptidase
E5340_RS04655	E5341_RS06320	WP_004050379.1	WP_004050379.1	none	AAA family ATPase
E5340_RS04660	E5341_RS06315	WP_135942051.1	WP_135998217.1	none	AAA domain-containing protein, ATP-dependent Clp protease ATP-binding subunit, ATP-dependent Clp protease ATP-binding subunit, AAA domain-containing protein
E5340_RS04665	E5341_RS06310	WP_004050382.1	WP_004050382.1	none	CtsR family transcriptional regulator
E5340_RS04670	E5341_RS06305	WP_119448483.1	WP_119448483.1	none	porin
E5340_RS04680	E5341_RS06295	WP_066023552.1	WP_004050387.1	none	Gfo/Idh/MocA family oxidoreductase
E5340_RS04685	E5341_RS06290	WP_004050389.1	WP_135998216.1	none	sensor histidine kinase
E5340_RS04690	E5341_RS06285	WP_004050391.1	WP_004050391.1	none	response regulator transcription factor
E5340_RS04695	E5341_RS06280	WP_119448481.1	WP_119448481.1	none	hypothetical protein
E5340_RS04700	E5341_RS06275	WP_004050395.1	WP_135998215.1	none	ABC transporter ATP-binding protein, ATP-binding cassette domain-containing protein, ATP-binding cassette domain-containing protein, ABC transporter ATP-binding protein
E5340_RS04705	E5341_RS06270	WP_135058445.1	WP_135058445.1	none	ABC transporter ATP-binding protein
E5340_RS04710	E5341_RS06265	WP_135942052.1	WP_135998214.1	none	radical SAM protein
E5340_RS04715	E5341_RS06260	WP_119448596.1	WP_119448596.1	none	hypothetical protein
E5340_RS11795	E5341_RS11195	PSEUDOGENE	PSEUDOGENE	none	hypothetical protein
E5340_RS04720	E5341_RS02780	WP_004047611.1	WP_004047611.1	none	YneF family protein
E5340_RS04725	E5341_RS02785	WP_004047610.1	WP_004047610.1	none	DUF896 domain-containing protein
E5340_RS04730	E5341_RS02790	WP_004047608.1	WP_004047608.1	lexA	transcriptional repressor LexA
E5340_RS04735	E5341_RS02795	WP_004047607.1	WP_004047607.1	recN	DNA repair protein RecN
E5340_RS04740	E5341_RS02800	WP_004047604.1	WP_004047604.1	none	ArgR family transcriptional regulator, ArgR family transcriptional regulator, arginine repressor, arginine repressor
E5340_RS04745	E5341_RS02805	WP_004047602.1	WP_135997939.1	none	TlyA family RNA methyltransferase
E5340_RS04750	E5341_RS02810	WP_135942053.1	WP_056958647.1	none	polyprenyl synthetase family protein
E5340_RS04755	E5341_RS02815	WP_004047599.1	WP_004047599.1	none	exodeoxyribonuclease VII small subunit
E5340_RS04760	E5341_RS02820	WP_135942054.1	WP_135997940.1	none	exodeoxyribonuclease VII large subunit
E5340_RS04765	E5341_RS02825	WP_004047596.1	WP_004047596.1	folD	bifunctional methylenetetrahydrofolate dehydrogenase/methenyltetrahydrofolate cyclohydrolase FolD
E5340_RS04770	E5341_RS02830	WP_004047594.1	WP_004047594.1	nusB	transcription antitermination factor NusB
E5340_RS04775	E5341_RS02835	WP_135942055.1	WP_004047591.1	none	Asp23/Gls24 family envelope stress response protein
E5340_RS04780	E5341_RS02840	WP_004047589.1	WP_004047589.1	efp	elongation factor P
E5340_RS04785	E5341_RS02845	WP_004047587.1	WP_135997941.1	none	M24 family metallopeptidase, aminopeptidase P family protein, aminopeptidase P family protein, M24 family metallopeptidase
E5340_RS04790	E5341_RS02850	WP_004047584.1	WP_004047584.1	none	hypothetical protein
E5340_RS04795	E5341_RS02855	WP_004047583.1	WP_135055421.1	none	RNA methyltransferase
E5340_RS04800	E5341_RS02860	WP_004047580.1	WP_135997942.1	none	HAD hydrolase-like protein, HAD hydrolase-like protein, HAD-IA family hydrolase, HAD-IA family hydrolase
E5340_RS04805	E5341_RS02865	WP_004047578.1	WP_135055424.1	none	D-tyrosyl-tRNA(Tyr) deacylase
E5340_RS04810	E5341_RS02870	WP_135942056.1	WP_039935968.1	none	RelA/SpoT family protein, bifunctional (p)ppGpp synthetase/guanosine-3',5'-bis(diphosphate) 3'-pyrophosphohydrolase, bifunctional (p)ppGpp synthetase/guanosine-3',5'-bis(diphosphate) 3'-pyrophosphohydrolase, RelA/SpoT family protein
E5340_RS04815	E5341_RS02875	WP_004047573.1	WP_004047573.1	none	hypothetical protein
E5340_RS04820	E5341_RS02880	WP_004047571.1	WP_135997943.1	none	16S rRNA (uracil(1498)-N(3))-methyltransferase
E5340_RS04825	E5341_RS02885	WP_004047570.1	WP_004047570.1	none	50S ribosomal protein L11 methyltransferase
E5340_RS04830	E5341_RS02890	WP_004047568.1	WP_004047568.1	none	DUF3013 family protein
E5340_RS04835	E5341_RS02895	WP_089135447.1	WP_089135447.1	none	nucleoside hydrolase
E5340_RS04840	E5341_RS02900	WP_135942057.1	WP_004047565.1	none	hypothetical protein
E5340_RS04845	E5341_RS02905	WP_004047561.1	WP_004047561.1	greA	transcription elongation factor GreA
E5340_RS04850	E5341_RS02910	WP_135942058.1	WP_035447901.1	none	uridine kinase
E5340_RS04855	E5341_RS02915	WP_135942059.1	WP_056959628.1	mltG	endolytic transglycosylase MltG
E5340_RS04860	E5341_RS02920	WP_135942060.1	WP_135997944.1	none	phenylalanine--tRNA ligase subunit beta
E5340_RS04865	E5341_RS02925	WP_039935966.1	WP_135997945.1	pheS	phenylalanine--tRNA ligase subunit alpha
E5340_RS04870	E5341_RS02930	WP_004047555.1	WP_004047555.1	none	helix-turn-helix transcriptional regulator, helix-turn-helix transcriptional regulator, transcriptional regulator, transcriptional regulator
E5340_RS04875	E5341_RS02935	WP_004047554.1	WP_004047554.1	none	HAD family hydrolase, hypothetical protein, hypothetical protein, HAD family hydrolase
E5340_RS04880	E5341_RS02940	WP_004047553.1	WP_004047553.1	none	hypothetical protein
E5340_RS04885	E5341_RS07740	WP_089135450.1	WP_135998372.1	none	LysM peptidoglycan-binding domain-containing protein
E5340_RS04890	E5341_RS07745	WP_004047551.1	WP_135998326.1	none	holin, hypothetical protein
E5340_RS04895	E5341_RS02130	WP_004047549.1	WP_135997886.1	none	hypothetical protein
E5340_RS04900	E5341_RS07755	WP_004047548.1	WP_135998328.1	none	hypothetical protein
E5340_RS04905	E5341_RS07760	WP_119448495.1	WP_135998330.1	none	hypothetical protein
E5340_RS04910	E5341_RS07765	WP_004047546.1	WP_135998332.1	none	baseplate J/gp47 family protein, hypothetical protein, hypothetical protein, baseplate J/gp47 family protein
E5340_RS11835	E5341_RS11725	PSEUDOGENE	PSEUDOGENE	none	IS256 family transposase
E5340_RS04920	E5341_RS00810	WP_004047827.1	WP_112194996.1	none	type 2 isopentenyl-diphosphate Delta-isomerase
E5340_RS04925	E5341_RS00805	WP_004047823.1	WP_135997758.1	none	phosphomevalonate kinase
E5340_RS04930	E5341_RS00800	WP_135942061.1	WP_135997757.1	mvaD	diphosphomevalonate decarboxylase
E5340_RS04935	E5341_RS00795	WP_004047820.1	WP_076149812.1	mvk	mevalonate kinase
E5340_RS04940	E5341_RS00790	WP_004047818.1	WP_135997756.1	none	DEAD/DEAH box helicase family protein
E5340_RS04945	E5341_RS00785	WP_004047815.1	WP_135057906.1	none	DUF5590 domain-containg protein, hypothetical protein, hypothetical protein, DUF5590 domain-containg protein
E5340_RS04950	E5341_RS00780	WP_004047812.1	WP_135997755.1	none	aminotransferase class I/II-fold pyridoxal phosphate-dependent enzyme, pyridoxal phosphate-dependent aminotransferase, pyridoxal phosphate-dependent aminotransferase, aminotransferase class I/II-fold pyridoxal phosphate-dependent enzyme
E5340_RS04955	E5341_RS00775	WP_004047811.1	WP_004047811.1	asnS	asparagine--tRNA ligase
E5340_RS04960	E5341_RS00770	WP_004047809.1	WP_004047809.1	none	DnaD domain protein
E5340_RS04965	E5341_RS00765	WP_039935994.1	WP_039935994.1	nth	endonuclease III
E5340_RS04970	E5341_RS00760	WP_004047805.1	WP_004047805.1	none	cation:dicarboxylase symporter family transporter
E5340_RS04980	E5341_RS00750	WP_004047801.1	WP_135057900.1	recU	Holliday junction resolvase RecU
E5340_RS04985	E5341_RS00745	WP_135942062.1	WP_135997754.1	none	DUF1273 domain-containing protein, DUF1273 family protein, DUF1273 family protein, DUF1273 domain-containing protein
E5340_RS05005	E5341_RS07860	WP_004047790.1	WP_135998360.1	none	hypothetical protein
E5340_RS05015	E5341_RS00505	WP_004047785.1	WP_076149453.1	none	hypothetical protein
E5340_RS05020	E5341_RS00500	WP_004047783.1	WP_076149454.1	none	hypothetical protein
E5340_RS05025	E5341_RS00495	WP_004047781.1	WP_135997723.1	none	StbA, hypothetical protein, hypothetical protein, StbA
E5340_RS05050	E5341_RS00485	WP_004047774.1	WP_076149458.1	none	hypothetical protein
E5340_RS05055	E5341_RS00480	WP_112195139.1	WP_076149459.1	none	hypothetical protein
E5340_RS05060	E5341_RS03725	WP_039935988.1	WP_135998014.1	none	hypothetical protein
E5340_RS05065	E5341_RS03730	WP_112195135.1	WP_056960497.1	none	hypothetical protein
E5340_RS05070	E5341_RS03735	WP_004047765.1	WP_135998015.1	none	hypothetical protein
E5340_RS05075	E5341_RS03740	WP_135942063.1	WP_135998016.1	none	hypothetical protein, virulence factor, virulence factor, hypothetical protein
E5340_RS05080	E5341_RS03745	WP_004047761.1	WP_119448465.1	none	hypothetical protein
E5340_RS05095	E5341_RS03755	WP_039935986.1	WP_119448467.1	none	hypothetical protein
E5340_RS05100	E5341_RS03760	WP_135942064.1	WP_135998017.1	none	hypothetical protein
E5340_RS05105	E5341_RS03765	WP_135942065.1	WP_135998018.1	none	ISLre2 family transposase
E5340_RS05115	E5341_RS10095	WP_135942067.1	WP_056959086.1	none	LTA synthase family protein, LTA synthase family protein, sulfatase-like hydrolase/transferase, sulfatase-like hydrolase/transferase
E5340_RS05120	E5341_RS10090	WP_004051512.1	WP_004051512.1	none	YkuJ family protein
E5340_RS05125	E5341_RS10085	WP_056959087.1	WP_135998756.1	none	flippase-like domain-containing protein
E5340_RS05130	E5341_RS10080	WP_004051510.1	WP_119448245.1	none	glycosyltransferase, glycosyltransferase family 4 protein, glycosyltransferase family 4 protein, glycosyltransferase
E5340_RS05135	E5341_RS10075	WP_004051509.1	WP_119448246.1	none	glycosyltransferase, glycosyltransferase family 4 protein
E5340_RS05140	E5341_RS10070	WP_135942068.1	WP_135998754.1	ptsP	phosphoenolpyruvate--protein phosphotransferase
E5340_RS05145	E5341_RS10065	WP_004051507.1	WP_004051507.1	none	phosphocarrier protein HPr
E5340_RS05150	E5341_RS10060	WP_004051506.1	WP_004051506.1	none	hypothetical protein
E5340_RS05155	E5341_RS10055	WP_004051504.1	WP_135998752.1	none	AAA domain-containing protein, ATP-dependent Clp protease ATP-binding subunit, ATP-dependent Clp protease ATP-binding subunit, AAA domain-containing protein
E5340_RS05160	E5341_RS10050	WP_004051503.1	WP_004051503.1	none	DUF1827 family protein
E5340_RS05165	E5341_RS11140	WP_004051501.1	WP_004051501.1	none	MucBP domain-containing protein, hypothetical protein, hypothetical protein, MucBP domain-containing protein
E5340_RS05170	E5341_RS11135	WP_004051499.1	WP_056959095.1	none	peptide chain release factor 3
E5340_RS05175	E5341_RS01295	WP_004051497.1	WP_089135248.1	none	CBS domain-containing protein, CBS domain-containing protein, HlyC/CorC family transporter, HlyC/CorC family transporter
E5340_RS05180	E5341_RS01290	WP_004051494.1	WP_004051494.1	none	ATP-binding cassette domain-containing protein
E5340_RS05185	E5341_RS01285	WP_004051492.1	WP_004051492.1	none	GtrA family protein
E5340_RS05190	E5341_RS01280	WP_004051489.1	WP_004051489.1	none	NAD(P)H-dependent glycerol-3-phosphate dehydrogenase
E5340_RS05195	E5341_RS01275	WP_004051488.1	WP_004051488.1	none	AI-2E family transporter
E5340_RS05200	E5341_RS01270	WP_004051486.1	WP_004051486.1	none	DUF402 domain-containing protein
E5340_RS05205	E5341_RS01265	WP_004051484.1	WP_112194440.1	rlmD	23S rRNA (uracil(1939)-C(5))-methyltransferase RlmD
E5340_RS05210	E5341_RS01260	WP_135942069.1	WP_135997806.1	recX	recombination regulator RecX
E5340_RS05215	E5341_RS01255	WP_004051480.1	WP_135997805.1	none	YihY/virulence factor BrkB family protein
E5340_RS05220	E5341_RS01250	WP_004051478.1	WP_135997804.1	none	LysM peptidoglycan-binding domain-containing protein
E5340_RS05225	E5341_RS01245	WP_004051476.1	WP_004051476.1	galU	UTP--glucose-1-phosphate uridylyltransferase, UTP--glucose-1-phosphate uridylyltransferase GalU, UTP--glucose-1-phosphate uridylyltransferase, UTP--glucose-1-phosphate uridylyltransferase GalU
E5340_RS05230	E5341_RS01240	WP_004051474.1	WP_004051474.1	map	type I methionyl aminopeptidase
E5340_RS05235	E5341_RS01235	WP_004051472.1	WP_004051472.1	none	flavodoxin
E5340_RS05240	E5341_RS01230	WP_004051471.1	WP_089135251.1	none	YfhO family protein
E5340_RS05245	E5341_RS01225	WP_004051470.1	WP_089135252.1	none	UDP-N-acetylglucosamine 2-epimerase (non-hydrolyzing)
E5340_RS05250	E5341_RS01220	WP_004051469.1	WP_135997803.1	none	aminopeptidase
E5340_RS00005	E5341_RS00880	WP_135941748.1	WP_135997763.1	none	IS3 family transposase
E5340_RS00010	E5341_RS00455	WP_004049042.1	WP_089135232.1	none	universal stress protein
E5340_RS00015	E5341_RS00450	WP_004049040.1	WP_004049040.1	none	hypothetical protein
E5340_RS00020	E5341_RS00445	WP_004049038.1	WP_089135231.1	none	AAA family ATPase, replication-associated recombination protein A, replication-associated recombination protein A, AAA family ATPase
E5340_RS00025	E5341_RS00440	WP_004049036.1	WP_135997721.1	none	bifunctional glutamate--cysteine ligase/glutathione synthetase, hypothetical protein, hypothetical protein, bifunctional glutamate--cysteine ligase/glutathione synthetase
E5340_RS00030	E5341_RS00435	WP_004049033.1	WP_004049033.1	none	YueI family protein
E5340_RS00035	E5341_RS00430	WP_004049031.1	WP_004049031.1	rpsD	30S ribosomal protein S4
E5340_RS00045	E5341_RS00420	WP_004049027.1	WP_135997719.1	none	M15 family metallopeptidase
E5340_RS00050	E5341_RS00415	WP_004049025.1	WP_135997718.1	none	GAF domain-containing protein
E5340_RS00055	E5341_RS00410	WP_004049023.1	WP_004049023.1	ezrA	septation ring formation regulator EzrA
E5340_RS00060	E5341_RS00405	WP_004049021.1	WP_135997717.1	none	cysteine desulfurase
E5340_RS00065	E5341_RS00400	WP_004049019.1	WP_004049019.1	thiI	tRNA 4-thiouridine(8) synthase ThiI
E5340_RS00070	E5341_RS00395	WP_135941749.1	WP_135997716.1	none	valine--tRNA ligase
E5340_RS00075	E5341_RS00390	WP_004049015.1	WP_135997715.1	none	bifunctional folylpolyglutamate synthase/dihydrofolate synthase
E5340_RS00080	E5341_RS00385	WP_004049012.1	WP_004049012.1	none	HAD family phosphatase
E5340_RS00085	E5341_RS00380	WP_004049009.1	WP_004049009.1	radC	DNA repair protein RadC
E5340_RS00090	E5341_RS00375	WP_004049007.1	WP_135997714.1	none	cold shock domain-containing protein, cold-shock protein, cold-shock protein, cold shock domain-containing protein
E5340_RS00095	E5341_RS00370	WP_004049006.1	WP_004049006.1	none	MreB/Mrl family cell shape determining protein, rod shape-determining protein
E5340_RS00100	E5341_RS00365	WP_004049004.1	WP_004049004.1	mreC	rod shape-determining protein MreC
E5340_RS00105	E5341_RS00360	WP_004049002.1	WP_076149367.1	mreD	rod shape-determining protein MreD
E5340_RS00110	E5341_RS00355	WP_004049000.1	WP_004049000.1	none	cell division inhibitor, hypothetical protein, hypothetical protein, cell division inhibitor
E5340_RS00115	E5341_RS00350	WP_004048998.1	WP_135997713.1	minD	septum site-determining protein MinD
E5340_RS00120	E5341_RS00345	WP_004048997.1	WP_004048997.1	none	amino acid ABC transporter permease
E5340_RS00125	E5341_RS00340	WP_004048996.1	WP_135055292.1	none	amino acid ABC transporter ATP-binding protein
E5340_RS00130	E5341_RS00335	WP_135941750.1	WP_004048995.1	none	amino acid ABC transporter substrate-binding protein
E5340_RS00135	E5341_RS00330	WP_004048994.1	WP_135997712.1	cls	cardiolipin synthase
E5340_RS00140	E5341_RS00325	WP_004048993.1	WP_135997711.1	none	alpha/beta fold hydrolase, alpha/beta hydrolase, alpha/beta hydrolase, alpha/beta fold hydrolase
E5340_RS00145	E5341_RS00320	WP_039936114.1	WP_039936114.1	none	DUF4044 domain-containing protein
E5340_RS00150	E5341_RS00315	WP_004048992.1	WP_135997710.1	none	DUF3397 family protein
E5340_RS00155	E5341_RS00310	WP_004048990.1	WP_135997709.1	rsmH	16S rRNA (cytosine(1402)-N(4))-methyltransferase RsmH
E5340_RS00160	E5341_RS00305	WP_004048989.1	WP_004048989.1	ftsL	cell division protein FtsL
E5340_RS00165	E5341_RS00300	WP_135941751.1	WP_004048985.1	none	PASTA domain-containing protein, PASTA domain-containing protein, penicillin-binding protein, penicillin-binding protein
E5340_RS00170	E5341_RS00295	WP_004048983.1	WP_004048983.1	none	phospho-N-acetylmuramoyl-pentapeptide- transferase
E5340_RS00175	E5341_RS00290	WP_004048978.1	WP_135055310.1	none	UDP-N-acetylmuramoyl-L-alanine--D-glutamate ligase
E5340_RS00180	E5341_RS00285	WP_004048976.1	WP_135997708.1	murG	undecaprenyldiphospho-muramoylpentapeptide beta-N-acetylglucosaminyltransferase
E5340_RS00185	E5341_RS00280	WP_004048974.1	WP_135997707.1	none	FtsQ-type POTRA domain-containing protein
E5340_RS00190	E5341_RS00275	WP_004048973.1	WP_004048973.1	ftsA	cell division protein FtsA
E5340_RS00195	E5341_RS00270	WP_004048971.1	WP_004048971.1	ftsZ	cell division protein FtsZ
E5340_RS00200	E5341_RS00265	WP_004048969.1	WP_004048969.1	none	cell division protein SepF
E5340_RS00210	E5341_RS00255	WP_004048966.1	WP_135997722.1	none	RNA-binding protein
E5340_RS00215	E5341_RS00250	WP_004048964.1	WP_004048964.1	none	DivIVA domain-containing protein
E5340_RS00220	E5341_RS00245	WP_039936113.1	WP_135055321.1	ileS	isoleucine--tRNA ligase
E5340_RS00225	E5341_RS00240	WP_004048961.1	WP_004048961.1	none	NUDIX domain-containing protein, NUDIX domain-containing protein, NUDIX hydrolase, NUDIX hydrolase
E5340_RS00230	E5341_RS00235	WP_004048960.1	WP_004048960.1	none	hypothetical protein
E5340_RS00235	E5341_RS00230	WP_004048959.1	WP_004048959.1	none	5'-methylthioadenosine/adenosylhomocysteine nucleosidase
E5340_RS00240	E5341_RS00225	WP_004048958.1	WP_004048958.1	none	aminotransferase class V-fold PLP-dependent enzyme, aminotransferase class V-fold PLP-dependent enzyme, cysteine desulfurase, cysteine desulfurase
E5340_RS00245	E5341_RS00220	WP_004048957.1	WP_004048957.1	none	DUF1831 domain-containing protein
E5340_RS00250	E5341_RS00215	WP_119448093.1	WP_089135111.1	mnmA	tRNA 2-thiouridine(34) synthase MnmA
E5340_RS00255	E5341_RS00210	WP_004048955.1	WP_089135090.1	none	histidine phosphatase family protein
E5340_RS00260	E5341_RS00205	WP_004048952.1	WP_135055325.1	none	tetratricopeptide repeat protein
E5340_RS00265	E5341_RS00200	WP_004048950.1	WP_135997706.1	none	ATP-dependent RecD-like DNA helicase
E5340_RS00270	E5341_RS00195	WP_039936112.1	WP_135997705.1	none	YegS/Rv2252/BmrU family lipid kinase, YegS/Rv2252/BmrU family lipid kinase, transcriptional regulator, transcriptional regulator
E5340_RS00275	E5341_RS00190	WP_004048946.1	WP_089135086.1	none	RNase J family beta-CASP ribonuclease, ribonuclease J, ribonuclease J, RNase J family beta-CASP ribonuclease
E5340_RS00280	E5341_RS00185	WP_004048945.1	WP_004048945.1	none	DNA-dependent RNA polymerase auxiliary subunit epsilon family protein
E5340_RS00285	E5341_RS00180	WP_004048943.1	WP_004048943.1	none	hypothetical protein
E5340_RS00290	E5341_RS00175	WP_039936111.1	WP_039936111.1	none	peptide deformylase
E5340_RS00295	E5341_RS00170	WP_004048938.1	WP_004048938.1	none	hypothetical protein, hypothetical protein, lactate dehydrogenase, lactate dehydrogenase
E5340_RS00300	E5341_RS00165	WP_004048936.1	WP_004048936.1	none	UPF0223 family protein, hypothetical protein, hypothetical protein, UPF0223 family protein
E5340_RS00305	E5341_RS00160	WP_004048934.1	WP_004048934.1	none	inositol monophosphatase family protein
E5340_RS00310	E5341_RS00155	WP_004048932.1	WP_004048932.1	typA	translational GTPase TypA
E5340_RS00315	E5341_RS00150	WP_004048930.1	WP_004048930.1	none	DUF1507 family protein
E5340_RS00320	E5341_RS00145	WP_004048929.1	WP_135997704.1	none	FtsW/RodA/SpoVE family cell cycle protein
E5340_RS00325	E5341_RS00140	WP_004048928.1	WP_004048928.1	none	pyruvate carboxylase
E5340_RS00330	E5341_RS00135	WP_004048927.1	WP_135997703.1	none	hypothetical protein
E5340_RS00335	E5341_RS00130	WP_004048926.1	WP_004048926.1	none	YlbG family protein
E5340_RS00340	E5341_RS00125	WP_081610245.1	WP_081610245.1	rsmD	16S rRNA (guanine(966)-N(2))-methyltransferase RsmD
E5340_RS00345	E5341_RS00120	WP_004048924.1	WP_004048924.1	coaD	pantetheine-phosphate adenylyltransferase
E5340_RS00350	E5341_RS00115	WP_004048923.1	WP_089135081.1	none	hypothetical protein
E5340_RS00355	E5341_RS00110	WP_004048922.1	WP_135997702.1	none	helix-hairpin-helix domain-containing protein
E5340_RS00360	E5341_RS00105	WP_004048920.1	WP_056959413.1	none	ComE operon protein 2
E5340_RS00365	E5341_RS00100	WP_081610244.1	WP_135997701.1	none	DNA internalization-related competence protein ComEC/Rec2
E5340_RS00370	E5341_RS00095	WP_004048916.1	WP_135997700.1	holA	DNA polymerase III subunit delta
E5340_RS00375	E5341_RS00090	WP_004048909.1	WP_004048909.1	none	30S ribosomal protein S20
E5340_RS00380	E5341_RS00085	WP_004048905.1	WP_004048905.1	rpsO	30S ribosomal protein S15
E5340_RS00385	E5341_RS00080	WP_004048903.1	WP_004048903.1	none	ribonuclease J
E5340_RS00390	E5341_RS00075	WP_004048902.1	WP_004048902.1	none	hypothetical protein
E5340_RS00395	E5341_RS00070	WP_004048900.1	WP_004048900.1	tuf	elongation factor Tu
E5340_RS00400	E5341_RS00065	WP_004048893.1	WP_004048893.1	none	trigger factor
E5340_RS00405	E5341_RS00060	WP_004048891.1	WP_004048891.1	clpX	ATP-dependent Clp protease ATP-binding subunit ClpX
E5340_RS00410	E5341_RS00055	WP_004048889.1	WP_004048889.1	gndA	NADP-dependent phosphogluconate dehydrogenase
E5340_RS00415	E5341_RS00050	WP_004048888.1	WP_004048888.1	none	response regulator transcription factor
E5340_RS00420	E5341_RS00045	WP_119448599.1	WP_135997699.1	none	HAMP domain-containing histidine kinase
E5340_RS00425	E5341_RS00040	WP_004048886.1	WP_004048886.1	yidC	membrane protein insertase YidC
E5340_RS00430	E5341_RS00035	WP_004048885.1	WP_004048885.1	none	acylphosphatase
E5340_RS00435	E5341_RS00030	WP_135941753.1	WP_135058437.1	none	hydroxymethylglutaryl-CoA synthase
E5340_RS00440	E5341_RS00025	WP_004048883.1	WP_135997698.1	none	hypothetical protein
E5340_RS00445	E5341_RS00020	WP_004048882.1	WP_135058433.1	none	exonuclease SbcC, hypothetical protein, hypothetical protein, exonuclease SbcC
E5340_RS00450	E5341_RS00015	WP_004048881.1	WP_004048881.1	none	hypothetical protein
E5340_RS00455	E5341_RS00010	WP_004048880.1	WP_135058435.1	none	hypothetical protein
E5340_RS00465	E5341_RS11125	WP_004048878.1	WP_004048878.1	lepA	elongation factor 4
E5340_RS00470	E5341_RS00880	WP_135941752.1	WP_135997763.1	none	IS3 family transposase
E5340_RS05265	E5341_RS00715	WP_004047746.1	WP_004047746.1	gpsB	cell division regulator GpsB
E5340_RS05275	E5341_RS00705	WP_135057129.1	WP_135997749.1	none	class I SAM-dependent RNA methyltransferase
E5340_RS05280	E5341_RS00700	WP_004047741.1	WP_076149822.1	none	ribonuclease HI family protein
E5340_RS05285	E5341_RS00695	WP_004047739.1	WP_004047739.1	none	hypothetical protein, hypothetical protein, pore-forming protein, pore-forming protein
E5340_RS05290	E5341_RS00690	WP_135942071.1	WP_135997748.1	none	formate--tetrahydrofolate ligase
E5340_RS05295	E5341_RS03770	WP_135942072.1	WP_135998019.1	none	signal peptidase II
E5340_RS05300	E5341_RS03775	WP_004047734.1	WP_004047734.1	none	RluA family pseudouridine synthase
E5340_RS05305	E5341_RS03780	WP_004047733.1	WP_004047733.1	pyrR	bifunctional pyr operon transcriptional regulator/uracil phosphoribosyltransferase PyrR
E5340_RS05310	E5341_RS03785	WP_004047732.1	WP_004047732.1	none	uracil permease, uracil-xanthine permease, uracil-xanthine permease, uracil permease
E5340_RS05315	E5341_RS03790	WP_135942073.1	WP_119448153.1	none	aspartate carbamoyltransferase catalytic subunit
E5340_RS05320	E5341_RS03795	WP_004047729.1	WP_004047729.1	none	dihydroorotase
E5340_RS05325	E5341_RS03800	WP_004047727.1	WP_004047727.1	carA	carbamoyl phosphate synthase small subunit, carbamoyl phosphate synthase small subunit, glutamine-hydrolyzing carbamoyl-phosphate synthase small subunit, glutamine-hydrolyzing carbamoyl-phosphate synthase small subunit
E5340_RS05330	E5341_RS03805	WP_004047726.1	WP_135998020.1	carB	carbamoyl-phosphate synthase large subunit
E5340_RS05335	E5341_RS03810	WP_119448155.1	WP_076149827.1	none	dihydroorotate dehydrogenase
E5340_RS05340	E5341_RS03815	WP_135942074.1	WP_135998021.1	pyrF	orotidine-5'-phosphate decarboxylase
E5340_RS05345	E5341_RS03820	WP_004047723.1	WP_056960527.1	none	orotate phosphoribosyltransferase
E5340_RS05350	E5341_RS03825	WP_135057108.1	WP_135998022.1	none	hypothetical protein, hypothetical protein, transcriptional regulator, transcriptional regulator
E5340_RS05355	E5341_RS03830	WP_056960531.1	WP_056960531.1	none	LysR family transcriptional regulator
E5340_RS05360	E5341_RS03835	WP_135057105.1	WP_135057105.1	none	manganese-dependent inorganic pyrophosphatase
E5340_RS05365	E5341_RS03840	WP_004047718.1	WP_056960535.1	none	DeoR/GlpR transcriptional regulator
E5340_RS05370	E5341_RS03845	WP_112195056.1	WP_089135174.1	none	biotin transporter BioY
E5340_RS05375	E5341_RS03850	WP_135942075.1	WP_135942075.1	none	pyridoxal phosphate-dependent aminotransferase
E5340_RS05380	E5341_RS03855	WP_119448160.1	WP_119448160.1	murI	glutamate racemase
E5340_RS05385	E5341_RS03860	WP_004047712.1	WP_004047712.1	none	EamA family transporter
E5340_RS05390	E5341_RS03865	WP_004047711.1	WP_004047711.1	none	hypothetical protein
E5340_RS05395	E5341_RS03870	WP_135057093.1	WP_135998023.1	none	metallophosphoesterase family protein
E5340_RS05400	E5341_RS03875	WP_135942076.1	WP_004047708.1	none	tyrosine-type recombinase/integrase
E5340_RS05415	E5341_RS06505	WP_135942078.1	WP_135998220.1	none	FAD-dependent oxidoreductase
E5340_RS05420	E5341_RS06510	WP_089135240.1	WP_089135240.1	none	adenylate kinase
E5340_RS05425	E5341_RS06515	WP_003689399.1	WP_003689399.1	infA	translation initiation factor IF-1
E5340_RS05430	E5341_RS06520	WP_003696792.1	WP_003696792.1	rpmJ	50S ribosomal protein L36
E5340_RS05435	E5341_RS06525	WP_004050267.1	WP_004050267.1	rpsM	30S ribosomal protein S13
E5340_RS05440	E5341_RS06530	WP_004050265.1	WP_004050265.1	rpsK	30S ribosomal protein S11
E5340_RS05445	E5341_RS06535	WP_135942079.1	WP_010688171.1	none	DNA-directed RNA polymerase subunit alpha
E5340_RS05450	E5341_RS06540	WP_004050261.1	WP_004050261.1	none	50S ribosomal protein L17
E5340_RS05490	E5341_RS06680	WP_135942085.1	WP_135998239.1	none	hypothetical protein
E5340_RS05495	E5341_RS01905	WP_135942086.1	WP_135997844.1	none	hypothetical protein
E5340_RS05505	E5341_RS04010	WP_135942088.1	WP_135998039.1	none	hypothetical protein
E5340_RS05510	E5341_RS04005	WP_135942089.1	WP_135998038.1	none	recombinase RecT
E5340_RS05515	E5341_RS04000	WP_135942090.1	WP_135998037.1	none	hypothetical protein
E5340_RS05520	E5341_RS06650	WP_135942091.1	WP_135998234.1	none	hypothetical protein
E5340_RS05530	E5341_RS03990	WP_135942093.1	WP_135998035.1	none	hypothetical protein
E5340_RS05560	E5341_RS06625	WP_135942097.1	WP_135998230.1	none	sporulation protein Cse60
E5340_RS05600	E5341_RS11410	WP_135942105.1	WP_135998950.1	none	terminase
E5340_RS05670	E5341_RS09520	WP_004048003.1	WP_004048003.1	none	hypothetical protein
E5340_RS05675	E5341_RS09525	PSEUDOGENE	PSEUDOGENE	none	site-specific integrase
E5340_RS05680	E5341_RS09530	WP_004048007.1	WP_135998680.1	none	PolC-type DNA polymerase III
E5340_RS05685	E5341_RS09535	WP_004048008.1	WP_089135804.1	none	proline--tRNA ligase
E5340_RS05690	E5341_RS09540	WP_004048009.1	WP_056960092.1	rseP	RIP metalloprotease RseP
E5340_RS05695	E5341_RS09545	WP_004048010.1	WP_135998682.1	none	phosphatidate cytidylyltransferase
E5340_RS05700	E5341_RS09550	WP_135942120.1	WP_004048011.1	none	isoprenyl transferase
E5340_RS05705	E5341_RS09555	WP_004048012.1	WP_004048012.1	none	ribosome recycling factor
E5340_RS05710	E5341_RS09560	WP_004048013.1	WP_004048013.1	none	UMP kinase
E5340_RS05715	E5341_RS09565	WP_004048014.1	WP_135998684.1	none	N-acetylmuramoyl-L-alanine amidase
E5340_RS05720	E5341_RS09570	WP_004048016.1	WP_004048016.1	none	50S ribosomal protein L27
E5340_RS05725	E5341_RS09575	WP_004048017.1	WP_135998686.1	none	ribosomal-processing cysteine protease Prp
E5340_RS05735	E5341_RS05210	WP_004048021.1	WP_135998127.1	none	DUF2974 domain-containing protein, alpha/beta hydrolase, alpha/beta hydrolase, DUF2974 domain-containing protein
E5340_RS05745	E5341_RS10970	WP_135942122.1	WP_135998896.1	none	hypothetical protein, hypothetical protein, replication ATP-dependent helicase, replication ATP-dependent helicase
E5340_RS05760	E5341_RS11600	WP_004048025.1	WP_135998976.1	none	helix-turn-helix transcriptional regulator
E5340_RS05765	E5341_RS11595	WP_004048026.1	WP_004048026.1	none	type II toxin-antitoxin system RelE/ParE family toxin
E5340_RS05775	E5341_RS10265	PSEUDOGENE	PSEUDOGENE	none	type I restriction endonuclease subunit R
E5340_RS05780	E5341_RS10270	WP_004048032.1	WP_004048032.1	brxL	protease Lon-related BREX system protein BrxL
E5340_RS05785	E5341_RS10275	WP_004048034.1	WP_004048034.1	pglZ	BREX-1 system phosphatase PglZ type A
E5340_RS05790	E5341_RS10280	WP_004048036.1	WP_004048036.1	none	hypothetical protein
E5340_RS05795	E5341_RS10285	WP_004048037.1	WP_004048037.1	none	site-specific integrase, tyrosine-type recombinase/integrase, tyrosine-type recombinase/integrase, site-specific integrase
E5340_RS05810	E5341_RS07955	WP_135942123.1	WP_135998396.1	none	hypothetical protein
E5340_RS05825	E5341_RS07330	WP_135942124.1	WP_135998289.1	none	glutamine amidotransferase, hypothetical protein, hypothetical protein, glutamine amidotransferase
E5340_RS05830	E5341_RS07325	WP_135942125.1	WP_135998288.1	none	DUF1727 domain-containing protein, DUF1727 domain-containing protein, Mur ligase family protein, Mur ligase family protein
E5340_RS05835	E5341_RS07320	WP_039936145.1	WP_039936145.1	none	thymidine kinase
E5340_RS05840	E5341_RS07315	WP_004049180.1	WP_004049180.1	prfA	peptide chain release factor 1
E5340_RS05845	E5341_RS07310	WP_135942126.1	WP_135942126.1	prmC	peptide chain release factor N(5)-glutamine methyltransferase
E5340_RS05850	E5341_RS07305	WP_135942127.1	WP_004049176.1	none	threonylcarbamoyl-AMP synthase
E5340_RS05855	E5341_RS07300	WP_004049174.1	WP_004049174.1	none	uracil phosphoribosyltransferase
E5340_RS05860	E5341_RS07295	WP_004049171.1	WP_004049171.1	atpB	F0F1 ATP synthase subunit A
E5340_RS05865	E5341_RS07290	WP_004049169.1	WP_004049169.1	atpE	F0F1 ATP synthase subunit C
E5340_RS05870	E5341_RS07285	WP_004049167.1	WP_004049167.1	atpF	F0F1 ATP synthase subunit B
E5340_RS05875	E5341_RS07280	WP_004049164.1	WP_089135301.1	none	F0F1 ATP synthase subunit delta
E5340_RS05880	E5341_RS07275	WP_004049162.1	WP_004049162.1	none	F0F1 ATP synthase subunit alpha
E5340_RS05885	E5341_RS07270	WP_004049161.1	WP_004049161.1	none	F0F1 ATP synthase subunit gamma
E5340_RS05890	E5341_RS07265	WP_004049159.1	WP_004049159.1	atpD	F0F1 ATP synthase subunit beta
E5340_RS05895	E5341_RS07260	WP_004049156.1	WP_004049156.1	none	F0F1 ATP synthase subunit epsilon
E5340_RS05900	E5341_RS07255	WP_056959777.1	WP_056959777.1	none	DUF1146 domain-containing protein
E5340_RS05905	E5341_RS07250	WP_004049151.1	WP_004049151.1	murA	UDP-N-acetylglucosamine 1-carboxyvinyltransferase
E5340_RS05910	E5341_RS07245	WP_135942128.1	WP_004049149.1	none	rod shape-determining protein
E5340_RS05915	E5341_RS07240	WP_004049147.1	WP_004049147.1	yidD	membrane protein insertion efficiency factor YidD
E5340_RS05920	E5341_RS07235	WP_004049146.1	WP_004049146.1	none	DUF2969 domain-containing protein
E5340_RS05925	E5341_RS07230	WP_004049144.1	WP_112194645.1	none	rod shape-determining protein RodA
E5340_RS05930	E5341_RS07225	WP_004049142.1	WP_135998287.1	none	arsenate reductase family protein
E5340_RS05935	E5341_RS07220	WP_004049140.1	WP_135998286.1	none	C26 family cysteine hydrolase domain-containing family, C26 family cysteine hydrolase domain-containing family, gamma-glutamyl-gamma-aminobutyrate hydrolase family protein, gamma-glutamyl-gamma-aminobutyrate hydrolase family protein
E5340_RS05940	E5341_RS07215	WP_004049139.1	WP_004049139.1	sufC	Fe-S cluster assembly ATPase SufC
E5340_RS05945	E5341_RS07210	WP_004049138.1	WP_135998285.1	sufD	Fe-S cluster assembly protein SufD
E5340_RS05950	E5341_RS07205	WP_004049136.1	WP_135998284.1	none	SufS family cysteine desulfurase, cysteine desulfurase, cysteine desulfurase, SufS family cysteine desulfurase
E5340_RS05955	E5341_RS07200	WP_004049134.1	WP_135058234.1	none	SUF system NifU family Fe-S cluster assembly protein
E5340_RS05960	E5341_RS07195	WP_004049133.1	WP_056959760.1	sufB	Fe-S cluster assembly protein SufB
E5340_RS05975	E5341_RS11395	WP_004050858.1	WP_004050858.1	tnpA	IS200/IS605 family transposase
E5340_RS05985	E5341_RS03320	WP_004050843.1	WP_135997973.1	none	transcriptional repressor
E5340_RS05995	E5341_RS03310	WP_135942130.1	WP_135997971.1	none	hypothetical protein
E5340_RS06000	E5341_RS03305	WP_004050840.1	WP_135997970.1	none	prolyl oligopeptidase family serine peptidase
E5340_RS06005	E5341_RS03300	WP_004050837.1	WP_135997969.1	none	sodium/solute symporter, sodium:solute symporter, sodium:solute symporter, sodium/solute symporter
E5340_RS06010	E5341_RS03295	WP_004050836.1	WP_004050836.1	none	cation:proton antiporter
E5340_RS06015	E5341_RS03290	WP_004050835.1	WP_004050835.1	none	TIM barrel protein, TIM barrel protein, sugar phosphate isomerase/epimerase, sugar phosphate isomerase/epimerase, xylose isomerase
E5340_RS06020	E5341_RS03285	WP_004050834.1	WP_004050834.1	none	ROK family protein
E5340_RS06025	E5341_RS03280	WP_004050832.1	WP_004050832.1	none	N-acetylneuraminate lyase
E5340_RS06030	E5341_RS03275	WP_004050830.1	WP_004050830.1	none	N-acetylmannosamine-6-phosphate 2-epimerase, N-acetylmannosamine-6-phosphate 2-epimerase, putative N-acetylmannosamine-6-phosphate 2-epimerase, putative N-acetylmannosamine-6-phosphate 2-epimerase
E5340_RS06035	E5341_RS03270	WP_004050828.1	WP_004050828.1	none	MurR/RpiR family transcriptional regulator, MurR/RpiR family transcriptional regulator, SIS domain-containing protein, SIS domain-containing protein
E5340_RS06040	E5341_RS03265	WP_004050825.1	WP_004050825.1	none	amino acid permease
E5340_RS06045	E5341_RS03260	WP_004050823.1	WP_004050823.1	hflX	GTPase HflX
E5340_RS06050	E5341_RS03255	WP_135942131.1	WP_004050822.1	none	peptide ABC transporter substrate-binding protein
E5340_RS06055	E5341_RS03250	WP_004050820.1	WP_004050820.1	none	ABC transporter permease
E5340_RS06060	E5341_RS03245	WP_004050816.1	WP_004050816.1	none	ABC transporter permease
E5340_RS06065	E5341_RS03240	WP_004050815.1	WP_004050815.1	none	ABC transporter ATP-binding protein
E5340_RS06070	E5341_RS03235	WP_112194155.1	WP_004050813.1	none	ABC transporter ATP-binding protein, ATP-binding cassette domain-containing protein, ATP-binding cassette domain-containing protein, ABC transporter ATP-binding protein
E5340_RS06075	E5341_RS03230	WP_135942132.1	WP_004050812.1	none	NCS2 family permease
E5340_RS06080	E5341_RS03225	WP_135942133.1	WP_004050811.1	none	PTS sugar transporter subunit IIC, PTS sugar transporter subunit IIC, PTS transporter subunit EIIC, PTS transporter subunit EIIC
E5340_RS06085	E5341_RS03220	WP_135942134.1	WP_135997968.1	none	alpha/beta hydrolase
E5340_RS06090	E5341_RS03215	WP_119448163.1	WP_135997967.1	proB	glutamate 5-kinase
E5340_RS06095	E5341_RS03210	WP_135942135.1	WP_004050807.1	none	glutamate-5-semialdehyde dehydrogenase
E5340_RS06135	E5341_RS08105	WP_004050910.1	WP_089135728.1	none	transporter substrate-binding domain-containing protein
E5340_RS06140	E5341_RS08100	WP_004050909.1	WP_119448260.1	none	ATP-binding cassette domain-containing protein, amino acid ABC transporter ATP-binding protein, amino acid ABC transporter ATP-binding protein, ATP-binding cassette domain-containing protein
E5340_RS06145	E5341_RS08095	WP_004050907.1	WP_004050907.1	none	ABC transporter permease subunit, amino acid ABC transporter permease, amino acid ABC transporter permease, ABC transporter permease subunit
E5340_RS06150	E5341_RS08090	WP_004050905.1	PSEUDOGENE	none	ATP-dependent DNA helicase RecG, hypothetical protein
E5340_RS06155	E5341_RS08085	WP_004050903.1	WP_004050903.1	none	helix-turn-helix domain-containing protein, helix-turn-helix transcriptional regulator, helix-turn-helix transcriptional regulator, helix-turn-helix domain-containing protein
E5340_RS06160	E5341_RS08080	WP_039936450.1	WP_135998414.1	none	DUF2179 domain-containing protein, YitT family protein, YitT family protein, DUF2179 domain-containing protein
E5340_RS06165	E5341_RS08075	WP_004050900.1	WP_004050900.1	nhaC	Na+/H+ antiporter NhaC
E5340_RS06170	E5341_RS08070	WP_004050899.1	WP_004050899.1	none	DUF475 domain-containing protein, TerC family protein
E5340_RS06175	E5341_RS08065	WP_004050898.1	WP_004050898.1	none	GNAT family N-acetyltransferase
E5340_RS06180	E5341_RS08060	WP_004050897.1	WP_004050897.1	trxA	thioredoxin
E5340_RS06185	E5341_RS08055	WP_004050896.1	WP_004050896.1	none	DegV family EDD domain-containing protein
E5340_RS06190	E5341_RS08050	WP_004050895.1	WP_004050895.1	none	3-oxoacyl-ACP reductase
E5340_RS06195	E5341_RS08045	WP_004050894.1	WP_076149592.1	none	DUF2829 domain-containing protein
E5340_RS06200	E5341_RS08040	WP_004050893.1	WP_056958535.1	none	QueT transporter family protein
E5340_RS06220	E5341_RS05060	WP_004048132.1	WP_135998118.1	none	Crp/Fnr family transcriptional regulator
E5340_RS06225	E5341_RS05055	WP_004048131.1	WP_004048131.1	none	ArgR family transcriptional regulator, ArgR family transcriptional regulator, arginine repressor, arginine repressor
E5340_RS06230	E5341_RS05050	WP_004048130.1	WP_056958797.1	none	PBP1A family penicillin-binding protein
E5340_RS06235	E5341_RS05045	WP_004048129.1	WP_056958799.1	none	hypothetical protein
E5340_RS06240	E5341_RS05040	WP_135942138.1	WP_135998117.1	none	HD domain-containing protein
E5340_RS06250	E5341_RS05030	WP_004048126.1	WP_089135435.1	none	reverse transcriptase-like protein
E5340_RS06255	E5341_RS05025	WP_004048125.1	WP_004048125.1	none	peptidylprolyl isomerase
E5340_RS06260	E5341_RS05020	WP_004048124.1	WP_004048124.1	none	hypothetical protein
E5340_RS06265	E5341_RS05015	WP_004048123.1	WP_135998115.1	none	HIT family protein
E5340_RS06275	E5341_RS05005	WP_004048119.1	WP_135998113.1	none	ABC transporter ATP-binding protein
E5340_RS06280	E5341_RS05000	WP_004048118.1	WP_135998112.1	none	ABC transporter permease
E5340_RS06285	E5341_RS04995	WP_004048116.1	WP_056959181.1	none	phosphotransferase family protein
E5340_RS06290	E5341_RS04990	WP_089135440.1	WP_089135440.1	trmB	tRNA (guanosine(46)-N7)-methyltransferase TrmB
E5340_RS06295	E5341_RS04985	WP_004048111.1	WP_004048111.1	none	thioredoxin, thioredoxin family protein, thioredoxin family protein, thioredoxin
E5340_RS06300	E5341_RS04980	WP_089135441.1	WP_135998111.1	none	DUF4479 and tRNA-binding domain-containing protein
E5340_RS06305	E5341_RS04975	WP_135942139.1	WP_135998110.1	none	DNA translocase FtsK, DNA translocase FtsK, DUF87 domain-containing protein, DUF87 domain-containing protein
E5340_RS06310	E5341_RS04970	WP_004048104.1	WP_004048104.1	none	alpha/beta hydrolase
E5340_RS06315	E5341_RS04965	WP_004048102.1	WP_004048102.1	none	esterase family protein, esterase family protein, transposase, transposase
E5340_RS06320	E5341_RS04960	WP_004048100.1	WP_004048100.1	none	ATP-grasp domain-containing protein
E5340_RS06325	E5341_RS04955	WP_004048099.1	WP_004048099.1	none	UDP-N-acetylmuramate--L-alanine ligase
E5340_RS06330	E5341_RS04950	WP_039936026.1	WP_135998109.1	none	glycerophosphodiester phosphodiesterase, hypothetical protein, hypothetical protein, glycerophosphodiester phosphodiesterase
E5340_RS06335	E5341_RS04945	WP_004048097.1	WP_004048097.1	none	enoyl-CoA hydratase, hypothetical protein, hypothetical protein, enoyl-CoA hydratase
E5340_RS06340	E5341_RS04940	WP_004048096.1	WP_004048096.1	none	Bax inhibitor-1/YccA family protein
E5340_RS06345	E5341_RS05810	WP_056959245.1	WP_004051659.1	none	winged helix-turn-helix transcriptional regulator
E5340_RS06350	E5341_RS05815	WP_056959244.1	WP_135998183.1	none	hemolysin III, hemolysin III family channel protein, hemolysin III family protein, hemolysin III, hemolysin III family channel protein, hemolysin III family protein
E5340_RS06355	E5341_RS05820	WP_112194500.1	WP_056959243.1	none	DUF1836 domain-containing protein
E5340_RS06360	E5341_RS05825	WP_004051656.1	WP_004051656.1	none	fructose-bisphosphate aldolase
E5340_RS06365	E5341_RS05830	WP_135942140.1	WP_112194498.1	phoU	phosphate signaling complex protein PhoU
E5340_RS06370	E5341_RS05835	WP_004051653.1	WP_004051653.1	none	phosphate ABC transporter ATP-binding protein
E5340_RS06375	E5341_RS05840	WP_004051652.1	WP_004051652.1	pstB	phosphate ABC transporter ATP-binding protein
E5340_RS06380	E5341_RS05845	WP_135942141.1	WP_004051651.1	pstA	phosphate ABC transporter permease PstA
E5340_RS06385	E5341_RS05850	WP_004051650.1	WP_004051650.1	pstC	phosphate ABC transporter permease subunit PstC
E5340_RS06390	E5341_RS05855	WP_112194494.1	WP_112194494.1	pstS	phosphate ABC transporter substrate-binding protein PstS family protein
E5340_RS06395	E5341_RS05860	WP_135942142.1	WP_135998184.1	none	glycoside hydrolase family 13 protein
E5340_RS06400	E5341_RS05865	WP_135942143.1	WP_135998185.1	none	glycogen/starch/alpha-glucan family phosphorylase, glycogen/starch/alpha-glucan phosphorylase, glycogen/starch/alpha-glucan phosphorylase, glycogen/starch/alpha-glucan family phosphorylase
E5340_RS06405	E5341_RS05870	WP_135942144.1	WP_135998186.1	glgA	glycogen synthase GlgA
E5340_RS06410	E5341_RS05875	WP_135942149.1	WP_135998192.1	glgD	glucose-1-phosphate adenylyltransferase subunit GlgD
E5340_RS06415	E5341_RS05880	WP_135942145.1	WP_004051643.1	none	glucose-1-phosphate adenylyltransferase
E5340_RS06420	E5341_RS05885	WP_135942146.1	WP_135998187.1	glgB	1,4-alpha-glucan branching protein GlgB
E5340_RS06425	E5341_RS05890	WP_004051641.1	WP_112194484.1	none	hypothetical protein
E5340_RS06430	E5341_RS05895	WP_135942147.1	WP_135998188.1	none	phosphoglucosamine mutase
E5340_RS06435	E5341_RS05900	WP_135942148.1	WP_135998189.1	none	hypothetical protein
E5340_RS06440	E5341_RS05905	WP_004051636.1	WP_004051636.1	none	TIGR00159 family protein
E5340_RS06445	E5341_RS05910	WP_004051634.1	WP_135998190.1	none	DUF1361 domain-containing protein
E5340_RS06450	E5341_RS07730	WP_135942150.1	WP_135998324.1	none	tyrosine--tRNA ligase
E5340_RS06455	E5341_RS07725	WP_004051083.1	WP_135998322.1	none	transcriptional repressor
E5340_RS06460	E5341_RS07720	WP_112195838.1	WP_135998320.1	none	metal-dependent hydrolase
E5340_RS06465	E5341_RS07715	WP_135942151.1	WP_135998319.1	none	AAA family ATPase, SMC family ATPase, SMC family ATPase, AAA family ATPase
E5340_RS06470	E5341_RS07710	WP_135056379.1	WP_004051092.1	none	exonuclease SbcCD subunit D
E5340_RS06475	E5341_RS07705	WP_004051100.1	WP_004051100.1	none	sugar O-acetyltransferase
E5340_RS06480	E5341_RS07700	WP_004051102.1	WP_004051102.1	none	type II toxin-antitoxin system PemK/MazF family toxin
E5340_RS06485	E5341_RS07695	WP_004051104.1	WP_004051104.1	none	hypothetical protein
E5340_RS06490	E5341_RS07690	WP_135056397.1	WP_004051106.1	none	alanine racemase
E5340_RS06495	E5341_RS07685	WP_004051108.1	WP_004051108.1	acpS	holo-[acyl-carrier-protein] synthase
E5340_RS06500	E5341_RS07680	WP_135942152.1	WP_004051109.1	none	lactate utilization protein C
E5340_RS06505	E5341_RS07675	WP_004051111.1	WP_004051111.1	none	iron-sulfur cluster-binding protein
E5340_RS06510	E5341_RS07670	WP_004051114.1	WP_004051114.1	none	(Fe-S)-binding protein
E5340_RS06515	E5341_RS07665	WP_004051117.1	WP_004051117.1	none	FAD-dependent oxidoreductase, FAD-dependent oxidoreductase, NAD(P)/FAD-dependent oxidoreductase, NAD(P)/FAD-dependent oxidoreductase
E5340_RS06520	E5341_RS07660	WP_135056367.1	WP_004051118.1	none	prenyltransferase
E5340_RS06525	E5341_RS07655	WP_004051119.1	WP_004051119.1	none	polyprenyl synthetase family protein
E5340_RS06530	E5341_RS07650	WP_135942153.1	WP_004051121.1	cydC	thiol reductant ABC exporter subunit CydC
E5340_RS06535	E5341_RS07645	WP_089135681.1	WP_135998318.1	cydD	thiol reductant ABC exporter subunit CydD
E5340_RS06540	E5341_RS07640	WP_004051125.1	WP_004051125.1	cydB	cytochrome d ubiquinol oxidase subunit II
E5340_RS06545	E5341_RS07635	WP_089135682.1	WP_089135682.1	none	cytochrome ubiquinol oxidase subunit I
E5340_RS06560	E5341_RS04850	WP_004048811.1	WP_135998103.1	none	hydroxymethylglutaryl-CoA reductase, degradative
E5340_RS06565	E5341_RS04845	WP_004048809.1	WP_004048809.1	none	IpaB/EvcA family protein, hypothetical protein, hypothetical protein, IpaB/EvcA family protein
E5340_RS06570	E5341_RS04840	WP_004048807.1	WP_004048807.1	none	phosphatidylglycerophosphatase A
E5340_RS06575	E5341_RS04835	WP_004048806.1	WP_004048806.1	metG	methionine--tRNA ligase
E5340_RS06580	E5341_RS04830	WP_004048804.1	WP_004048804.1	none	TatD family hydrolase
E5340_RS06585	E5341_RS04825	WP_089135321.1	WP_089135321.1	rnmV	ribonuclease M5
E5340_RS06590	E5341_RS04820	WP_004048801.1	WP_135998102.1	rsmA	16S rRNA (adenine(1518)-N(6)/adenine(1519)-N(6))- dimethyltransferase RsmA
E5340_RS06595	E5341_RS04815	WP_004048799.1	WP_010689710.1	none	VEG protein, hypothetical protein, hypothetical protein, VEG protein
E5340_RS06600	E5341_RS04810	WP_119448283.1	WP_135998101.1	none	MFS transporter
E5340_RS06605	E5341_RS04805	WP_004048795.1	WP_004048795.1	pdhA	pyruvate dehydrogenase (acetyl-transferring) E1 component subunit alpha
E5340_RS06610	E5341_RS04800	WP_004048793.1	WP_004048793.1	none	alpha-ketoacid dehydrogenase subunit beta
E5340_RS06615	E5341_RS04795	WP_004048792.1	WP_135998100.1	none	2-oxo acid dehydrogenase subunit E2
E5340_RS06620	E5341_RS04790	WP_004048791.1	WP_004048791.1	lpdA	dihydrolipoyl dehydrogenase
E5340_RS06625	E5341_RS04785	WP_135942156.1	WP_004048790.1	none	lipoate--protein ligase
E5340_RS06630	E5341_RS04780	WP_004048789.1	WP_135056412.1	none	alpha/beta hydrolase
E5340_RS06635	E5341_RS04775	WP_004048787.1	WP_135998099.1	none	4-(cytidine 5'-diphospho)-2-C-methyl-D-erythritol kinase
E5340_RS06640	E5341_RS04770	WP_004048785.1	WP_135998098.1	none	glycerate kinase
E5340_RS00480	E5341_RS01350	WP_135056681.1	WP_135056681.1	nrdG	anaerobic ribonucleoside-triphosphate reductase activating protein
E5340_RS00485	E5341_RS01355	WP_135941754.1	WP_135941754.1	nrdD	anaerobic ribonucleoside-triphosphate reductase
E5340_RS00490	E5341_RS01360	WP_004048244.1	WP_004048244.1	none	TIGR01440 family protein
E5340_RS00495	E5341_RS01365	WP_004048245.1	WP_004048245.1	smpB	SsrA-binding protein SmpB
E5340_RS00500	E5341_RS01370	WP_004048246.1	WP_135997815.1	rnr	ribonuclease R
E5340_RS00505	E5341_RS01375	WP_004048247.1	WP_004048247.1	secG	preprotein translocase subunit SecG
E5340_RS00510	E5341_RS01380	WP_135941755.1	WP_135997816.1	none	ClC family H(+)/Cl(-) exchange transporter
E5340_RS00515	E5341_RS01385	WP_135941756.1	WP_004048249.1	none	phosphopyruvate hydratase
E5340_RS00520	E5341_RS01390	WP_135941757.1	WP_135997817.1	none	triose-phosphate isomerase
E5340_RS00525	E5341_RS01395	WP_056958045.1	WP_135997818.1	none	phosphoglycerate kinase
E5340_RS00530	E5341_RS01400	WP_010689278.1	WP_010689278.1	gap	type I glyceraldehyde-3-phosphate dehydrogenase
E5340_RS00535	E5341_RS01405	WP_004048254.1	WP_135997819.1	none	SorC family transcriptional regulator, SorC family transcriptional regulator, hypothetical protein, hypothetical protein
E5340_RS00540	E5341_RS01410	WP_135941758.1	WP_135997820.1	rpoN	RNA polymerase factor sigma-54
E5340_RS00545	E5341_RS04550	WP_112195469.1	WP_135998070.1	none	XkdX family protein
E5340_RS00565	E5341_RS04570	WP_112195477.1	WP_135998074.1	none	holin, phage holin, phage holin, holin
E5340_RS00570	E5341_RS04575	WP_112195479.1	WP_135998075.1	none	hypothetical protein
E5340_RS00575	E5341_RS04580	WP_112195481.1	WP_135998090.1	none	hypothetical protein
E5340_RS00830	E5341_RS01415	WP_135941802.1	WP_004048257.1	none	QacE family quaternary ammonium compound efflux SMR transporter, QacE family quaternary ammonium compound efflux SMR transporter, multidrug efflux SMR transporter, multidrug efflux SMR transporter
E5340_RS00835	E5341_RS01420	PSEUDOGENE	WP_004048259.1	none	MarR family transcriptional regulator, MarR family transcriptional regulator, winged helix-turn-helix transcriptional regulator, winged helix-turn-helix transcriptional regulator
E5340_RS00840	E5341_RS01425	WP_004048260.1	WP_004048260.1	clpP	ATP-dependent Clp endopeptidase proteolytic subunit ClpP
E5340_RS00845	E5341_RS01430	WP_135941803.1	WP_135056705.1	none	PTS sugar transporter subunit IIC, PTS sugar transporter subunit IIC, hypothetical protein, hypothetical protein
E5340_RS00850	E5341_RS01435	WP_004048264.1	WP_004048264.1	whiA	DNA-binding protein WhiA
E5340_RS00855	E5341_RS01440	WP_135056720.1	WP_135056720.1	none	YvcK family protein, uridine diphosphate-N-acetylglucosamine-binding protein YvcK
E5340_RS00860	E5341_RS01445	WP_004048269.1	WP_135056708.1	rapZ	RNase adapter RapZ
E5340_RS00865	E5341_RS01450	WP_004048272.1	WP_004048272.1	sdaAA	L-serine ammonia-lyase, iron-sulfur-dependent, subunit alpha
E5340_RS00870	E5341_RS01455	WP_039936092.1	WP_039936092.1	none	L-serine dehydratase, iron-sulfur-dependent, beta subunit, L-serine dehydratase, iron-sulfur-dependent, beta subunit, serine dehydratase, serine dehydratase
E5340_RS00875	E5341_RS01460	WP_004048276.1	WP_004048276.1	none	S-ribosylhomocysteine lyase
E5340_RS00880	E5341_RS01465	WP_004048278.1	WP_004048278.1	uvrA	excinuclease ABC subunit UvrA
E5340_RS00885	E5341_RS01470	WP_004048280.1	WP_004048280.1	uvrB	excinuclease ABC subunit UvrB
E5340_RS00890	E5341_RS01475	WP_135941804.1	WP_112195565.1	none	phospho-sugar mutase
E5340_RS00895	E5341_RS01480	WP_135941805.1	WP_135997821.1	none	site-specific integrase, tyrosine-type recombinase/integrase, tyrosine-type recombinase/integrase, site-specific integrase
E5340_RS00900	E5341_RS01485	WP_081610240.1	WP_081610240.1	none	addiction module toxin, HicA family
E5340_RS00905	E5341_RS01005	WP_039936095.1	WP_135997807.1	none	ArpU family phage transcriptional regulator, ArpU family transcriptional regulator, ArpU family transcriptional regulator, ArpU family phage transcriptional regulator
E5340_RS00910	E5341_RS01495	WP_004048286.1	WP_056959848.1	trxB	thioredoxin-disulfide reductase
E5340_RS00915	E5341_RS01500	WP_004048287.1	WP_135997822.1	none	prolipoprotein diacylglyceryl transferase
E5340_RS00920	E5341_RS01505	WP_004048288.1	WP_004048288.1	none	HPr kinase/phosphorylase
E5340_RS00925	E5341_RS01510	WP_004048289.1	WP_004048289.1	none	phage holin family protein
E5340_RS00930	E5341_RS01515	WP_004048292.1	WP_004048292.1	none	PspC domain-containing protein
E5340_RS00935	E5341_RS01520	WP_039936038.1	WP_135997823.1	none	PAS domain S-box protein
E5340_RS00940	E5341_RS01525	WP_039936097.1	WP_039936097.1	none	response regulator transcription factor
E5340_RS00945	E5341_RS01530	WP_004048307.1	WP_135056919.1	none	PDZ domain-containing protein
E5340_RS00950	E5341_RS01535	WP_004048309.1	WP_112286333.1	none	ABC transporter permease, ABC transporter permease, FtsX-like permease family protein, FtsX-like permease family protein
E5340_RS00955	E5341_RS01540	WP_004048311.1	WP_004048311.1	ftsE	cell division ATP-binding protein FtsE
E5340_RS00960	E5341_RS01545	WP_076150042.1	WP_135997824.1	none	peptide chain release factor 2
E5340_RS00965	E5341_RS01550	WP_004048315.1	WP_004048315.1	secA	preprotein translocase subunit SecA
E5340_RS00970	E5341_RS01555	WP_004048318.1	WP_004048318.1	raiA	ribosome-associated translation inhibitor RaiA
E5340_RS00975	E5341_RS01560	WP_004048320.1	WP_004048320.1	none	ComF family protein
E5340_RS00980	E5341_RS01565	WP_004048322.1	WP_135997825.1	none	DEAD/DEAH box helicase family protein
E5340_RS06650	E5341_RS10340	WP_004050449.1	WP_004050449.1	none	putative C-S lyase, pyridoxal phosphate-dependent aminotransferase, pyridoxal phosphate-dependent aminotransferase, putative C-S lyase
E5340_RS06655	E5341_RS10335	WP_135942158.1	WP_004050451.1	none	AI-2E family transporter
E5340_RS06660	E5341_RS10330	WP_135942159.1	WP_004050452.1	none	galactose mutarotase
E5340_RS06665	E5341_RS10325	WP_089135687.1	WP_135998791.1	none	hypothetical protein
E5340_RS06670	E5341_RS10320	WP_135058185.1	WP_135058185.1	galE	UDP-glucose 4-epimerase GalE
E5340_RS06675	E5341_RS10315	WP_089135686.1	WP_135998789.1	none	GntR family transcriptional regulator, UTRA domain-containing protein
E5340_RS06680	E5341_RS10310	WP_135942160.1	WP_056960306.1	none	ECF transporter S component
E5340_RS06685	E5341_RS10305	WP_004050463.1	WP_135998788.1	none	ABC transporter ATP-binding protein, ATP-binding cassette domain-containing protein, ATP-binding cassette domain-containing protein, ABC transporter ATP-binding protein
E5340_RS06690	E5341_RS10300	WP_004050465.1	WP_004050465.1	none	ABC transporter permease, hypothetical protein, hypothetical protein, ABC transporter permease
E5340_RS06695	E5341_RS05240	WP_039936301.1	WP_112286507.1	none	acetate kinase
E5340_RS06700	E5341_RS05245	WP_004050470.1	WP_135998132.1	none	phosphoketolase, phosphoketolase family protein, phosphoketolase family protein, phosphoketolase
E5340_RS06705	E5341_RS05250	WP_004050472.1	WP_112286505.1	none	histidine phosphatase family protein
E5340_RS06710	E5341_RS05255	WP_135942161.1	WP_112286504.1	none	UbiA family prenyltransferase, UbiA family prenyltransferase, prenyltransferase, prenyltransferase
E5340_RS06715	E5341_RS05260	WP_112195887.1	WP_112195887.1	none	copper-translocating P-type ATPase, heavy metal translocating P-type ATPase, heavy metal translocating P-type ATPase, copper-translocating P-type ATPase
E5340_RS06720	E5341_RS05265	WP_004050478.1	WP_004050478.1	none	copper-binding protein, hypothetical protein, hypothetical protein, copper-binding protein
E5340_RS06725	E5341_RS05270	WP_004050480.1	WP_004050480.1	none	ABC transporter permease
E5340_RS06730	E5341_RS05275	WP_004050482.1	WP_004050482.1	none	ATP-binding cassette domain-containing protein
E5340_RS06735	E5341_RS05280	WP_081610269.1	WP_135998133.1	none	ABC transporter substrate-binding protein
E5340_RS06740	E5341_RS05285	WP_004050486.1	WP_004050486.1	none	oligosaccharide flippase family protein, oligosaccharide flippase family protein, polysaccharide biosynthesis protein, polysaccharide biosynthesis protein
E5340_RS06745	E5341_RS05290	WP_135942162.1	WP_004050488.1	none	glucosamine-6-phosphate deaminase
E5340_RS06825	E5341_RS04550	WP_135942174.1	WP_135998070.1	none	XkdX family protein
E5340_RS06830	E5341_RS06545	WP_135942175.1	WP_135998221.1	none	FAD-containing oxidoreductase
E5340_RS06835	E5341_RS06550	WP_135942176.1	WP_135942176.1	none	NAD(P)H-binding protein, SDR family oxidoreductase, SDR family oxidoreductase, NAD(P)H-binding protein
E5340_RS06840	E5341_RS06555	WP_135942177.1	WP_135942177.1	none	NAD(P)H-dependent oxidoreductase, NADPH-dependent FMN reductase, NADPH-dependent FMN reductase, NAD(P)H-dependent oxidoreductase
E5340_RS06845	E5341_RS06560	WP_135942178.1	WP_135998222.1	none	energy-coupling factor ABC transporter ATP-binding protein
E5340_RS06850	E5341_RS06565	WP_135942179.1	WP_135998223.1	none	energy-coupling factor ABC transporter ATP-binding protein
E5340_RS06855	E5341_RS06570	WP_135942180.1	WP_004050251.1	none	cobalt ABC transporter ATP-binding protein, energy-coupling factor transporter transmembrane protein EcfT, energy-coupling factor transporter transmembrane protein EcfT, cobalt ABC transporter ATP-binding protein
E5340_RS06860	E5341_RS06575	WP_004050249.1	WP_135998224.1	truA	tRNA pseudouridine(38-40) synthase TruA
E5340_RS06865	E5341_RS06580	WP_004050247.1	WP_004050247.1	rplM	50S ribosomal protein L13
E5340_RS06870	E5341_RS06585	WP_004050245.1	WP_004050245.1	rpsI	30S ribosomal protein S9
E5340_RS06880	E5341_RS10040	WP_119448398.1	WP_119448398.1	none	hypothetical protein
E5340_RS06885	E5341_RS10035	WP_135942184.1	WP_056959270.1	none	DEAD/DEAH box helicase
E5340_RS06890	E5341_RS10030	WP_135942185.1	WP_135998748.1	none	UDP-N-acetylmuramoyl-tripeptide--D-alanyl-D- alanine ligase
E5340_RS06895	E5341_RS10025	WP_004051136.1	WP_004051136.1	htpX	zinc metalloprotease HtpX
E5340_RS06900	E5341_RS10020	WP_004051137.1	WP_004051137.1	none	LemA family protein
E5340_RS06905	E5341_RS10015	WP_135942186.1	WP_129303360.1	none	GNAT family N-acetyltransferase
E5340_RS06910	E5341_RS10155	WP_135056347.1	WP_056959267.1	none	glycine betaine/L-proline ABC transporter ATP-binding protein
E5340_RS06915	E5341_RS10160	WP_056959266.1	WP_056959266.1	none	ABC transporter permease subunit, ABC transporter permease subunit, proline/glycine betaine ABC transporter permease, proline/glycine betaine ABC transporter permease
E5340_RS06920	E5341_RS10165	WP_135942187.1	WP_135998768.1	none	glycine/betaine ABC transporter, hypothetical protein, hypothetical protein, glycine/betaine ABC transporter
E5340_RS06925	E5341_RS10170	WP_135942188.1	WP_135998770.1	none	ABC transporter ATP-binding protein, ATP-binding cassette domain-containing protein, ATP-binding cassette domain-containing protein, ABC transporter ATP-binding protein
E5340_RS06930	E5341_RS10175	WP_004051152.1	WP_135998772.1	none	ABC transporter ATP-binding protein, ATP-binding cassette domain-containing protein, ATP-binding cassette domain-containing protein, ABC transporter ATP-binding protein
E5340_RS06935	E5341_RS10180	WP_135942189.1	WP_135998774.1	none	TIGR02452 family protein
E5340_RS06940	E5341_RS04505	WP_135942190.1	WP_135998064.1	none	DEAD/DEAH box helicase family protein
E5340_RS06945	E5341_RS04510	WP_135942192.1	WP_135998065.1	none	restriction endonuclease
E5340_RS06950	E5341_RS04515	WP_135942191.1	WP_135998066.1	recO	DNA repair protein RecO
E5340_RS06955	E5341_RS04520	WP_010689126.1	WP_010689126.1	none	GTPase Era
E5340_RS06960	E5341_RS04525	WP_004047928.1	WP_135998067.1	none	diacylglycerol kinase family protein
E5340_RS06965	E5341_RS04530	WP_004047930.1	WP_135998068.1	ybeY	rRNA maturation RNase YbeY
E5340_RS06970	E5341_RS04535	WP_004047932.1	WP_135998069.1	none	AAA family ATPase, PhoH family protein, PhoH family protein, AAA family ATPase
E5340_RS06975	E5341_RS04540	WP_004047933.1	WP_004047933.1	none	GatB/YqeY domain-containing protein
E5340_RS06980	E5341_RS04545	WP_003694124.1	WP_003694124.1	rpsU	30S ribosomal protein S21
E5340_RS06985	E5341_RS06745	WP_004047936.1	WP_004047936.1	none	kinase/pyrophosphorylase
E5340_RS06990	E5341_RS06750	WP_004047941.1	WP_135998251.1	none	deoxyribonuclease IV
E5340_RS06995	E5341_RS06755	WP_004047942.1	WP_004047942.1	none	glycosyltransferase, glycosyltransferase family 2 protein, glycosyltransferase, glycosyltransferase family 2 protein
E5340_RS07000	E5341_RS06760	WP_004047943.1	WP_135057305.1	none	glycosyl transferase, hypothetical protein, hypothetical protein, glycosyl transferase
E5340_RS07005	E5341_RS06765	WP_004047944.1	WP_135998252.1	none	beta-1,6-galactofuranosyltransferase, sugar transferase, sugar transferase, beta-1,6-galactofuranosyltransferase
E5340_RS07010	E5341_RS06770	WP_004047945.1	WP_135057300.1	none	YitT family protein
E5340_RS07015	E5341_RS06775	WP_004047946.1	WP_135998253.1	aspS	aspartate--tRNA ligase
E5340_RS07020	E5341_RS06780	WP_004047947.1	WP_004047947.1	none	histidine--tRNA ligase
E5340_RS07025	E5341_RS06785	WP_004047948.1	WP_089135207.1	none	hypothetical protein
E5340_RS07030	E5341_RS06790	WP_135057291.1	WP_135057291.1	none	peroxiredoxin, redoxin domain-containing protein, redoxin domain-containing protein, thiol peroxidase, peroxiredoxin, thiol peroxidase
E5340_RS07040	E5341_RS06800	WP_081610233.1	WP_135057288.1	none	hypothetical protein
E5340_RS07045	E5341_RS05065	WP_004050100.1	WP_004050100.1	lysS	lysine--tRNA ligase
E5340_RS07050	E5341_RS05070	WP_076148992.1	WP_004050098.1	dusB	tRNA dihydrouridine synthase DusB
E5340_RS07055	E5341_RS05075	WP_135942193.1	WP_004050096.1	none	Hsp33 family molecular chaperone HslO
E5340_RS07060	E5341_RS05080	WP_135942194.1	WP_004050094.1	hflB	ATP-dependent metallopeptidase FtsH/Yme1/Tma family protein, ATP-dependent zinc metalloprotease FtsH, ATP-dependent zinc metalloprotease FtsH, ATP-dependent metallopeptidase FtsH/Yme1/Tma family protein
E5340_RS07065	E5341_RS05085	WP_039936205.1	WP_039936205.1	hpt	hypoxanthine phosphoribosyltransferase
E5340_RS07070	E5341_RS05090	WP_135942195.1	WP_135998119.1	tilS	tRNA lysidine(34) synthetase TilS
E5340_RS07075	E5341_RS05095	WP_076148998.1	WP_076148998.1	none	RNA-binding protein S1
E5340_RS07080	E5341_RS05100	WP_004050086.1	WP_135998120.1	none	septum formation initiator family protein
E5340_RS07085	E5341_RS05105	WP_135942196.1	WP_004050085.1	none	RNA-binding S4 domain-containing protein
E5340_RS07090	E5341_RS05110	WP_004050083.1	WP_135055734.1	none	polysaccharide biosynthesis protein
E5340_RS07095	E5341_RS05115	WP_135942197.1	WP_135998121.1	mfd	transcription-repair coupling factor
E5340_RS07100	E5341_RS05120	WP_004050075.1	WP_004050075.1	none	aminoacyl-tRNA hydrolase
E5340_RS07105	E5341_RS05125	WP_004050073.1	WP_004050073.1	none	L-lactate dehydrogenase
E5340_RS07110	E5341_RS05130	WP_004050072.1	WP_004050072.1	none	hypothetical protein
E5340_RS07115	E5341_RS05135	WP_004050070.1	WP_004050070.1	none	CBS domain-containing protein
E5340_RS07120	E5341_RS05140	WP_135942198.1	WP_004050063.1	none	DUF536 domain-containing protein, DUF536 domain-containing protein, helix-turn-helix domain-containing protein, helix-turn-helix domain-containing protein
E5340_RS07125	E5341_RS05145	WP_135942199.1	WP_135998122.1	none	MFS transporter
E5340_RS07130	E5341_RS05150	WP_076149005.1	WP_039936203.1	none	peptide deformylase
E5340_RS07140	E5341_RS08680	WP_004048177.1	WP_004048177.1	none	deoxynucleoside kinase
E5340_RS07145	E5341_RS08675	WP_004048175.1	WP_135057523.1	none	KUP system potassium uptake protein, potassium transporter Kup, potassium transporter Kup, KUP system potassium uptake protein
E5340_RS07150	E5341_RS08670	WP_004048173.1	WP_089135203.1	purE	5-(carboxyamino)imidazole ribonucleotide mutase
E5340_RS07155	E5341_RS08665	WP_135942201.1	WP_135998529.1	purK	5-(carboxyamino)imidazole ribonucleotide synthase
E5340_RS07160	E5341_RS08660	WP_135942202.1	WP_056960004.1	purB	adenylosuccinate lyase
E5340_RS07165	E5341_RS08655	WP_135942203.1	WP_135942203.1	none	phosphoribosylaminoimidazolesuccinocarboxamide synthase
E5340_RS07170	E5341_RS08650	WP_004048169.1	WP_004048169.1	purS	phosphoribosylformylglycinamidine synthase subunit PurS
E5340_RS07175	E5341_RS08645	WP_004048166.1	WP_112195413.1	purQ	phosphoribosylformylglycinamidine synthase subunit PurQ
E5340_RS07180	E5341_RS08640	WP_004048164.1	WP_135998527.1	purL	phosphoribosylformylglycinamidine synthase subunit PurL
E5340_RS07185	E5341_RS08635	WP_004048163.1	WP_135998525.1	none	amidophosphoribosyltransferase
E5340_RS07190	E5341_RS08630	WP_004048162.1	WP_004048162.1	none	phosphoribosylformylglycinamidine cyclo-ligase
E5340_RS07195	E5341_RS08625	WP_004048161.1	WP_004048161.1	purN	phosphoribosylglycinamide formyltransferase
E5340_RS07200	E5341_RS08620	WP_004048160.1	WP_135057529.1	purH	bifunctional phosphoribosylaminoimidazolecarboxamide formyltransferase/IMP cyclohydrolase
E5340_RS07205	E5341_RS08615	WP_004048159.1	WP_135998523.1	purD	phosphoribosylamine--glycine ligase
E5340_RS07210	E5341_RS08610	WP_004048158.1	WP_056959978.1	none	LysR family transcriptional regulator
E5340_RS07215	E5341_RS08605	WP_004048157.1	WP_004048157.1	none	hypothetical protein
E5340_RS07225	E5341_RS08595	WP_004048156.1	WP_056959976.1	none	arginine--tRNA ligase
E5340_RS07235	E5341_RS05595	WP_135942204.1	WP_135998162.1	none	histidine phosphatase family protein
E5340_RS07240	E5341_RS05600	WP_135057211.1	WP_004050736.1	serS	serine--tRNA ligase
E5340_RS07245	E5341_RS05605	WP_135942205.1	WP_135998163.1	none	amino acid permease
E5340_RS07250	E5341_RS05610	WP_135942206.1	WP_135998164.1	budA	acetolactate decarboxylase
E5340_RS07255	E5341_RS05615	WP_004050741.1	WP_004050741.1	alsS	acetolactate synthase AlsS
E5340_RS07260	E5341_RS05620	WP_129303283.1	WP_129303283.1	none	Rrf2 family transcriptional regulator
E5340_RS07265	E5341_RS05625	WP_004050745.1	WP_004050745.1	none	GNAT family N-acetyltransferase
E5340_RS07270	E5341_RS05630	WP_135942207.1	WP_135998165.1	none	DUF805 domain-containing protein
E5340_RS07275	E5341_RS05635	WP_004050755.1	WP_004050755.1	none	sulfite exporter TauE/SafE family protein
E5340_RS07280	E5341_RS05640	WP_004050756.1	WP_112194222.1	none	DUF1634 domain-containing protein
E5340_RS07285	E5341_RS05645	WP_004050757.1	WP_112194220.1	none	LytR family transcriptional regulator, hypothetical protein, hypothetical protein, LytR family transcriptional regulator
E5340_RS07290	E5341_RS05650	WP_135942208.1	WP_135998166.1	none	MFS transporter
E5340_RS07295	E5341_RS05655	WP_004050761.1	WP_004050761.1	none	cold-shock protein
E5340_RS07300	E5341_RS05660	WP_004050764.1	WP_004050764.1	none	MarR family transcriptional regulator, metal-dependent transcriptional regulator
E5340_RS07305	E5341_RS05665	WP_135942209.1	WP_135998167.1	none	RluA family pseudouridine synthase
E5340_RS07310	E5341_RS05670	WP_004050766.1	WP_135998168.1	none	hypothetical protein
E5340_RS07315	E5341_RS05675	WP_135942210.1	WP_135998169.1	none	phosphatase PAP2 family protein
E5340_RS07320	E5341_RS05680	WP_135942211.1	WP_135998170.1	none	APC family permease, amino acid permease, amino acid permease, APC family permease
E5340_RS07325	E5341_RS05685	WP_135942212.1	WP_135998171.1	none	family 1 glycosylhydrolase, glycoside hydrolase family 1 protein, glycoside hydrolase family 1 protein, family 1 glycosylhydrolase
E5340_RS07330	E5341_RS05690	WP_004050773.1	WP_135998172.1	none	ROK family protein
E5340_RS07395	E5341_RS07515	WP_056959173.1	WP_135058473.1	none	DUF1659 domain-containing protein
E5340_RS07400	E5341_RS07520	WP_056959174.1	WP_056959174.1	none	DUF2922 domain-containing protein
E5340_RS07405	E5341_RS07525	WP_135942221.1	WP_089135224.1	none	bacteriocin immunity protein
E5340_RS07410	E5341_RS07530	WP_119448348.1	WP_089135223.1	none	ComC/BlpC family peptide pheromone/bacteriocin, garvicin Q family class II bacteriocin
E5340_RS07415	E5341_RS07535	WP_135942222.1	WP_135998307.1	none	GntR family transcriptional regulator
E5340_RS07420	E5341_RS07540	WP_089135221.1	WP_135998308.1	none	LytTR family transcriptional regulator
E5340_RS07425	E5341_RS07545	WP_004049762.1	WP_004049762.1	none	ABC transporter permease, hypothetical protein, hypothetical protein, ABC transporter permease
E5340_RS07430	E5341_RS07550	WP_135942227.1	WP_089135218.1	none	ABC transporter permease, ABC transporter permease, hypothetical protein, hypothetical protein
E5340_RS07435	E5341_RS07555	PSEUDOGENE	WP_004049758.1	none	ATP-binding cassette domain-containing protein
E5340_RS07440	E5341_RS07560	WP_089135217.1	WP_089135217.1	none	hypothetical protein, hypothetical protein, phosphoesterase, phosphoesterase
E5340_RS07445	E5341_RS07565	WP_135942223.1	WP_004049754.1	none	histidine phosphatase family protein
E5340_RS07450	E5341_RS07570	WP_135942224.1	WP_004049752.1	none	hypothetical protein
E5340_RS07455	E5341_RS07575	WP_135942225.1	WP_135998309.1	none	S8/S53 family peptidase, S8/S53 family peptidase, peptidase S8/S53 subtilisin kexin sedolisin, peptidase S8/S53 subtilisin kexin sedolisin
E5340_RS07460	E5341_RS07580	WP_089135213.1	WP_089135213.1	none	NCS2 family permease
E5340_RS07475	E5341_RS11220	PSEUDOGENE	WP_135998927.1	none	Zn-dependent alcohol dehydrogenase, zinc-dependent alcohol dehydrogenase family protein
E5340_RS07480	E5341_RS11225	WP_135942232.1	WP_135942232.1	none	NAD(P)H-binding protein
E5340_RS07490	E5341_RS07355	WP_135942229.1	WP_135942229.1	none	aldo/keto reductase
E5340_RS07495	E5341_RS07360	WP_004049397.1	WP_004049397.1	none	diacylglycerol kinase
E5340_RS07500	E5341_RS07365	WP_004049399.1	WP_135057918.1	gatB	Asp-tRNA(Asn)/Glu-tRNA(Gln) amidotransferase subunit GatB
E5340_RS07505	E5341_RS07370	WP_004049401.1	WP_135998294.1	gatA	Asp-tRNA(Asn)/Glu-tRNA(Gln) amidotransferase subunit GatA
E5340_RS07510	E5341_RS07375	WP_004049403.1	WP_004049403.1	gatC	Asp-tRNA(Asn)/Glu-tRNA(Gln) amidotransferase subunit GatC
E5340_RS07515	E5341_RS07380	WP_004049405.1	WP_089135515.1	none	CamS family sex pheromone protein
E5340_RS07520	E5341_RS07385	WP_004049407.1	WP_135998295.1	ligA	NAD-dependent DNA ligase LigA
E5340_RS07525	E5341_RS07390	WP_089135522.1	WP_135998303.1	pcrA	DNA helicase PcrA
E5340_RS07530	E5341_RS07395	WP_135942230.1	WP_135998296.1	none	ATP-grasp domain-containing protein
E5340_RS07535	E5341_RS07400	WP_004049413.1	WP_135998297.1	none	purine permease
E5340_RS07540	E5341_RS07405	WP_039936152.1	WP_135998298.1	none	xanthine phosphoribosyltransferase
E5340_RS07545	E5341_RS07410	WP_004049415.1	WP_004049415.1	none	glycoside hydrolase family 73 protein, mannosyl-glycoprotein endo-beta-N-acetylglucosamidase
E5340_RS07550	E5341_RS07415	WP_056958915.1	WP_004049416.1	none	ECF transporter S component
E5340_RS07555	E5341_RS07420	WP_135942231.1	WP_119448319.1	none	AEC family transporter, auxin efflux carrier, auxin efflux carrier, malate permease, AEC family transporter, malate permease
E5340_RS07565	E5341_RS00880	WP_135941748.1	WP_135997763.1	none	IS3 family transposase
E5340_RS07570	E5341_RS08975	WP_089135796.1	WP_135998578.1	none	hypothetical protein
E5340_RS07575	E5341_RS08980	WP_004047965.1	WP_004047965.1	none	hypothetical protein
E5340_RS07580	E5341_RS08985	WP_004047967.1	WP_004047967.1	none	hypothetical protein
E5340_RS07585	E5341_RS08990	WP_004047971.1	WP_004047971.1	none	helix-turn-helix transcriptional regulator
E5340_RS07590	E5341_RS08995	WP_004047972.1	WP_135998580.1	none	ImmA/IrrE family metallo-endopeptidase
E5340_RS07595	E5341_RS09000	WP_004047975.1	WP_004047975.1	none	hypothetical protein
E5340_RS07600	E5341_RS09005	WP_004047976.1	WP_135998582.1	none	tyrosine-type recombinase/integrase
E5340_RS07610	E5341_RS09015	WP_004047978.1	WP_135998585.1	dnaJ	molecular chaperone DnaJ
E5340_RS07615	E5341_RS09020	WP_004047981.1	WP_004047981.1	dnaK	molecular chaperone DnaK
E5340_RS07620	E5341_RS09025	WP_004047983.1	WP_135998587.1	grpE	nucleotide exchange factor GrpE
E5340_RS07625	E5341_RS09030	WP_112195277.1	WP_112195277.1	hrcA	heat-inducible transcriptional repressor HrcA
E5340_RS07630	E5341_RS09035	WP_119448357.1	WP_004047987.1	ribF	riboflavin biosynthesis protein RibF
E5340_RS07635	E5341_RS09040	WP_135942233.1	WP_135942233.1	truB	tRNA pseudouridine(55) synthase TruB
E5340_RS07640	E5341_RS09045	WP_004047989.1	WP_135998589.1	rbfA	30S ribosome-binding factor RbfA
E5340_RS07645	E5341_RS09050	WP_119448358.1	WP_135998591.1	infB	translation initiation factor IF-2
E5340_RS07650	E5341_RS09055	WP_004047992.1	WP_004047992.1	none	YlxQ-related RNA-binding protein, hypothetical protein, hypothetical protein, YlxQ-related RNA-binding protein
E5340_RS07655	E5341_RS09060	WP_004047994.1	WP_010689155.1	none	YlxR family protein
E5340_RS07660	E5341_RS09065	WP_004047996.1	WP_004047996.1	nusA	transcription termination/antitermination protein NusA
E5340_RS07665	E5341_RS09070	WP_004047998.1	WP_004047998.1	rimP	ribosome maturation factor RimP
E5340_RS07670	E5341_RS09075	PSEUDOGENE	PSEUDOGENE	none	hypothetical protein
E5340_RS00995	E5341_RS04460	WP_135941810.1	WP_135998062.1	none	EamA family transporter
E5340_RS01000	E5341_RS04455	WP_004047267.1	WP_004047267.1	none	hypothetical protein
E5340_RS01005	E5341_RS04450	WP_135941811.1	WP_135941811.1	none	DNA alkylation repair protein
E5340_RS01010	E5341_RS04445	WP_004047271.1	WP_004047271.1	infC	translation initiation factor IF-3
E5340_RS01015	E5341_RS04440	WP_004047272.1	WP_004047272.1	rpmI	50S ribosomal protein L35
E5340_RS01020	E5341_RS04435	WP_004047273.1	WP_004047273.1	rplT	50S ribosomal protein L20
E5340_RS01025	E5341_RS04430	WP_004047274.1	WP_004047274.1	none	YqeG family HAD IIIA-type phosphatase
E5340_RS01030	E5341_RS04425	WP_135941812.1	WP_004047283.1	yqeH	ribosome biogenesis GTPase YqeH
E5340_RS01035	E5341_RS04420	WP_004047285.1	WP_004047285.1	yhbY	ribosome assembly RNA-binding protein YhbY
E5340_RS01040	E5341_RS04415	WP_004047288.1	WP_004047288.1	none	nicotinate-nucleotide adenylyltransferase
E5340_RS01045	E5341_RS04410	WP_004047291.1	WP_004047291.1	none	HD domain-containing protein
E5340_RS01050	E5341_RS04405	WP_004047293.1	WP_004047293.1	rsfS	ribosome silencing factor
E5340_RS01055	E5341_RS04400	WP_135941813.1	WP_004047297.1	none	class I SAM-dependent methyltransferase, methyltransferase domain-containing protein, methyltransferase domain-containing protein, class I SAM-dependent methyltransferase
E5340_RS01060	E5341_RS04395	WP_004047298.1	WP_135998061.1	none	nucleotidyltransferase
E5340_RS01065	E5341_RS04390	WP_004047300.1	WP_004047300.1	none	DNA-binding protein, hypothetical protein, hypothetical protein, DNA-binding protein
E5340_RS01070	E5341_RS04385	WP_004047302.1	WP_004047302.1	rpmF	50S ribosomal protein L32
E5340_RS01075	E5341_RS04380	WP_004047304.1	WP_004047304.1	none	YihA family ribosome biogenesis GTP-binding protein
E5340_RS01080	E5341_RS04375	WP_004047305.1	WP_004047305.1	none	nucleoside triphosphate pyrophosphohydrolase family protein
E5340_RS01085	E5341_RS04370	WP_004047309.1	WP_004047309.1	none	ABC transporter substrate-binding protein/permease
E5340_RS01090	E5341_RS04365	WP_004047311.1	WP_004047311.1	none	amino acid ABC transporter ATP-binding protein
E5340_RS01095	E5341_RS04360	WP_135055877.1	WP_089135837.1	uvrC	excinuclease ABC subunit UvrC
E5340_RS01100	E5341_RS04355	WP_004047315.1	WP_004047315.1	obgE	GTPase ObgE
E5340_RS01105	E5341_RS04350	WP_004047317.1	WP_135055892.1	none	acetyltransferase, acetyltransferase, acyltransferase family protein, acyltransferase family protein
E5340_RS01110	E5341_RS04345	WP_004047319.1	WP_004047319.1	none	hypothetical protein
E5340_RS01115	E5341_RS04340	WP_004047330.1	WP_135998060.1	rnz	ribonuclease Z
E5340_RS01120	E5341_RS04335	WP_004047332.1	WP_004047332.1	none	SDR family NAD(P)-dependent oxidoreductase, SDR family NAD(P)-dependent oxidoreductase, SDR family oxidoreductase, SDR family oxidoreductase
E5340_RS01130	E5341_RS04325	WP_004047335.1	WP_135998059.1	recJ	single-stranded-DNA-specific exonuclease RecJ
E5340_RS01135	E5341_RS04320	WP_004047337.1	WP_004047337.1	none	adenine phosphoribosyltransferase
E5340_RS01140	E5341_RS04315	WP_004047340.1	WP_004047340.1	none	TrkA family potassium uptake protein
[truncated: 824 more rows]

## Sheet: genes unique to NM26_J9
LOCUS ID	CONTIG DNA ACCESSION	LOCATION ON CONTIG	PROTEIN ID	GENE SIZE	PCT_GC	GENE NAME	DESCRIPTION
[truncated: 568 more rows]

## Sheet: genes unique to NM28_3M-28
LOCUS ID	CONTIG DNA ACCESSION	LOCATION ON CONTIG	PROTEIN ID	GENE SIZE	PCT_GC	GENE NAME	DESCRIPTION
[truncated: 546 more rows]
