# Supplementary material for: The CIAMIB: a Large and Metabolically Diverse Collection of Inflammation-Associated Bacteria from the Murine Gut
Source: mBio. 2022 Mar 10;13(2):e02949-21. doi: 10.1128/mbio.02949-21 (PMC9040815; doi:10.1128/mbio.02949-21)
Supplement: TABLE S4 [file mbio.02949-21-st004.xlsx]

## Sheet: Supplementary Table 4 - CIAMIB 
Phyla (Orange: Bacteroidota, Green: Bacillota, Yellow: Actinomycetota, Blue: Pseudomonadota)
KO_number | KEGG_definition	Parabacteroides distasonis strain NM39_I3	Bacteroides faecichinchillae strain NM45_B5	Muribaculum intestinale strain NM75_1-48a	Muribaculum intestinale strain NM06_A21	Muribaculum intestinale strain NM03_1-53	Muribaculum gordoncarteri strain NM65_B17	Muribaculum gordoncarteri strain NM77_A26	Muribaculaceae gen. nov. strain NM86_A22	Prevotellaceae gen. nov. strain NM73_A23	Bacteroidales fam. nov. strain NM74_B14	Bacteroidales fam. nov. strain NM76_A32	Bacteroidales fam. nov. strain NM04_E33	Bacteroides sp. nov. strain NM69_E16B	Bacteroides caecimuris strain NM63_1-25	Phocaeicola sartorii strain NM22_B1	Bacteroides acidifaciens strain NM70_E10	Clostridium chromiireducens strain NM79_F5	Lachnospiraceae gen. nov. strain NM72_1-8	Lachnospiraceae gen. nov. strain NM01_1-7b	Parvibacter caecicola strain NM48_B13	Adlercreutzia mucosicola strain NM66_B29	Adlercreutzia caecimuris strain NM80_B27	Adlercreutzia muris strain NM05_H27	Ligilactobacillus murinus strain NM28_3M-8	Ligilactobacillus murinus strain NM26_J9	Limosilactobacillus reuteri strain NM11_1-41	Limosilactobacillus reuteri strain NM12_1-47	Streptococcus danieliae strain NM51_B2-22	Lactobacillus intestinalis strain NM61_E11	Lactobacillus johnsonii strain NM60_B2-8	Clostridium sartagoforme strain NM50_B9-20	Clostridium perfringens strain NM49_B9-7	Enterococcus faecalis strain NM58_B2-5	Enterococcus hirae strain NM56_O-09	Erysipelotrichaceae gen. nov. strain NM09_H32	Atopobiaceae gen. nov. strain NM08_P-01	Atopobiaceae gen. nov. strain NM07_P-09	Microbacterium laevaniformans strain NM46_B2-13	Bifidobacterium pseudolongum strain NM87_A27A	Rodentibacter heylii strain NM44_TS2-9	Parasutterella sp. nov. strain NM82_D38	Sphingomonas olei strain NM83_B4-11	Stenotrophomonas maltophilia strain NM62_B4-13	Klebsiella variicola strain NM43_TS4-1	Escherichia coli strain NM84_B9-29
K07348 | fimF; minor fimbrial subunit	0	0	0	0	0	0	0	0	0	0	0	0	0	0	0	0	0	0	0	0	0	0	0	0	0	0	0	0	0	0	0	0	0	0	0	0	0	0	0	0	0	0	0	1	1
K04080 | ibpA; molecular chaperone IbpA	0	0	0	0	0	0	0	0	0	0	0	0	0	0	0	0	0	0	0	0	0	0	0	0	0	0	0	0	0	0	0	0	0	0	0	0	0	0	0	0	0	1	0	1	1
K01449 | cwlJ, sleB; N-acetylmuramoyl-L-alanine amidase [EC:3.5.1.28]	0	0	0	0	0	0	0	0	0	0	0	0	0	0	0	0	2	3	3	0	0	0	0	0	0	0	0	0	0	0	1	1	0	0	0	0	0	0	0	0	0	3	1	0	0
K17898 | oraE; D-ornithine 4,5-aminomutase subunit beta [EC:5.4.3.5]	0	0	0	0	0	0	0	0	0	0	0	0	0	0	0	0	0	0	0	0	0	0	0	0	0	0	0	0	0	0	0	0	0	0	0	0	0	0	0	0	0	0	0	0	0
K07168 | K07168; CBS domain-containing membrane protein	0	0	0	0	0	0	0	0	0	0	0	0	0	0	0	0	0	0	0	0	0	0	0	0	0	0	0	0	0	0	0	0	0	0	0	0	0	0	0	0	0	1	0	1	0
K11611 | inhA; meromycolic acid enoyl-[acyl-carrier-protein] reductase [EC:1.3.1.118]	0	0	0	0	0	0	0	0	0	0	0	0	0	0	0	0	0	0	0	0	0	0	0	0	0	0	0	0	0	0	0	0	0	0	0	0	0	0	0	0	0	0	0	0	0
K00013 | hisD; histidinol dehydrogenase [EC:1.1.1.23]	1	1	1	1	1	1	1	1	1	1	1	1	1	1	1	1	1	1	1	1	1	1	1	0	0	0	0	0	0	0	1	0	0	0	1	1	1	1	1	1	1	1	1	1	1
K15918 | GLYK; D-glycerate 3-kinase [EC:2.7.1.31]	0	0	0	0	0	0	0	0	0	0	0	0	0	0	0	0	0	0	0	0	0	0	0	0	0	0	0	0	0	0	0	0	0	0	0	0	0	0	0	0	0	0	1	0	0
K06381 | spoIID; stage II sporulation protein D	1	1	1	1	1	1	1	0	1	0	0	0	1	1	1	1	1	2	2	0	0	0	0	0	0	0	0	0	0	0	1	1	0	0	0	0	0	0	0	0	0	0	0	0	0
K07317 | K07317; adenine-specific DNA-methyltransferase [EC:2.1.1.72]	3	0	1	1	1	0	0	0	0	2	2	2	0	2	0	0	0	2	3	0	1	0	0	1	0	0	0	0	0	0	1	0	0	0	0	0	0	1	1	0	6	0	0	0	0
K03153 | thiO; glycine oxidase [EC:1.4.3.19]	0	0	0	0	0	0	0	0	0	0	0	0	0	0	0	0	0	0	0	0	0	0	0	0	0	0	0	0	0	0	0	0	0	0	0	0	0	0	0	0	0	0	0	0	0
K08313 | fsaA, mipB; fructose-6-phosphate aldolase 1 [EC:4.1.2.-]	0	0	0	0	0	0	0	0	0	0	0	0	0	0	0	0	0	0	0	0	0	0	0	0	0	0	0	0	0	0	0	0	0	0	0	0	0	0	0	0	0	0	0	0	1
K09902 | K09902; uncharacterized protein	0	0	0	0	0	0	0	0	0	0	0	0	0	0	0	0	0	0	0	0	0	0	0	0	0	0	0	0	0	0	0	0	0	0	0	0	0	0	0	1	0	0	1	1	1
K07287 | bamC; outer membrane protein assembly factor BamC	0	0	0	0	0	0	0	0	0	0	0	0	0	0	0	0	0	0	0	0	0	0	0	0	0	0	0	0	0	0	0	0	0	0	0	0	0	0	0	1	1	0	0	1	1
K09904 | K09904; uncharacterized protein	0	0	0	0	0	0	0	0	0	0	0	0	0	0	0	0	0	0	0	0	0	0	0	0	0	0	0	0	0	0	0	0	0	0	0	0	0	0	0	1	0	0	0	1	1
K05898 | kstD; 3-oxosteroid 1-dehydrogenase [EC:1.3.99.4]	0	0	0	0	0	0	0	0	0	0	0	0	0	0	0	0	0	0	0	0	0	0	1	0	0	0	0	0	0	0	0	0	0	0	0	0	0	0	0	0	0	0	0	2	0
K03544 | clpX, CLPX; ATP-dependent Clp protease ATP-binding subunit ClpX	1	1	1	1	1	2	2	1	1	1	1	1	1	1	1	1	1	2	3	1	1	1	1	1	1	1	1	1	1	1	1	1	1	1	0	1	1	1	1	1	1	1	1	1	1
K03325 | ACR3, arsB; arsenite transporter	0	0	0	0	0	1	1	0	0	0	0	0	0	0	1	1	3	0	0	0	0	0	0	0	0	0	1	0	0	0	2	0	0	0	0	0	0	0	0	1	0	1	2	0	0
K11719 | lptC; lipopolysaccharide export system protein LptC	0	0	0	0	0	0	0	0	0	0	0	0	0	0	0	1	0	0	0	0	0	0	0	0	0	0	0	0	0	0	0	0	0	0	0	0	0	0	0	1	1	1	1	1	1
K01854 | glf; UDP-galactopyranose mutase [EC:5.4.99.9]	0	1	0	0	0	0	0	1	1	2	2	2	0	2	2	1	0	1	1	1	2	1	2	1	1	2	1	1	1	1	0	0	1	0	1	1	1	1	1	0	1	1	0	0	0
K18988 | ampH; serine-type D-Ala-D-Ala carboxypeptidase/endopeptidase [EC:3.4.16.4 3.4.21.-]	0	0	0	0	0	0	0	0	0	0	0	0	0	0	0	0	0	0	0	0	0	0	0	0	0	0	0	0	0	0	0	0	0	0	0	0	0	0	0	0	0	0	0	1	1
K00982 | glnE; [glutamine synthetase] adenylyltransferase / [glutamine synthetase]-adenylyl-L-tyrosine phosphorylase [EC:2.7.7.42 2.7.7.89]	0	0	0	0	0	0	0	0	0	0	0	0	0	0	0	0	0	0	0	0	0	0	0	0	0	0	0	0	0	0	0	0	0	0	0	0	0	1	1	1	1	1	1	1	1
K15255 | PIF1; ATP-dependent DNA helicase PIF1 [EC:5.6.2.3]	2	2	2	2	2	2	2	2	3	1	1	1	1	2	2	3	0	0	0	0	0	0	0	0	0	0	0	0	0	0	0	0	0	0	0	1	1	1	1	0	0	0	0	0	0
K00556 | trmH; tRNA (guanosine-2'-O-)-methyltransferase [EC:2.1.1.34]	0	0	0	0	0	0	0	0	0	0	0	0	0	0	0	0	0	0	0	0	0	0	0	0	0	0	0	0	0	0	0	0	0	0	0	0	0	0	0	0	0	0	0	1	1
K01874 | MARS, metG; methionyl-tRNA synthetase [EC:6.1.1.10]	1	1	1	1	1	1	1	1	1	1	1	1	1	1	1	1	1	1	1	2	2	2	2	1	1	1	1	1	1	1	3	2	1	1	1	2	2	1	1	1	1	1	1	1	1
K02343 | dnaX; DNA polymerase III subunit gamma/tau [EC:2.7.7.7]	1	1	1	1	1	1	1	1	1	1	1	1	1	1	1	1	1	1	1	1	1	1	1	1	1	1	1	1	1	1	1	1	1	1	1	1	1	1	1	1	1	1	1	1	1
K00065 | kduD; 2-dehydro-3-deoxy-D-gluconate 5-dehydrogenase [EC:1.1.1.127]	0	0	0	0	0	0	0	0	0	0	0	0	0	0	0	0	1	0	1	0	0	0	0	0	0	0	0	0	0	0	0	0	0	0	0	1	1	0	0	0	0	0	1	2	2
K06941 | rlmN; 23S rRNA (adenine2503-C2)-methyltransferase [EC:2.1.1.192]	1	1	1	1	1	1	1	1	1	2	2	2	1	2	1	1	1	1	1	1	1	1	1	0	0	0	0	0	0	0	1	1	1	1	1	1	1	1	1	1	2	1	1	1	1
K15777 | DOPA; 4,5-DOPA dioxygenase extradiol [EC:1.13.11.-]	0	0	0	0	0	0	0	0	0	0	0	0	0	0	0	0	2	0	0	0	0	0	0	0	0	0	0	0	0	0	1	0	0	0	0	0	0	0	0	0	0	0	1	1	1
K07262 | pbpG; serine-type D-Ala-D-Ala endopeptidase (penicillin-binding protein 7) [EC:3.4.21.-]	0	0	0	0	0	0	0	0	0	0	0	0	0	0	0	0	0	0	0	0	0	0	0	0	0	0	0	0	0	0	0	0	0	0	0	0	0	0	0	1	1	0	0	1	1
K21307 | soeA; sulfite dehydrogenase (quinone) subunit SoeA [EC:1.8.5.6]	0	0	0	0	0	0	0	0	0	0	0	0	0	0	0	0	0	0	0	14	0	1	2	0	0	0	0	0	0	0	0	0	0	0	0	0	0	0	0	0	0	0	0	0	0
K07713 | zraR, hydG; two-component system, NtrC family, response regulator HydG	1	0	0	0	0	0	0	0	0	0	0	0	0	0	2	1	0	0	0	0	0	0	0	0	0	0	0	0	0	0	0	0	0	0	0	0	0	0	0	0	0	0	0	2	2
K07812 | torZ; trimethylamine-N-oxide reductase (cytochrome c) [EC:1.7.2.3]	0	0	0	0	0	0	0	0	0	0	0	0	0	0	0	0	0	0	0	0	0	0	0	0	0	0	0	0	0	0	0	0	0	0	0	0	0	0	0	1	0	0	0	0	1
K21828 | arcR; CRP/FNR family transcriptional regulator, arginine deiminase pathway regulator	0	0	0	0	0	0	0	0	0	0	0	0	0	0	0	0	0	0	0	0	0	0	0	0	0	0	0	0	0	0	0	0	1	1	0	0	0	0	0	0	0	0	0	0	0
K18164 | NDUFAF7; NADH dehydrogenase [ubiquinone] 1 alpha subcomplex assembly factor 7	0	0	0	0	0	0	0	0	0	0	0	0	0	0	0	0	0	0	0	0	0	0	0	0	0	0	0	0	0	0	0	0	0	0	0	0	0	0	0	0	0	1	0	0	0
K02482 | flgS; two-component system, NtrC family, sensor kinase [EC:2.7.13.3]	0	0	0	0	0	0	0	0	0	0	0	0	0	0	0	0	0	0	0	0	0	0	0	0	0	0	0	0	0	0	0	0	0	0	0	0	0	0	0	0	0	0	1	0	0
K06287 | yhdE; nucleoside triphosphate pyrophosphatase [EC:3.6.1.-]	1	1	1	1	1	1	1	1	0	1	1	1	1	1	1	1	1	1	1	1	1	1	1	0	0	0	0	0	0	0	1	1	1	1	1	1	1	1	1	0	1	1	1	2	1
K00600 | glyA, SHMT; glycine hydroxymethyltransferase [EC:2.1.2.1]	1	1	1	1	1	1	1	1	1	1	1	1	1	1	1	1	1	1	1	1	1	1	1	1	1	1	1	1	1	1	1	1	1	1	1	0	0	1	0	1	1	1	1	1	1
K01557 | FAHD1; acylpyruvate hydrolase [EC:3.7.1.5]	0	0	0	0	0	0	0	0	0	0	0	0	0	0	0	0	0	0	0	0	0	0	0	0	0	0	0	0	0	0	0	0	0	0	0	0	0	0	0	0	0	0	0	1	1
K06222 | dkgB; 2,5-diketo-D-gluconate reductase B [EC:1.1.1.346]	0	0	0	0	0	0	0	0	0	0	0	0	0	0	0	0	0	0	0	0	0	0	0	0	0	0	0	0	0	0	0	0	0	0	0	0	0	0	0	0	0	0	1	1	1
K00175 | korB, oorB, oforB; 2-oxoglutarate/2-oxoacid ferredoxin oxidoreductase subunit beta [EC:1.2.7.3 1.2.7.11]	1	2	2	2	2	2	2	1	2	2	2	2	2	2	2	2	1	0	0	1	1	1	1	0	0	0	0	0	0	0	1	0	0	0	0	0	0	0	0	0	0	0	0	0	0
K00789 | metK, MAT; S-adenosylmethionine synthetase [EC:2.5.1.6]	1	1	1	1	1	1	1	1	1	1	1	1	1	1	1	1	2	2	2	1	1	1	1	1	1	1	1	1	1	1	1	1	1	1	1	1	1	1	1	1	1	1	1	1	1
K02351 | K02351; putative membrane protein	0	0	0	0	0	0	0	0	0	0	0	0	0	0	0	0	0	0	0	0	0	0	0	0	0	0	0	0	0	0	0	0	0	0	0	0	0	3	0	0	0	1	0	0	0
K00610 | pyrI; aspartate carbamoyltransferase regulatory subunit	1	1	1	1	1	1	1	1	1	0	0	0	1	1	1	1	1	1	1	0	0	0	0	0	0	0	0	0	0	0	1	0	0	0	0	0	0	0	1	0	0	0	0	1	1
K02451 | gspB; general secretion pathway protein B	0	0	0	0	0	0	0	0	0	0	0	0	0	0	0	0	0	0	0	0	0	0	0	0	0	0	0	0	0	0	0	0	0	0	0	0	0	0	0	0	0	0	0	1	0
K05934 | cobJ, cbiH; precorrin-3B C17-methyltransferase / cobalt-factor III methyltransferase [EC:2.1.1.131 2.1.1.272]	2	0	0	0	0	1	1	0	0	1	1	1	1	0	0	0	1	1	1	0	0	0	0	0	0	0	0	1	0	0	0	1	0	0	0	0	0	0	0	0	0	0	0	1	0
K25183 | ybhG; membrane fusion protein YbhG	0	0	0	0	0	0	0	0	0	0	0	0	0	0	0	0	0	0	0	0	0	0	0	0	0	0	0	0	0	0	0	0	0	0	0	0	0	0	0	0	0	0	0	1	1
K02197 | ccmE; cytochrome c-type biogenesis protein CcmE	0	0	0	0	0	0	0	0	0	0	0	0	0	0	0	0	0	0	0	1	1	1	1	0	0	0	0	0	0	0	0	0	0	0	0	0	0	0	0	1	1	1	1	1	1
K01790 | rfbC, rmlC; dTDP-4-dehydrorhamnose 3,5-epimerase [EC:5.1.3.13]	1	2	1	1	1	1	1	1	1	3	2	2	1	1	1	1	3	1	1	0	0	0	0	0	1	1	1	0	0	1	0	0	1	1	1	0	0	0	0	0	2	0	1	1	0
K03201 | virB6, lvhB6; type IV secretion system protein VirB6	0	0	0	0	0	0	0	0	0	0	0	0	0	0	0	0	0	0	0	0	0	0	0	0	0	0	0	0	0	0	0	0	0	0	0	0	0	0	0	1	1	0	0	0	0
K09937 | K09937; uncharacterized protein	0	0	0	0	0	0	0	0	0	0	0	0	0	0	0	0	0	0	0	0	0	0	0	0	0	0	0	0	0	0	0	0	0	0	0	0	0	0	0	0	1	0	1	1	1
K16011 | algA, xanB, rfbA, wbpW, pslB; mannose-1-phosphate guanylyltransferase / mannose-6-phosphate isomerase [EC:2.7.7.13 5.3.1.8]	0	0	0	0	0	0	0	0	0	0	0	0	0	0	0	0	0	0	0	0	0	0	0	0	0	0	0	0	0	0	0	0	0	0	0	0	0	0	0	0	0	0	1	1	1
K03385 | nrfA; nitrite reductase (cytochrome c-552) [EC:1.7.2.2]	0	1	0	0	0	0	0	0	0	0	0	0	0	0	0	0	0	0	0	1	1	1	1	0	0	0	0	0	0	0	0	0	0	0	0	0	0	0	0	1	1	0	0	0	1
K18303 | mexK; multidrug efflux pump	0	0	0	0	0	0	0	0	0	0	0	0	0	0	0	0	0	0	0	0	0	0	0	0	0	0	0	0	0	0	0	0	0	0	0	0	0	0	0	0	0	0	1	0	0
K05708 | hcaE, hcaA1; 3-phenylpropionate/trans-cinnamate dioxygenase subunit alpha [EC:1.14.12.19]	0	0	0	0	0	0	0	0	0	0	0	0	0	0	0	0	0	0	0	0	0	0	0	0	0	0	0	0	0	0	0	0	0	0	0	0	0	0	0	0	0	0	0	0	1
K08676 | tri; tricorn protease [EC:3.4.21.-]	3	2	1	1	1	3	3	1	0	2	2	2	2	1	3	2	0	0	0	0	0	0	0	0	0	0	0	0	0	0	0	0	0	0	0	0	0	0	0	0	0	0	0	0	0
K14956 | esxA, esat6; 6 kDa early secretory antigenic target	0	0	0	0	0	0	0	0	0	0	0	0	0	0	0	0	0	0	0	0	0	0	0	0	0	0	0	0	0	0	1	0	0	0	0	0	0	1	1	0	0	0	0	0	0
K00131 | gapN; glyceraldehyde-3-phosphate dehydrogenase (NADP+) [EC:1.2.1.9]	0	0	0	0	0	0	0	0	0	0	0	0	0	0	0	0	1	0	0	0	0	0	0	0	0	0	0	0	0	0	1	1	0	0	0	0	0	0	0	0	0	0	0	0	0
K01439 | dapE; succinyl-diaminopimelate desuccinylase [EC:3.5.1.18]	0	0	0	0	0	0	0	0	0	0	0	0	0	0	0	0	0	0	0	0	0	0	0	0	0	3	3	0	1	0	0	1	1	1	0	0	0	1	1	1	1	1	1	3	1
K20370 | PEPCK; phosphoenolpyruvate carboxykinase (diphosphate) [EC:4.1.1.38]	0	0	0	0	0	0	0	0	0	0	0	0	0	0	0	0	0	0	0	0	0	0	0	0	0	0	0	0	0	0	0	0	0	0	0	0	0	0	0	0	0	0	0	0	0
K07708 | glnL, ntrB; two-component system, NtrC family, nitrogen regulation sensor histidine kinase GlnL [EC:2.7.13.3]	0	0	0	0	0	0	0	0	0	0	0	0	0	0	0	0	0	0	0	0	0	0	0	0	0	0	0	0	0	0	0	0	0	0	0	0	0	0	0	0	1	1	1	1	1
K05343 | treS; maltose alpha-D-glucosyltransferase / alpha-amylase [EC:5.4.99.16 3.2.1.1]	0	0	0	0	0	0	0	0	0	0	0	0	0	0	0	0	0	0	0	0	0	0	0	0	0	0	0	0	0	0	0	0	0	0	0	0	0	0	0	0	0	0	0	1	0
K00864 | glpK, GK; glycerol kinase [EC:2.7.1.30]	1	0	1	1	1	1	1	1	1	1	1	1	0	0	1	0	1	1	1	1	1	1	1	0	0	1	1	0	1	0	1	1	1	1	1	0	1	1	0	1	1	1	1	2	1
K10237 | thuF, sugA; trehalose/maltose transport system permease protein	0	0	0	0	0	0	0	0	0	0	0	0	0	0	0	0	0	0	0	0	0	0	0	0	0	0	0	0	0	0	0	0	0	0	0	0	0	0	0	0	0	0	0	1	0
K17363 | urdA; urocanate reductase [EC:1.3.99.33]	0	0	0	0	0	0	0	0	0	0	0	0	0	0	0	0	1	0	0	0	1	2	0	0	0	0	0	0	0	1	0	0	0	0	0	0	0	0	0	0	8	0	0	0	0
K02919 | RP-L36, MRPL36, rpmJ; large subunit ribosomal protein L36	1	1	1	1	1	1	1	1	1	1	1	1	1	1	1	1	1	1	1	1	1	1	1	1	1	1	1	1	1	1	1	1	1	1	2	1	1	2	1	1	1	1	1	2	2
K06073 | btuC; vitamin B12 transport system permease protein	0	0	0	0	0	0	0	0	0	0	0	0	0	0	0	0	0	0	0	0	0	0	0	0	0	0	0	0	0	0	0	0	0	0	0	0	0	0	0	0	0	0	0	1	1
K10672 | grdB; glycine reductase complex component B subunit gamma [EC:1.21.4.2]	0	0	0	0	0	0	0	0	0	0	0	0	0	0	0	0	0	0	0	0	0	0	0	0	0	0	0	0	0	0	0	0	1	1	1	0	0	0	0	0	0	0	0	0	0
K21210 | ncsC; NDP-mannose synthase	0	0	0	0	0	0	0	0	0	0	0	0	0	0	0	0	1	0	0	0	0	0	0	0	0	0	0	0	0	0	0	0	0	0	0	0	0	0	0	0	0	0	0	0	0
K19090 | cas5t; CRISPR-associated protein Cas5t	0	0	0	0	0	0	0	0	0	0	0	0	0	0	0	0	0	0	0	0	0	0	0	0	0	0	0	0	1	0	0	0	0	0	0	0	0	0	0	0	0	0	0	0	0
K19973 | mntA; manganese transport system ATP-binding protein [EC:7.2.2.5]	0	0	0	0	0	0	0	0	0	0	0	0	0	0	0	0	0	0	0	0	0	0	0	0	0	0	0	0	0	0	0	0	1	1	0	0	0	0	0	0	0	0	0	0	0
K11604 | sitA; manganese/iron transport system substrate-binding protein	0	0	0	0	0	0	0	0	0	0	0	0	0	0	0	0	0	0	0	0	0	0	0	0	0	0	0	0	0	0	0	0	0	0	0	0	0	0	0	1	0	0	0	1	0
K02523 | ispB; octaprenyl-diphosphate synthase [EC:2.5.1.90]	1	0	0	0	0	0	0	0	0	0	0	0	0	0	0	0	0	0	0	0	0	0	0	0	0	0	0	0	0	0	0	0	0	0	0	0	0	0	0	1	1	1	1	1	1
K23236 | safA; two-component-system connector protein SafA	0	0	0	0	0	0	0	0	0	0	0	0	0	0	0	0	0	0	0	0	0	0	0	0	0	0	0	0	0	0	0	0	0	0	0	0	0	0	0	0	0	0	0	0	1
K07700 | dpiB, citA; two-component system, CitB family, cit operon sensor histidine kinase CitA [EC:2.7.13.3]	0	0	0	0	0	0	0	0	0	0	0	0	0	0	0	0	0	0	0	0	0	0	0	0	0	0	0	0	0	0	0	0	0	0	0	0	0	0	0	0	0	0	0	1	1
K01254 | LTA4H; leukotriene-A4 hydrolase [EC:3.3.2.6]	0	0	0	0	0	0	0	0	0	0	0	0	0	0	0	0	0	0	0	0	0	0	0	0	0	0	0	0	0	0	0	0	0	0	0	0	0	0	0	0	0	1	1	0	0
K07481 | K07481; transposase, IS5 family	0	0	0	0	0	0	0	0	0	0	0	0	1	0	1	0	3	2	4	0	0	0	0	0	0	0	0	2	0	0	0	0	2	1	0	0	0	0	0	0	3	2	0	0	0
K24821 | atm1, pexA; ATP-binding cassette, subfamily B, heavy metal transporter	0	0	0	0	0	0	0	0	0	0	0	0	0	0	0	0	0	0	0	0	0	0	0	0	0	0	0	0	0	0	0	0	0	0	0	0	0	0	0	0	0	1	0	0	0
K03776 | aer; aerotaxis receptor	0	0	0	0	0	0	0	0	0	0	0	0	0	0	0	0	0	0	0	0	0	0	0	0	0	0	0	0	0	0	0	0	0	0	0	0	0	0	0	0	0	0	0	0	1
K03465 | thyX, thy1; thymidylate synthase (FAD) [EC:2.1.1.148]	0	0	0	0	0	0	0	0	0	0	0	0	0	0	0	0	0	1	2	1	1	1	1	0	0	0	0	0	0	0	0	1	0	0	0	0	0	0	0	0	0	0	0	0	0
K25290 | fhuA, ftsA, siuA; ferric hydroxamate/heme transport system ATP-binding protein [EC:7.2.2.16]	0	0	0	0	0	0	0	0	0	0	0	0	0	0	0	0	0	0	0	0	0	0	0	0	0	0	0	0	0	0	0	1	0	0	0	0	0	0	0	0	0	0	0	0	0
K01975 | thpR; RNA 2',3'-cyclic 3'-phosphodiesterase [EC:3.1.4.58]	0	0	0	0	0	0	0	0	0	0	0	0	0	0	0	0	0	0	0	0	0	0	0	0	0	0	0	0	0	0	0	0	0	0	0	0	0	0	0	0	1	1	0	1	1
K08970 | rcnA; nickel/cobalt transporter (NicO) family protein	0	0	0	0	0	0	0	0	0	0	0	0	0	0	0	0	0	0	0	0	0	0	0	0	0	0	0	0	0	0	0	0	0	0	0	0	0	0	0	1	0	0	0	3	1
K01146 | xni; protein Xni	0	0	0	0	0	0	0	0	0	0	0	0	0	0	0	0	0	0	0	0	0	0	0	0	0	0	0	0	0	0	0	0	0	0	0	0	0	0	0	0	0	0	0	1	1
K01304 | pcp; pyroglutamyl-peptidase [EC:3.4.19.3]	0	0	0	0	0	0	0	0	0	0	0	0	0	0	0	0	0	0	0	0	0	0	0	0	0	0	0	1	0	1	1	1	1	1	1	1	1	0	1	0	0	0	0	1	0
K03829 | yedL; putative acetyltransferase [EC:2.3.1.-]	0	0	0	0	0	0	0	0	0	0	0	0	0	0	0	0	2	0	1	0	0	0	0	0	0	0	0	0	0	0	0	0	0	0	0	0	0	1	0	0	0	1	0	1	0
K03978 | engB; GTP-binding protein	1	1	1	1	1	1	1	1	1	1	1	1	1	1	1	1	1	1	1	1	1	1	1	1	1	1	1	1	1	1	1	1	1	1	1	1	1	0	0	1	1	1	1	1	1
K07000 | K07000; uncharacterized protein	0	0	0	0	0	1	1	0	1	0	0	0	0	0	0	0	0	0	0	0	0	0	0	0	0	0	0	0	0	0	0	0	0	0	0	0	0	0	0	0	1	0	0	2	2
K05791 | terZ; tellurium resistance protein TerZ	0	0	0	0	0	0	0	0	0	1	1	1	0	0	0	0	0	0	0	0	0	0	0	0	0	0	0	0	0	0	0	0	0	0	0	0	0	0	0	0	0	0	0	0	0
K11926 | crl; sigma factor-binding protein Crl	0	0	0	0	0	0	0	0	0	0	0	0	0	0	0	0	0	0	0	0	0	0	0	0	0	0	0	0	0	0	0	0	0	0	0	0	0	0	0	0	0	0	0	1	1
K21086 | yhjH; c-di-GMP phosphodiesterase [EC:3.1.4.52]	0	0	0	0	0	0	0	0	0	0	0	0	0	0	0	0	0	0	0	0	0	0	0	0	0	0	0	0	0	0	0	0	0	0	0	0	0	0	0	0	0	0	0	3	1
K18453 | NUDT23; ADP-ribose/FAD diphosphatase [EC:3.6.1.13 3.6.1.18]	0	0	0	0	0	0	0	0	0	0	0	0	0	0	0	0	0	0	0	0	0	0	0	0	0	0	0	0	0	0	0	0	0	0	0	0	0	0	0	0	1	0	0	0	0
K07032 | K07032; uncharacterized protein	0	0	0	0	0	0	0	0	0	0	0	0	0	0	0	0	0	0	0	0	0	0	0	0	0	0	0	0	0	0	1	0	1	1	0	0	0	1	0	0	0	1	1	0	0
K22488 | prgH; type III secretion system protein	0	0	0	0	0	0	0	0	0	0	0	0	0	0	0	0	0	0	0	0	0	0	0	0	0	0	0	0	0	0	0	0	0	0	0	0	0	0	0	0	0	0	0	0	1
K22550 | lhpD; D-hydroxyproline dehydrogenase subunit gamma	0	0	0	0	0	0	0	0	0	0	0	0	0	0	0	0	0	0	0	0	0	0	0	0	0	0	0	0	0	0	0	0	0	0	0	0	0	0	0	0	0	0	0	1	0
K01356 | lexA; repressor LexA [EC:3.4.21.88]	0	0	0	0	0	0	0	0	0	0	0	0	0	0	0	0	3	1	1	1	1	1	1	1	2	2	1	0	1	1	2	1	1	1	0	1	1	1	1	1	0	1	1	1	1
K18325 | ramA; AraC family of transcriptional regulator, multidrug resistance transcriptional activator	0	0	0	0	0	0	0	0	0	0	0	0	0	0	0	0	0	0	0	0	0	0	0	0	0	0	0	0	0	0	0	0	0	0	0	0	0	0	0	0	0	0	0	1	0
K07133 | K07133; uncharacterized protein	6	2	0	7	7	2	2	1	9	17	17	17	6	8	3	7	0	1	0	4	7	10	9	0	0	1	1	0	1	0	0	0	0	0	4	1	1	0	0	0	0	0	0	0	0
K00372 | nasA; assimilatory nitrate reductase catalytic subunit [EC:1.7.99.-]	0	0	0	0	0	0	0	0	0	0	0	0	0	0	0	0	0	0	0	0	0	0	0	0	0	0	0	0	0	0	0	0	0	0	0	0	0	0	0	0	0	0	0	1	0
K04033 | eutR; AraC family transcriptional regulator, ethanolamine operon transcriptional activator	0	0	0	0	0	0	0	0	0	0	0	0	0	0	0	0	0	0	0	0	0	0	0	0	0	0	0	0	0	0	0	0	0	0	0	0	0	0	0	0	0	0	1	1	1
K02760 | celA, chbB; cellobiose PTS system EIIB component [EC:2.7.1.196 2.7.1.205]	0	0	0	0	0	0	0	0	0	0	0	0	0	0	0	0	7	0	0	0	0	0	0	1	1	0	0	0	1	3	10	1	6	7	7	3	2	1	0	0	0	0	0	6	2
K06188 | aqpZ; aquaporin Z	0	0	0	0	0	1	1	0	1	0	0	0	0	1	1	0	0	0	0	0	0	0	0	0	0	0	0	0	0	0	0	0	1	0	0	0	0	0	0	0	0	1	1	1	1
K03747 | smg; Smg protein	0	0	0	0	0	0	0	0	0	0	0	0	0	0	0	0	0	0	0	0	0	0	0	0	0	0	0	0	0	0	0	0	0	0	0	0	0	0	0	0	0	0	1	1	1
K06202 | cyaY; iron-sulfur cluster assembly protein CyaY	0	0	0	0	0	0	0	0	0	0	0	0	0	0	0	0	0	0	0	0	0	0	0	0	0	0	0	0	0	0	0	0	0	0	0	0	0	0	0	1	0	0	0	1	1
K15738 | uup; ABC transport system ATP-binding/permease protein	1	1	1	1	1	1	1	1	1	1	1	1	1	1	1	1	1	0	1	1	1	1	1	1	1	1	1	1	0	0	1	1	1	1	1	1	1	1	1	1	1	2	1	1	1
K23779 | sutR; XRE family transcriptional regulator, regulator of sulfur utilization	0	0	0	0	0	0	0	0	0	0	0	0	0	0	0	0	3	1	2	0	0	0	0	0	0	0	0	0	0	0	1	2	2	0	1	0	0	1	0	0	0	0	0	4	1
K09477 | citT; citrate:succinate antiporter	0	0	0	0	0	0	0	0	0	0	0	0	0	0	0	0	0	0	0	0	0	0	0	0	0	0	0	0	0	0	0	0	0	0	0	0	0	0	0	0	0	0	0	0	1
K01005 | tagT_U_V; polyisoprenyl-teichoic acid--peptidoglycan teichoic acid transferase [EC:2.7.8.-]	0	0	0	0	0	0	0	0	0	0	0	0	0	0	0	0	1	2	2	3	3	3	3	3	3	2	2	2	3	4	4	4	6	3	7	2	2	3	2	0	0	0	0	0	0
K00853 | araB; L-ribulokinase [EC:2.7.1.16]	0	0	0	0	0	0	0	0	0	0	0	0	1	0	0	0	0	0	0	0	0	0	0	0	0	0	0	0	0	0	0	0	0	0	0	0	0	0	0	0	0	0	0	1	1
K20453 | dmdB; dimethylmaleate hydratase small subunit [EC:4.2.1.85]	0	0	0	0	0	0	0	0	0	0	0	0	0	0	0	0	0	0	1	0	0	0	0	0	0	0	0	0	0	0	0	0	0	0	0	0	0	0	0	0	0	0	0	0	0
K20382 | asa1; aggregation substance	0	0	0	0	0	0	0	0	0	0	0	0	0	0	0	0	0	0	0	0	0	0	0	0	0	0	0	0	0	0	0	0	2	0	0	0	0	0	0	0	0	0	0	0	0
K07734 | paiB; transcriptional regulator	0	0	0	0	0	0	0	0	0	0	0	0	0	0	0	0	0	0	0	0	0	0	0	0	0	0	0	0	0	0	0	0	0	0	0	0	0	1	0	0	0	0	1	0	0
K09116 | K09116; damage-control phosphatase, subfamily I [EC:3.1.3.-]	0	0	0	0	0	0	0	0	0	0	0	0	0	0	0	0	1	0	1	0	0	0	0	0	0	0	0	0	0	0	0	0	0	0	0	1	0	0	0	0	0	0	0	0	0
K18588 | COQ10; coenzyme Q-binding protein COQ10	0	0	0	0	0	0	0	0	0	0	0	0	0	0	0	0	0	0	0	0	0	0	0	0	0	0	0	0	0	0	0	0	0	0	0	0	0	0	0	0	0	1	1	1	1
K11738 | ansP; L-asparagine permease	0	0	0	0	0	0	0	0	0	0	0	0	0	0	0	0	0	0	0	0	0	0	0	0	0	0	0	0	0	0	0	0	0	0	0	0	0	1	0	0	0	0	0	1	1
K03820 | lnt; apolipoprotein N-acyltransferase [EC:2.3.1.269]	0	0	0	0	0	0	0	0	0	0	0	0	0	0	0	0	0	0	0	0	0	0	0	0	0	0	0	0	0	0	0	0	0	0	0	0	0	3	0	1	1	1	0	1	1
K10674 | ectD; ectoine hydroxylase [EC:1.14.11.55]	0	0	0	0	0	0	0	0	0	0	0	0	0	0	0	0	0	0	0	0	0	0	0	0	0	0	0	0	0	0	0	0	0	0	0	0	0	0	0	0	0	1	0	0	0
K02455 | gspF; general secretion pathway protein F	0	0	0	0	0	0	0	0	0	0	0	0	0	0	0	0	0	0	0	0	0	0	0	0	0	0	0	0	0	0	0	0	0	0	0	0	0	0	0	0	0	1	1	1	0
K07706 | agrC, blpH, fsrC; two-component system, LytTR family, sensor histidine kinase AgrC [EC:2.7.13.3]	0	0	0	0	0	0	0	0	0	0	0	0	0	0	0	0	2	1	7	0	0	0	0	4	3	4	1	1	0	2	3	0	1	2	0	0	0	0	0	0	0	0	0	0	0
K15827 | hycB; formate hydrogenlyase subunit 2	0	0	0	0	0	0	0	0	0	0	0	0	0	0	0	0	0	0	0	0	0	0	0	0	0	0	0	0	0	0	0	0	0	0	0	0	0	0	0	0	0	0	0	1	1
K07149 | K07149; uncharacterized protein	0	0	1	1	1	0	0	0	1	1	1	1	1	0	0	0	4	0	2	1	1	1	1	1	1	2	2	0	0	0	2	1	2	1	0	1	0	1	0	1	0	0	1	1	0
K23059 | artP, artI; arginine/lysine/histidine transporter system substrate-binding protein	0	0	0	0	0	0	0	0	0	0	0	0	0	0	0	0	0	0	0	0	0	0	0	1	1	1	1	0	1	1	0	0	1	0	0	0	0	0	0	0	0	0	0	0	0
K25147 | berB; beta-exotoxin I transport system permease protein	0	0	0	0	0	0	0	0	0	0	0	0	0	0	0	0	0	2	1	1	1	1	1	0	0	0	0	0	0	0	1	0	0	0	0	0	0	0	0	0	0	0	0	0	0
K03148 | thiF; sulfur carrier protein ThiS adenylyltransferase [EC:2.7.7.73]	0	0	0	0	0	0	0	0	0	0	0	0	0	0	0	0	0	0	0	0	0	0	0	0	0	0	0	0	0	0	0	0	0	0	0	0	0	0	0	0	0	0	0	1	1
K15770 | cycB, ganO, mdxE; arabinogalactan oligomer / maltooligosaccharide transport system substrate-binding protein	0	0	0	0	0	0	0	0	0	0	0	0	0	0	0	0	2	0	0	0	0	0	0	1	1	0	0	1	0	0	0	1	0	1	0	0	0	1	0	0	0	0	0	1	0
K06395 | spoIIIAF; stage III sporulation protein AF	0	0	0	0	0	0	0	0	0	0	0	0	0	0	0	0	1	1	1	0	0	0	0	0	0	0	0	0	0	0	1	1	0	0	0	0	0	0	0	0	0	0	0	0	0
K07120 | K07120; uncharacterized protein	0	0	0	0	0	0	0	0	0	0	0	0	0	0	0	0	1	0	0	0	0	0	0	0	0	0	0	0	0	0	0	0	0	0	0	0	0	0	0	0	0	0	0	1	1
K12296 | comX1_2; competence protein ComX	0	0	0	0	0	0	0	0	0	0	0	0	0	0	0	0	0	0	0	0	0	0	0	0	0	0	0	1	0	0	0	0	0	0	0	0	0	0	0	0	0	0	0	0	0
K01726 | GAMMACA; gamma-carbonic anhydrase [EC:4.2.1.-]	1	1	1	1	1	1	1	1	1	1	1	1	1	1	1	1	1	0	1	1	0	0	0	0	0	0	0	0	0	0	1	1	1	1	1	0	0	1	0	0	0	1	1	1	1
K07352 | sfmA; type 1 fimbrial protein	0	0	0	0	0	0	0	0	0	0	0	0	0	0	0	0	0	0	0	0	0	0	0	0	0	0	0	0	0	0	0	0	0	0	0	0	0	0	0	0	0	0	0	0	1
K07034 | K07034; uncharacterized protein	0	0	0	0	0	0	0	0	0	0	0	0	0	0	0	0	0	0	0	0	0	0	0	0	0	0	0	0	0	0	1	0	0	0	0	0	0	1	0	1	0	0	0	1	1
K10016 | hisQ; histidine transport system permease protein	0	0	0	0	0	0	0	0	0	0	0	0	0	0	0	0	0	0	0	0	0	0	0	0	0	0	0	0	0	0	0	0	0	0	0	0	0	0	0	0	0	0	0	1	1
K07038 | K07038; inner membrane protein	0	0	0	0	0	0	0	0	0	0	0	0	0	0	0	0	1	0	0	0	0	0	0	1	1	0	0	0	1	1	0	1	0	0	0	1	0	0	0	0	0	0	3	2	2
K19789 | radD; DNA repair protein RadD	0	0	0	0	0	0	0	0	0	0	0	0	1	0	0	0	0	0	0	0	0	0	0	0	0	0	0	0	0	0	0	0	0	0	0	0	0	0	0	0	0	0	0	1	1
K03788 | aphA; acid phosphatase (class B) [EC:3.1.3.2]	0	0	0	0	0	0	0	0	0	0	0	0	0	0	0	0	0	0	0	0	0	0	0	0	0	0	0	0	0	0	0	0	0	0	0	0	0	0	0	0	0	0	0	1	1
K15737 | csiD; glutarate dioxygenase [EC:1.14.11.64]	0	0	0	0	0	0	0	0	0	0	0	0	0	0	0	0	0	0	0	0	0	0	0	0	0	0	0	0	0	0	0	0	0	0	0	0	0	0	0	0	0	0	0	1	1
K25181 | ybhS; drug efflux transport system permease protein	0	0	0	0	0	0	0	0	0	0	0	0	0	0	0	0	0	0	0	0	0	0	0	0	0	0	0	0	0	0	0	0	0	0	0	0	0	0	0	0	0	0	0	1	1
K00951 | relA; GTP pyrophosphokinase [EC:2.7.6.5]	0	0	0	0	0	0	0	0	0	0	0	0	0	0	0	0	1	0	0	1	1	1	1	0	0	0	0	0	0	0	1	1	0	0	0	0	0	0	0	0	0	0	0	1	1
K00228 | CPOX, hemF; coproporphyrinogen III oxidase [EC:1.3.3.3]	0	0	0	0	0	0	0	0	0	0	0	0	0	0	0	0	0	0	0	0	0	0	0	0	0	0	0	0	0	0	0	0	0	0	0	0	0	0	0	0	0	1	1	1	1
K03496 | parA, soj; chromosome partitioning protein	2	1	2	2	2	2	2	1	1	1	1	1	1	1	1	1	4	8	6	1	3	2	3	1	1	1	1	0	2	2	1	2	2	4	1	1	1	4	2	0	3	3	2	0	0
K12574 | rnj; ribonuclease J [EC:3.1.-.-]	0	0	0	0	0	0	0	0	1	0	0	0	0	0	0	0	3	1	1	1	1	1	1	2	2	2	2	2	3	3	3	1	3	3	2	1	1	1	1	0	0	1	0	0	0
K09706 | K09706; uncharacterized protein	0	0	0	0	0	0	0	0	0	0	0	0	0	0	0	0	0	1	0	0	0	0	0	0	0	0	0	0	0	0	0	0	0	0	0	0	0	0	0	0	0	0	0	0	0
K02456 | gspG; general secretion pathway protein G	0	0	0	0	0	0	0	0	0	0	0	0	0	0	0	0	0	0	0	0	0	0	0	0	0	0	0	0	0	0	0	0	0	0	0	0	0	0	0	0	0	1	1	1	0
K03281 | TC.CIC; chloride channel protein, CIC family	1	1	1	1	1	2	2	1	1	2	2	2	1	1	1	1	1	0	0	0	0	0	0	0	0	0	0	0	0	0	1	2	0	0	0	0	0	0	0	0	1	0	0	2	2
K03198 | virB3, lvhB3; type IV secretion system protein VirB3	0	0	0	0	0	0	0	0	0	0	0	0	0	0	0	0	0	0	0	0	0	0	0	0	0	0	0	0	0	0	0	0	0	0	0	0	0	0	0	1	1	0	0	0	0
K07393 | ECM4, yqjG; glutathionyl-hydroquinone reductase [EC:1.8.5.7]	0	0	0	0	0	0	0	0	0	0	0	0	0	0	0	0	0	0	0	0	0	0	0	1	1	0	0	1	0	0	0	0	0	0	0	0	0	0	0	0	0	0	0	1	1
K07588 | MMAA, argK; GTPase [EC:3.6.5.-]	1	1	1	1	1	1	1	1	1	1	1	1	1	1	1	1	0	0	0	0	0	0	0	0	0	0	0	0	0	0	0	0	0	0	0	0	0	0	0	0	0	0	0	0	1
K06074 | btuD; vitamin B12 transport system ATP-binding protein [EC:7.6.2.8]	0	0	0	0	0	0	0	0	0	0	0	0	0	0	0	0	0	0	0	0	0	0	0	0	0	0	0	0	0	0	0	0	0	0	0	0	0	0	0	0	0	0	0	1	1
K00338 | nuoI; NADH-quinone oxidoreductase subunit I [EC:7.1.1.2]	0	1	1	1	1	1	1	1	1	1	1	1	1	1	1	1	0	0	0	0	0	0	0	0	0	0	0	0	0	0	0	0	0	0	0	0	0	0	0	0	0	1	1	1	1
K06151 | E1.1.99.3A; gluconate 2-dehydrogenase alpha chain [EC:1.1.99.3]	0	0	0	0	0	0	0	0	0	0	0	0	0	0	0	0	0	0	0	0	0	0	0	0	0	0	0	0	0	0	0	0	0	0	0	0	0	0	0	0	0	0	0	1	0
K05527 | bolA; BolA family transcriptional regulator, general stress-responsive regulator	0	0	0	0	0	0	0	0	0	0	0	0	0	0	0	0	0	0	0	0	0	0	0	0	0	0	0	0	0	0	0	0	0	0	0	0	0	0	0	1	0	1	1	1	1
K08726 | EPHX2; soluble epoxide hydrolase / lipid-phosphate phosphatase [EC:3.3.2.10 3.1.3.76]	0	0	0	0	0	0	0	0	0	0	0	0	0	0	0	0	0	0	0	0	0	0	0	0	0	0	0	0	0	0	0	0	0	0	0	0	0	0	0	0	0	2	0	0	0
K08384 | spoVD; stage V sporulation protein D (sporulation-specific penicillin-binding protein)	0	0	0	0	0	0	0	0	0	0	0	0	0	0	0	0	2	1	1	0	0	0	0	0	0	0	0	0	0	0	2	3	0	0	0	0	0	0	0	0	0	0	0	0	0
K10000 | artP; arginine transport system ATP-binding protein [EC:7.4.2.1]	0	0	0	0	0	0	0	0	0	0	0	0	0	0	0	0	0	0	0	0	0	0	0	0	0	0	0	0	0	0	0	0	0	0	0	0	0	0	0	1	0	0	0	1	1
K08682 | acpH; acyl carrier protein phosphodiesterase [EC:3.1.4.14]	0	0	0	0	0	0	0	0	0	0	0	0	1	0	0	0	1	0	0	0	0	0	0	0	0	0	0	0	0	0	0	0	0	0	0	0	0	0	0	0	0	0	0	1	1
K01077 | E3.1.3.1, phoA, phoB; alkaline phosphatase [EC:3.1.3.1]	2	1	1	1	1	1	1	1	0	1	1	1	2	2	1	2	1	0	0	0	0	1	1	0	0	0	0	0	0	0	0	0	1	0	0	0	0	0	0	1	0	0	1	1	1
K01633 | folB; 7,8-dihydroneopterin aldolase/epimerase/oxygenase [EC:4.1.2.25 5.1.99.8 1.13.11.81]	1	1	0	0	0	0	0	0	1	1	1	1	1	1	1	1	1	1	1	0	0	0	0	0	0	1	1	0	0	0	1	1	1	0	0	0	0	1	0	1	0	1	1	1	1
K04773 | sppA; protease IV [EC:3.4.21.-]	1	1	1	1	1	1	1	1	1	1	1	1	1	1	1	1	0	0	0	1	1	1	1	0	0	0	0	0	0	0	0	0	0	1	0	0	0	0	0	1	0	1	1	1	1
K12515 | tadG; tight adherence protein G	0	0	0	0	0	0	0	0	0	0	0	0	0	0	0	0	0	0	0	0	0	0	0	0	0	0	0	0	0	0	0	0	0	0	0	0	0	0	0	1	0	0	0	0	0
K03151 | thiI; tRNA uracil 4-sulfurtransferase [EC:2.8.1.4]	0	0	0	0	0	0	0	0	0	0	0	0	0	0	0	0	1	1	1	1	1	1	1	1	1	1	1	1	1	1	1	1	1	1	1	1	1	0	0	1	0	0	0	1	1
K21740 | rclB; reactive chlorine resistance protein B	0	0	0	0	0	0	0	0	0	0	0	0	0	0	0	0	0	0	0	0	0	0	0	0	0	0	0	0	0	0	0	0	0	0	0	0	0	0	0	0	0	0	0	0	1
K10797 | enr; 2-enoate reductase [EC:1.3.1.31]	0	0	0	0	0	0	0	0	0	0	0	0	0	0	0	0	0	0	1	0	0	0	0	0	0	0	0	0	0	0	0	0	0	0	0	0	0	0	0	0	0	0	0	0	0
K01209 | abfA; alpha-L-arabinofuranosidase [EC:3.2.1.55]	2	2	0	0	0	4	4	3	3	6	6	6	2	3	4	4	2	2	1	0	0	0	0	0	0	0	0	0	0	0	0	0	0	0	0	0	0	2	1	0	0	0	0	0	0
K00687 | pbp2B, penA; penicillin-binding protein 2B	0	0	0	0	0	0	0	0	0	0	0	0	0	0	0	0	0	0	0	0	0	0	0	0	0	0	0	1	0	0	0	0	1	1	0	0	0	0	0	0	0	0	0	0	0
K08166 | mmr; MFS transporter, DHA2 family, methylenomycin A resistance protein	0	0	0	0	0	0	0	0	0	0	0	0	0	0	0	0	0	0	0	0	0	0	0	0	0	0	0	0	0	0	0	0	0	0	0	0	0	1	0	0	0	0	0	0	0
K02996 | RP-S9, MRPS9, rpsI; small subunit ribosomal protein S9	1	1	1	1	1	1	1	1	1	1	1	1	1	1	1	1	1	1	1	1	1	1	1	1	1	1	1	1	1	1	1	1	1	1	1	1	1	1	1	1	1	1	1	1	1
K00998 | pssA; CDP-diacylglycerol---serine O-phosphatidyltransferase [EC:2.7.8.8]	0	0	0	0	0	0	0	0	0	0	0	0	0	0	0	0	0	0	0	0	0	0	0	0	0	0	0	0	0	0	0	0	0	0	0	0	0	0	0	1	0	0	0	1	1
K02835 | prfA, MTRF1, MRF1; peptide chain release factor 1	1	1	1	1	1	1	1	1	1	1	1	1	1	1	1	1	1	1	1	1	1	1	1	1	1	1	1	1	1	1	1	1	1	1	1	1	1	1	1	1	1	1	1	1	1
K01654 | neuB, nnaB; N-acetylneuraminate synthase [EC:2.5.1.56]	0	0	0	0	0	0	0	0	0	0	0	0	0	0	0	0	1	0	1	0	0	0	0	0	0	0	0	0	0	0	0	0	0	0	0	0	0	0	0	0	0	0	0	0	0
K09958 | K09958; uncharacterized protein	0	0	0	0	0	0	0	0	0	0	0	0	0	0	0	0	0	0	0	0	0	0	0	0	0	0	0	0	0	0	0	0	0	0	0	0	0	0	0	0	0	0	0	1	0
K23245 | apnO; D-apionate oxidoisomerase [EC:1.1.1.421]	0	0	0	0	0	0	0	0	0	0	0	0	0	0	0	0	0	0	0	0	0	0	0	0	0	0	0	0	0	0	0	0	0	0	0	0	0	1	0	0	0	0	0	0	0
K00639 | kbl, GCAT; glycine C-acetyltransferase [EC:2.3.1.29]	1	1	0	0	0	0	0	1	0	1	1	1	1	1	1	1	0	0	0	0	0	0	0	0	0	0	0	0	0	0	0	0	0	1	0	0	0	0	0	0	0	0	1	1	1
K01220 | E3.2.1.85, lacG; 6-phospho-beta-galactosidase [EC:3.2.1.85]	0	0	0	0	0	0	0	0	0	0	0	0	0	0	0	0	0	0	0	0	0	0	0	1	0	0	0	0	0	0	0	0	0	1	1	1	0	0	0	0	0	0	0	0	0
K01873 | VARS, valS; valyl-tRNA synthetase [EC:6.1.1.9]	1	1	1	1	1	1	1	1	1	1	1	1	1	1	1	1	1	1	1	1	1	1	1	1	1	1	1	1	1	1	1	1	1	1	1	1	1	0	1	1	1	1	1	1	1
K07454 | K07454; putative restriction endonuclease	0	0	1	0	0	0	0	1	0	0	0	0	0	0	0	0	0	0	0	0	0	0	0	0	0	0	0	0	0	0	0	1	0	0	0	1	0	0	0	0	1	0	0	1	1
K09792 | K09792; uncharacterized protein	0	0	0	0	0	0	0	0	0	0	0	0	0	0	0	0	5	0	0	0	0	0	0	0	0	0	0	0	0	0	0	0	0	0	0	0	0	0	0	0	0	0	0	0	0
K08350 | fdnI; formate dehydrogenase-N, gamma subunit	0	0	0	0	0	0	0	0	0	0	0	0	0	0	0	0	0	0	0	0	0	0	0	0	0	0	0	0	0	0	0	0	0	0	0	0	0	0	0	0	0	0	0	1	1
K05784 | benC-xylZ; benzoate/toluate 1,2-dioxygenase reductase component [EC:1.18.1.-]	0	0	0	0	0	0	0	0	0	0	0	0	0	0	0	0	0	0	0	0	0	0	0	0	0	0	0	0	0	0	0	0	0	0	0	0	0	0	0	0	0	0	0	1	0
K06410 | spoVFA; dipicolinate synthase subunit A	0	0	0	0	0	0	0	0	0	0	0	0	0	0	0	0	0	1	1	0	0	0	0	0	0	0	0	0	0	0	0	0	0	0	0	0	0	0	0	0	0	0	0	0	0
K11069 | potD; spermidine/putrescine transport system substrate-binding protein	0	0	0	0	0	0	0	0	0	0	0	0	0	0	0	0	0	1	1	0	0	0	0	1	1	1	1	1	1	1	2	1	1	1	1	0	0	0	0	2	0	0	0	1	1
K21905 | gadX; AraC family transcriptional regulator, glutamate-dependent acid resistance regulator	0	0	0	0	0	0	0	0	0	0	0	0	0	0	0	0	0	0	0	0	0	0	0	0	0	0	0	0	0	0	0	0	0	0	0	0	0	0	0	0	0	0	0	0	1
K22486 | hilA; transcriptional regulator HilA, main transcriptional regulator of SPI1	0	0	0	0	0	0	0	0	0	0	0	0	0	0	0	0	0	0	0	0	0	0	0	0	0	0	0	0	0	0	0	0	0	0	0	0	0	0	0	0	0	0	0	0	1
K04516 | AROA1, aroA; chorismate mutase [EC:5.4.99.5]	1	1	1	1	1	1	1	1	1	1	1	1	1	1	1	1	0	0	0	0	0	0	0	0	0	0	0	0	0	0	0	0	0	0	0	0	0	0	0	0	0	0	0	0	0
K02436 | gatR; DeoR family transcriptional regulator, galactitol utilization operon repressor	0	0	0	0	0	0	0	0	0	0	0	0	0	0	0	0	0	0	0	0	0	0	0	0	0	0	0	0	0	0	0	0	0	0	0	0	0	0	0	0	0	0	0	0	1
K03753 | mobB; molybdopterin-guanine dinucleotide biosynthesis adapter protein	0	0	0	0	0	0	0	0	0	0	0	0	0	0	0	0	1	0	0	1	1	1	1	0	0	1	1	0	0	0	0	1	0	0	0	0	0	0	0	1	1	0	0	1	1
K07659 | ompR; two-component system, OmpR family, phosphate regulon response regulator OmpR	0	0	0	0	0	0	0	0	0	0	0	0	0	0	0	0	0	0	0	0	0	0	0	0	0	0	0	0	0	0	0	0	0	0	0	0	0	0	0	0	1	0	0	1	1
K03685 | rnc, DROSHA, RNT1; ribonuclease III [EC:3.1.26.3]	1	0	0	0	0	0	0	0	1	0	0	0	1	1	1	1	1	1	1	1	1	1	1	1	1	1	1	1	1	1	1	1	1	1	1	1	1	1	1	1	1	1	1	1	1
K01892 | HARS, hisS; histidyl-tRNA synthetase [EC:6.1.1.21]	1	1	1	1	1	1	1	1	1	1	1	1	1	1	1	1	2	1	1	1	1	1	1	1	1	1	1	1	1	1	2	1	1	1	1	1	1	1	1	1	1	1	1	1	1
K07467 | nicK; putative DNA relaxase	0	0	0	0	0	0	0	0	0	0	0	0	0	0	0	0	0	1	0	0	0	0	0	0	0	0	0	0	0	0	0	0	1	0	1	0	0	0	0	0	0	0	0	0	0
K24658 | wbdA; O-antigen biosynthesis alpha-1,2-mannosyltransferase [EC:2.4.1.371 2.4.1.-]	0	0	0	0	0	0	0	0	0	0	0	0	0	0	0	0	0	0	0	0	0	0	0	0	0	0	0	0	0	0	0	0	0	0	0	0	0	0	0	0	0	0	0	1	0
K11936 | pgaC, icaA; poly-beta-1,6-N-acetyl-D-glucosamine synthase [EC:2.4.1.-]	0	0	0	0	0	0	0	0	0	1	1	1	0	0	0	0	1	0	0	0	0	0	0	0	0	0	0	0	0	0	1	1	1	1	1	0	0	1	0	0	0	0	0	1	1
K19508 | gfrC; fructoselysine/glucoselysine PTS system EIIC component	0	0	0	0	0	0	0	0	0	0	0	0	0	0	0	0	0	0	1	0	0	0	0	0	0	0	0	0	0	0	1	0	1	1	1	1	1	0	0	0	0	0	0	1	0
K01928 | murE; UDP-N-acetylmuramoyl-L-alanyl-D-glutamate--2,6-diaminopimelate ligase [EC:6.3.2.13]	1	1	1	1	1	1	1	1	1	1	1	1	1	1	1	1	1	1	1	1	1	1	1	0	0	0	0	0	0	0	1	1	0	1	1	0	0	2	0	1	1	1	1	1	1
K11905 | K11905; type VI secretion system protein	0	0	0	0	0	0	0	0	0	0	0	0	0	0	0	0	0	0	0	0	0	0	0	0	0	0	0	0	0	0	0	0	0	0	0	0	0	0	0	1	0	0	0	1	1
K23349 | dmsD; putative dimethyl sulfoxide reductase chaperone	0	0	0	0	0	0	0	0	0	0	0	0	0	0	0	0	0	0	0	10	9	13	11	0	0	0	0	0	0	0	0	0	0	0	0	0	0	0	0	0	2	0	0	2	2
K02461 | gspL; general secretion pathway protein L	0	0	0	0	0	0	0	0	0	0	0	0	0	0	0	0	0	0	0	0	0	0	0	0	0	0	0	0	0	0	0	0	0	0	0	0	0	0	0	0	0	1	1	1	1
K07351 | fimI; fimbrial protein	0	0	0	0	0	0	0	0	0	0	0	0	0	0	0	0	0	0	0	0	0	0	0	0	0	0	0	0	0	0	0	0	0	0	0	0	0	0	0	0	0	0	0	1	1
K04019 | eutA; ethanolamine utilization protein EutA	0	0	0	0	0	0	0	0	0	0	0	0	0	0	0	0	1	0	0	0	0	0	0	0	0	0	0	1	0	0	0	1	1	0	0	0	0	0	0	0	0	0	0	1	1
K01989 | K01989; putative tryptophan/tyrosine transport system substrate-binding protein	0	0	0	0	0	0	0	0	0	0	0	0	0	0	0	0	2	2	2	0	0	0	0	1	1	1	2	3	1	1	1	0	1	2	2	2	2	0	0	0	1	0	0	0	0
K01047 | PLA2G, SPLA2; secretory phospholipase A2 [EC:3.1.1.4]	0	0	0	0	0	0	0	0	0	0	0	0	0	0	0	0	0	0	0	0	0	0	0	1	2	0	0	0	0	0	0	1	0	0	0	0	0	0	0	0	0	0	0	0	0
K18531 | frvR; putative frv operon regulatory protein	0	0	0	0	0	0	0	0	0	0	0	0	0	0	0	0	0	0	0	0	0	0	0	0	0	0	0	0	0	0	0	0	0	0	0	0	0	0	0	0	0	0	0	0	1
K07460 | yraN; putative endonuclease	1	1	1	1	1	1	1	1	1	1	1	1	1	1	1	1	1	1	1	1	2	1	1	0	0	0	0	0	0	0	1	1	0	0	0	3	1	1	1	1	0	1	1	1	1
K07390 | grxD, GLRX5; monothiol glutaredoxin	0	0	0	0	0	0	0	0	0	0	0	0	0	0	0	0	0	0	0	0	0	0	0	0	0	0	0	0	0	0	0	0	0	0	0	0	0	0	0	1	0	1	2	1	1
K03634 | lolA; outer membrane lipoprotein carrier protein	1	0	2	1	1	0	0	1	1	2	2	2	0	0	1	1	0	0	0	0	0	0	0	0	0	0	0	0	0	0	0	0	0	0	0	0	0	0	0	2	1	1	1	1	2
K13796 | cobZ, tcuA; tricarballylate dehydrogenase	0	0	0	0	0	0	0	0	0	0	0	0	0	0	0	0	0	0	0	0	0	0	0	0	0	0	0	0	0	0	0	0	0	0	0	0	0	0	0	0	0	0	0	1	0
K06209 | pheB; chorismate mutase [EC:5.4.99.5]	0	0	0	0	0	0	0	0	0	0	0	0	0	0	0	0	1	1	1	0	0	0	0	0	0	0	0	0	0	0	2	1	0	0	1	0	0	0	0	0	0	0	0	0	0
K09788 | prpF; 2-methylaconitate isomerase [EC:5.3.3.-]	0	0	0	0	0	0	0	0	0	0	0	0	0	0	0	0	0	0	0	0	0	0	0	0	0	0	0	0	0	0	0	0	0	0	0	0	0	0	0	0	0	1	1	0	0
K01167 | rnaSA; ribonuclease T1 [EC:4.6.1.24]	1	0	0	0	0	0	0	0	0	0	0	0	0	0	0	0	0	0	0	0	0	0	0	0	0	0	0	0	0	0	0	0	0	0	0	0	0	0	0	0	0	0	1	0	0
K07447 | ruvX; putative pre-16S rRNA nuclease [EC:3.1.-.-]	1	1	1	1	1	1	1	1	1	1	1	1	1	1	1	1	1	1	2	1	1	1	1	1	1	1	1	1	1	1	1	1	1	1	1	1	1	1	1	1	1	1	1	1	1
K02199 | ccmG, dsbE; cytochrome c biogenesis protein CcmG, thiol:disulfide interchange protein DsbE	2	1	1	0	0	1	1	0	4	1	1	1	1	3	2	6	2	0	0	0	1	1	1	0	0	0	0	0	0	0	2	1	0	0	0	0	0	3	0	2	2	4	5	1	1
K19337 | hexR; RpiR family transcriptional regulator, carbohydrate utilization regulator	0	0	0	0	0	0	0	0	0	0	0	0	0	0	0	0	0	0	0	0	0	0	0	0	0	0	0	0	0	0	0	0	0	0	0	0	0	0	0	0	0	0	0	1	1
K00441 | frhB; coenzyme F420 hydrogenase subunit beta [EC:1.12.98.1]	0	0	0	0	0	0	0	0	0	0	0	0	0	0	0	0	0	0	0	0	0	0	0	0	0	0	0	0	0	0	0	0	0	0	0	0	0	0	1	0	0	2	0	0	0
K16704 | rffC, wecD; dTDP-4-amino-4,6-dideoxy-D-galactose acyltransferase [EC:2.3.1.210]	0	0	0	0	0	0	0	0	0	0	0	0	0	0	0	0	0	0	0	0	0	0	0	0	0	0	0	0	0	0	0	0	0	0	0	0	0	0	0	0	0	0	0	1	1
K06911 | PIR; quercetin 2,3-dioxygenase [EC:1.13.11.24]	1	2	0	0	0	0	0	0	0	0	0	0	0	1	1	0	2	0	0	0	0	0	0	0	0	0	0	0	0	0	2	1	0	0	0	0	0	1	0	3	0	2	4	3	2
K09896 | K09896; uncharacterized protein	0	0	0	0	0	0	0	0	0	0	0	0	0	0	0	0	0	0	0	0	0	0	0	0	0	0	0	0	0	0	0	0	0	0	0	0	0	0	0	1	0	0	0	1	1
K02575 | NRT, narK, nrtP, nasA; MFS transporter, NNP family, nitrate/nitrite transporter	0	0	0	0	0	0	0	0	0	0	0	0	0	0	0	0	0	0	0	0	0	0	0	0	0	1	1	0	0	0	0	1	0	0	0	0	0	0	0	0	1	1	0	1	2
K01032 | pcaJ; 3-oxoadipate CoA-transferase, beta subunit [EC:2.8.3.6]	0	0	0	0	0	0	0	0	0	0	0	0	0	0	0	0	0	0	0	0	0	0	0	0	0	0	0	0	0	0	0	0	0	0	0	0	0	0	0	0	0	0	0	1	0
K00529 | hcaD; 3-phenylpropionate/trans-cinnamate dioxygenase ferredoxin reductase component [EC:1.18.1.3]	0	0	0	0	0	0	0	0	0	0	0	0	0	0	0	0	0	0	0	0	0	0	0	0	0	0	0	0	0	0	0	0	0	0	0	0	0	0	0	0	0	1	0	0	1
K19689 | ampS, pepS, ampT; aminopeptidase [EC:3.4.11.-]	0	0	0	0	0	0	0	0	0	0	0	0	0	0	0	0	1	1	0	0	1	1	0	1	1	0	0	1	0	0	1	2	1	1	1	1	1	0	0	0	0	0	0	0	0
K17737 | dhcR; LysR family transcriptional regulator, carnitine catabolism transcriptional activator	0	0	0	0	0	0	0	0	0	0	0	0	0	0	0	0	0	0	0	0	0	0	0	0	0	0	0	0	0	0	0	0	0	0	0	0	0	0	0	0	0	0	0	4	2
K03116 | tatA; sec-independent protein translocase protein TatA	1	1	1	1	1	1	1	1	2	1	1	1	1	1	1	1	2	0	0	2	3	2	3	0	0	0	0	0	0	0	0	0	0	0	0	2	2	2	0	1	1	1	1	2	2
K17490 | E2.1.3.1-1.3S; methylmalonyl-CoA carboxyltransferase 1.3S subunit [EC:2.1.3.1]	0	0	0	0	0	0	0	0	0	0	0	0	0	0	0	0	0	0	0	0	0	0	0	0	0	0	0	0	0	0	0	0	0	0	0	0	0	0	0	0	0	0	0	0	0
K01095 | pgpA; phosphatidylglycerophosphatase A [EC:3.1.3.27]	0	1	0	0	0	0	0	0	1	0	0	0	1	0	0	0	0	0	0	0	0	0	0	0	0	0	0	0	0	0	0	0	0	0	0	0	0	0	0	1	1	0	0	1	1
K03337 | iolB; 5-deoxy-glucuronate isomerase [EC:5.3.1.30]	0	0	0	0	0	0	0	0	0	0	0	0	0	0	0	0	0	0	0	0	0	0	0	0	0	0	0	0	0	0	0	1	1	0	0	0	0	0	0	1	0	0	0	1	1
K19611 | fepA, pfeA, iroN, pirA; ferric enterobactin receptor	1	0	0	0	0	0	0	0	0	0	0	0	0	0	0	0	0	0	0	0	0	0	0	0	0	0	0	0	0	0	0	0	0	0	0	0	0	0	0	0	0	0	0	3	1
K01868 | TARS, thrS; threonyl-tRNA synthetase [EC:6.1.1.3]	1	1	1	1	1	1	1	1	1	1	1	1	1	1	1	1	2	1	1	1	1	1	1	1	1	1	1	1	1	1	2	1	1	1	1	1	1	1	1	1	1	1	1	1	1
K00076 | hdhA; 7-alpha-hydroxysteroid dehydrogenase [EC:1.1.1.159]	0	0	0	0	0	1	1	1	0	0	0	0	0	0	0	0	0	0	0	0	1	0	0	0	0	0	0	0	0	0	0	0	0	0	0	0	0	0	0	0	0	1	0	0	1
K21698 | aaeR; LysR family transcriptional regulator, transcriptional activator for aaeXAB operon	0	0	0	0	0	0	0	0	0	0	0	0	0	0	0	0	0	0	0	0	0	0	0	0	0	0	0	0	0	0	0	0	0	0	0	0	0	0	0	0	0	0	0	1	1
K01547 | kdpB; potassium-transporting ATPase ATP-binding subunit [EC:7.2.2.6]	0	0	0	0	0	0	0	0	0	0	0	0	0	0	1	0	1	0	0	1	1	1	1	0	0	0	0	0	0	0	1	1	0	1	1	0	0	1	0	0	0	1	1	1	1
K14441 | rimO; ribosomal protein S12 methylthiotransferase [EC:2.8.4.4]	1	0	1	1	1	1	1	1	1	1	1	1	1	1	1	1	1	1	1	1	1	1	1	0	0	0	0	0	0	0	1	1	0	0	1	1	1	0	0	1	1	1	1	1	1
K03610 | minC; septum site-determining protein MinC	0	0	0	0	0	0	0	0	0	0	0	0	0	0	0	0	1	1	1	0	0	0	0	1	1	0	0	0	0	0	1	1	0	0	0	0	0	0	0	0	0	0	1	1	1
K01903 | sucC; succinyl-CoA synthetase beta subunit [EC:6.2.1.5]	0	1	0	0	0	0	0	0	0	0	0	0	0	0	0	0	0	0	0	0	0	0	0	0	0	0	0	0	0	0	0	0	0	0	0	0	0	1	0	1	1	1	1	1	1
K23148 | E2.7.1.224; cytidine diphosphoramidate kinase [EC:2.7.1.224]	0	0	0	0	0	0	0	0	0	0	0	0	0	0	0	0	0	0	1	0	0	0	0	0	0	0	0	0	0	0	0	0	0	0	0	0	0	0	0	0	0	0	0	0	0
K16927 | cbrT; energy-coupling factor transport system substrate-specific component	0	0	0	0	0	0	0	0	0	0	0	0	0	0	0	0	1	0	0	1	1	1	1	0	0	0	0	1	1	0	0	0	0	1	0	1	1	1	0	0	0	0	0	0	0
K02569 | napC; cytochrome c-type protein NapC	0	0	0	0	0	0	0	0	0	0	0	0	0	0	0	0	0	0	0	0	0	0	0	0	0	0	0	0	0	0	0	0	0	0	0	0	0	0	0	0	0	0	0	0	1
K05595 | marC; multiple antibiotic resistance protein	1	3	0	0	0	1	1	0	0	1	1	1	1	2	2	2	0	0	0	0	0	0	0	0	0	0	0	0	0	0	0	0	0	0	0	0	0	1	0	1	3	2	0	2	3
K01875 | SARS, serS; seryl-tRNA synthetase [EC:6.1.1.11]	1	1	1	1	1	1	1	1	1	1	1	1	1	1	1	1	2	1	1	1	1	1	1	1	1	1	1	1	1	1	1	1	2	1	1	1	1	1	1	1	1	1	1	1	1
K03117 | tatB; sec-independent protein translocase protein TatB	0	0	0	0	0	0	0	0	0	0	0	0	0	0	0	0	0	0	0	0	0	0	0	0	0	0	0	0	0	0	0	0	0	0	0	0	0	1	0	1	1	1	1	1	1
K07356 | sfmH; fimbrial protein	0	0	0	0	0	0	0	0	0	0	0	0	0	0	0	0	0	0	0	0	0	0	0	0	0	0	0	0	0	0	0	0	0	0	0	0	0	0	0	0	0	0	0	0	1
K07497 | K07497; putative transposase	4	1	0	1	1	0	0	2	0	0	0	0	0	0	0	0	1	3	7	1	3	6	2	24	20	1	2	4	0	2	0	0	1	0	2	0	0	4	0	0	5	6	5	1	6
K06298 | gerM; germination protein M	0	0	0	0	0	0	0	0	0	0	0	0	0	0	0	0	0	1	1	0	0	0	0	0	0	0	0	0	0	0	0	1	0	0	0	0	0	0	0	0	0	0	0	0	0
K00712 | tagE; poly(glycerol-phosphate) alpha-glucosyltransferase [EC:2.4.1.52]	0	0	0	0	0	0	0	0	0	0	0	0	0	0	0	0	0	0	0	0	0	0	0	1	1	3	4	1	0	1	0	0	0	0	0	0	0	0	0	0	0	0	0	0	0
K15915 | pglC; undecaprenyl phosphate N,N'-diacetylbacillosamine 1-phosphate transferase [EC:2.7.8.36]	0	2	0	0	0	0	0	0	0	0	0	0	2	0	0	0	0	0	0	0	0	0	0	0	0	0	0	0	0	0	0	0	1	0	0	0	0	0	0	0	0	0	0	0	0
K01303 | APEH; acylaminoacyl-peptidase [EC:3.4.19.1]	1	1	1	1	1	1	1	1	1	1	1	1	1	1	1	1	0	0	0	0	0	0	0	0	0	0	0	0	0	0	0	0	0	0	1	0	0	1	0	0	0	2	1	0	0
K18195 | RGL4, rhiE; rhamnogalacturonan endolyase [EC:4.2.2.23]	0	0	0	0	0	0	0	0	0	0	0	0	0	0	1	0	0	0	0	0	0	0	0	0	0	0	0	0	0	0	0	0	0	0	0	0	0	0	0	0	0	0	0	0	0
K01176 | AMY, amyA, malS; alpha-amylase [EC:3.2.1.1]	0	1	0	0	0	0	0	0	1	0	0	0	0	1	0	2	0	0	0	0	0	0	0	0	0	0	0	0	0	0	0	1	0	0	0	0	0	1	2	0	0	0	0	2	2
K03617 | rnfA; H+/Na+-translocating ferredoxin:NAD+ oxidoreductase subunit A	1	1	1	1	1	1	1	1	1	1	1	1	1	1	1	1	1	1	1	0	0	0	0	0	0	0	0	0	0	0	1	1	0	0	1	0	0	0	0	1	0	0	0	1	1
K07121 | K07121; uncharacterized protein	0	0	0	0	0	0	0	0	0	0	0	0	0	0	0	0	0	0	0	0	0	0	0	0	0	0	0	0	0	0	0	0	0	0	0	0	0	0	0	1	0	0	1	1	1
K07781 | rcsA; LuxR family transcriptional regulator, capsular biosynthesis positive transcription factor	0	0	0	0	0	0	0	0	0	0	0	0	0	0	0	0	0	0	0	0	0	0	0	0	0	0	0	0	0	0	0	0	0	0	0	0	0	0	0	0	0	0	0	1	1
K00616 | E2.2.1.2, talA, talB; transaldolase [EC:2.2.1.2]	1	0	0	0	0	0	0	0	0	0	0	0	0	0	1	1	3	0	1	1	1	1	1	0	0	0	0	0	0	0	1	1	0	0	0	2	1	1	1	1	1	1	1	3	2
K02067 | mlaD, linM; phospholipid/cholesterol/gamma-HCH transport system substrate-binding protein	1	1	1	1	1	1	1	1	1	1	1	1	1	1	1	1	0	0	0	0	0	0	0	0	0	0	0	0	0	0	0	0	0	0	0	0	0	0	0	1	3	2	2	1	1
K05878 | dhaK; phosphoenolpyruvate---glycerone phosphotransferase subunit DhaK [EC:2.7.1.121]	0	0	0	0	0	0	0	0	0	0	0	0	0	0	0	0	0	0	1	0	0	0	0	0	0	0	0	0	0	0	0	1	1	1	0	0	0	2	0	0	0	0	0	1	1
K00099 | dxr; 1-deoxy-D-xylulose-5-phosphate reductoisomerase [EC:1.1.1.267]	1	1	1	1	1	1	1	1	1	1	1	1	1	1	1	1	1	1	1	1	1	1	1	0	0	0	0	1	0	0	1	1	0	0	1	1	1	1	1	1	1	1	1	1	1
K25285 | yclP, ceuD; iron-siderophore transport system ATP-binding protein [EC:7.2.2.-]	0	0	0	0	0	0	0	0	0	0	0	0	0	0	0	0	0	0	0	0	0	0	0	0	0	0	0	1	0	0	1	0	1	1	0	0	0	0	0	0	0	0	0	0	0
K01104 | E3.1.3.48; protein-tyrosine phosphatase [EC:3.1.3.48]	0	1	0	0	0	0	0	0	0	0	0	0	0	0	0	0	0	0	0	1	0	0	0	1	1	1	1	0	2	1	0	0	0	0	1	1	0	1	0	0	0	1	0	0	0
K13483 | yagT; xanthine dehydrogenase YagT iron-sulfur-binding subunit	0	0	0	0	0	0	0	0	0	0	0	0	0	0	0	0	0	0	0	0	0	0	0	0	0	0	0	0	0	0	0	0	0	0	0	0	0	0	0	0	0	5	0	0	1
K00112 | glpB; glycerol-3-phosphate dehydrogenase subunit B [EC:1.1.5.3]	0	1	1	1	1	1	1	2	0	1	1	1	0	0	0	0	0	0	0	0	0	0	0	0	0	0	0	0	0	0	0	0	0	0	0	0	0	0	0	1	0	0	0	1	1
K04096 | smf; DNA processing protein	1	1	1	1	1	1	1	1	1	1	1	1	1	1	1	1	4	1	1	1	1	1	1	1	1	1	1	1	1	1	1	1	1	1	1	1	1	2	1	1	1	1	1	1	1
K02016 | ABC.FEV.S; iron complex transport system substrate-binding protein	0	0	0	0	0	0	0	0	0	0	0	0	0	0	0	0	0	0	1	1	1	2	1	0	0	0	1	1	0	0	2	4	2	2	0	0	0	0	0	0	2	0	0	3	0
K01250 | rihA; pyrimidine-specific ribonucleoside hydrolase [EC:3.2.-.-]	0	0	0	0	0	0	0	0	0	0	0	0	0	0	0	0	0	0	0	0	0	0	0	1	1	1	1	0	0	0	0	0	0	0	0	0	0	0	0	0	0	0	0	1	1
K00929 | buk; butyrate kinase [EC:2.7.2.7]	0	1	0	0	0	0	0	0	0	0	0	0	1	1	1	1	2	0	1	0	0	1	0	0	0	0	0	0	0	0	1	1	1	0	0	0	0	0	0	0	0	0	0	0	0
K01185 | E3.2.1.17; lysozyme [EC:3.2.1.17]	0	2	2	2	2	2	2	1	3	4	4	4	2	3	1	3	3	0	0	0	0	0	0	0	0	0	0	0	0	0	0	0	0	0	0	0	0	0	0	2	2	1	1	1	0
K13889 | gsiB; glutathione transport system substrate-binding protein	0	0	0	0	0	0	0	0	0	0	0	0	0	0	0	0	0	0	0	0	0	0	0	0	0	0	0	0	0	0	0	0	0	0	0	1	0	1	0	0	0	0	0	1	1
K09612 | iap; alkaline phosphatase isozyme conversion protein [EC:3.4.11.-]	0	0	0	0	0	0	0	0	0	0	0	0	0	0	0	0	0	0	0	0	0	0	0	0	0	0	0	0	0	0	0	0	0	0	0	0	0	0	0	0	0	0	0	1	1
K23535 | nupB; general nucleoside transport system permease protein	0	0	0	0	0	0	0	0	0	0	0	0	0	0	0	0	3	0	0	0	0	0	0	0	0	0	0	1	1	0	1	1	1	1	0	1	0	1	0	0	1	0	0	0	0
K02954 | RP-S14, MRPS14, rpsN; small subunit ribosomal protein S14	1	1	1	1	1	1	1	1	1	1	1	1	1	1	1	1	1	1	1	1	1	1	1	1	1	2	2	1	2	2	1	1	2	2	1	1	1	1	1	1	1	1	1	1	1
K20383 | cylLL; CylL-L protein	0	0	0	0	0	0	0	0	0	0	0	0	0	0	0	0	0	0	0	0	0	0	0	0	0	0	0	0	0	0	0	0	1	0	0	0	0	0	0	0	0	0	0	0	0
K00185 | dmsC; dimethyl sulfoxide reductase membrane subunit	0	0	0	0	0	0	0	0	0	0	0	0	0	0	0	0	0	0	0	11	1	4	4	0	0	0	0	0	0	0	0	0	0	0	0	0	0	0	0	0	0	0	0	0	0
K19117 | csd1, cas8c; CRISPR-associated protein Csd1	0	0	0	0	0	0	0	0	0	1	1	1	0	0	1	0	0	0	1	0	0	1	0	0	0	0	0	0	0	0	0	0	0	0	1	2	0	0	0	0	0	0	0	0	0
K08869 | ADCK, ABC1; aarF domain-containing kinase	0	0	0	0	0	0	0	0	0	0	0	0	0	0	0	0	0	0	0	0	0	0	0	0	0	0	0	0	0	0	0	1	0	0	0	0	0	0	0	0	0	0	0	0	0
K15067 | amnD; 2-aminomuconate deaminase [EC:3.5.99.5]	0	0	0	0	0	0	0	0	0	0	0	0	0	0	0	0	0	0	0	0	1	1	1	0	0	0	0	0	0	0	0	0	1	0	0	0	0	0	0	0	0	0	0	0	0
K02110 | ATPF0C, atpE; F-type H+-transporting ATPase subunit c	0	1	1	1	1	1	1	1	1	1	1	1	1	1	1	1	1	1	1	1	1	1	1	1	1	1	1	1	1	1	1	1	1	1	1	1	1	1	1	1	1	0	1	1	1
K07403 | nfeD; membrane-bound serine protease (ClpP class)	1	0	0	0	0	0	0	0	0	0	0	0	0	0	0	0	0	0	0	0	0	0	0	0	0	0	0	0	0	0	0	0	0	0	0	0	0	0	0	0	0	0	0	0	0
K03570 | mreC; rod shape-determining protein MreC	1	1	1	1	1	1	1	1	1	1	1	1	1	1	1	1	1	1	1	1	1	1	1	1	1	1	1	1	1	1	1	1	1	1	1	1	1	0	0	1	1	1	1	1	1
K09252 | FAEB; feruloyl esterase [EC:3.1.1.73]	0	0	0	0	0	0	0	0	0	0	0	0	0	0	0	0	0	0	0	0	0	0	0	0	0	0	0	0	0	0	0	0	0	0	0	0	0	0	0	0	0	0	0	1	0
K01497 | ribA, RIB1; GTP cyclohydrolase II [EC:3.5.4.25]	1	1	1	1	1	1	1	1	0	1	1	1	1	1	1	1	1	1	1	0	1	0	0	0	0	1	1	0	0	0	0	1	0	1	0	0	0	1	0	1	0	1	1	1	1
K21757 | benM; LysR family transcriptional regulator, benzoate and cis,cis-muconate-responsive activator of ben and cat genes	0	0	0	0	0	0	0	0	0	0	0	0	0	0	0	0	0	0	0	0	0	0	0	0	0	0	0	0	0	0	0	0	0	0	0	0	0	0	0	0	0	0	0	0	1
K11178 | yagS; xanthine dehydrogenase YagS FAD-binding subunit [EC:1.17.1.4]	0	0	0	0	0	0	0	0	0	0	0	0	0	0	0	0	0	0	0	0	0	0	0	0	0	0	0	0	0	0	0	0	0	0	0	0	0	0	0	0	0	5	0	0	1
K07800 | agrD; AgrD protein	0	0	0	0	0	0	0	0	0	0	0	0	0	0	0	0	1	0	5	0	0	0	0	0	0	0	0	0	0	0	1	1	0	1	0	0	0	0	0	0	0	0	0	0	0
K00554 | trmD; tRNA (guanine37-N1)-methyltransferase [EC:2.1.1.228]	1	1	1	1	1	1	1	1	1	1	1	1	1	1	1	1	1	1	1	1	1	1	1	1	1	1	1	1	1	1	1	1	1	1	1	1	1	1	1	1	1	1	1	1	1
K00340 | nuoK; NADH-quinone oxidoreductase subunit K [EC:7.1.1.2]	0	1	1	1	1	1	1	0	1	1	1	1	1	1	1	1	1	0	0	0	0	0	0	0	0	0	0	0	0	0	0	0	0	0	0	0	0	0	0	0	0	1	1	1	1
K15727 | czcB, cusB, cnrB; membrane fusion protein, heavy metal efflux system	1	0	0	0	0	0	0	0	0	0	0	0	0	0	0	0	0	0	0	0	0	0	0	0	0	0	0	0	0	0	0	0	0	0	0	0	0	0	0	0	0	1	0	0	0
K07586 | ygaC; uncharacterized protein	0	0	0	0	0	0	0	0	0	0	0	0	0	0	0	0	0	0	0	0	0	0	0	1	1	0	0	1	0	1	0	0	1	1	0	0	0	1	0	0	0	0	0	0	0
K02446 | glpX; fructose-1,6-bisphosphatase II [EC:3.1.3.11]	0	0	0	0	0	0	0	0	0	0	0	0	0	0	0	0	0	0	0	0	0	0	0	0	0	0	0	0	0	0	0	0	0	0	0	0	0	1	0	1	0	0	0	1	1
K07100 | K07100; putative phosphoribosyl transferase	0	0	0	0	0	0	0	0	0	0	0	0	0	0	0	0	1	0	0	0	0	0	0	0	0	0	0	0	0	0	0	0	0	0	0	0	0	0	0	0	0	0	1	0	0
K03497 | parB, spo0J; ParB family transcriptional regulator, chromosome partitioning protein	1	2	1	2	2	3	3	1	2	4	4	4	1	2	1	1	4	9	11	2	4	1	3	3	2	2	2	1	2	2	2	2	1	1	2	2	1	1	1	0	5	4	1	2	0
K02003 | ABC.CD.A; putative ABC transport system ATP-binding protein	6	3	3	3	3	5	5	3	3	8	8	8	7	4	6	4	8	10	14	3	4	4	4	3	3	3	3	3	3	3	7	7	8	5	5	3	3	3	4	3	2	3	6	3	3
K08978 | TC.BAT1; bacterial/archaeal transporter family protein	1	1	0	0	0	0	0	0	1	1	1	1	1	1	1	1	0	0	0	0	0	0	0	0	0	0	0	0	0	0	1	0	0	0	0	0	0	0	0	0	0	0	0	0	0
K03453 | TC.BASS; bile acid:Na+ symporter, BASS family	0	0	0	0	0	0	0	0	0	0	0	0	0	0	0	0	0	1	0	0	0	0	0	0	0	0	0	0	0	0	0	0	0	0	0	0	0	0	0	1	0	0	0	1	0
K18300 | oprN; outer membrane protein, multidrug efflux system	0	0	0	0	0	0	0	0	0	0	0	0	0	0	0	0	0	0	0	0	0	0	0	0	0	0	0	0	0	0	0	0	0	0	0	0	0	0	0	0	0	0	1	0	0
K14188 | dltC; D-alanine--poly(phosphoribitol) ligase subunit 2 [EC:6.1.1.13]	0	0	0	0	0	0	0	0	0	0	0	0	0	0	0	0	1	0	0	0	1	0	1	1	1	1	1	0	1	1	0	0	1	1	0	0	0	0	0	0	0	0	0	0	0
K06023 | hprK, ptsK; HPr kinase/phosphorylase [EC:2.7.11.- 2.7.4.-]	0	0	0	0	0	0	0	0	0	0	0	0	0	0	0	0	1	1	1	0	0	0	0	1	1	1	1	1	1	1	1	1	1	1	1	0	0	0	0	0	1	1	1	0	0
K00167 | BCKDHB, bkdA2; 2-oxoisovalerate dehydrogenase E1 component beta subunit [EC:1.2.4.4]	0	0	0	0	0	0	0	0	0	0	0	0	0	0	0	0	0	0	0	0	0	0	0	0	0	0	0	0	0	0	0	0	0	0	0	0	0	2	0	0	0	1	1	0	0
K20460 | nukE, mcdE, sboE; lantibiotic transport system permease protein	0	0	0	0	0	0	0	0	0	0	0	0	0	0	0	0	0	0	0	0	0	0	0	0	0	0	0	0	0	0	0	0	0	0	0	1	0	0	0	0	0	0	0	0	0
K01712 | hutU, UROC1; urocanate hydratase [EC:4.2.1.49]	1	0	0	0	0	1	1	0	1	1	1	1	0	0	1	1	0	0	0	0	0	0	0	0	0	0	0	0	0	0	0	0	0	0	0	0	0	1	0	0	0	0	1	1	0
K15789 | TDH; threonine 3-dehydrogenase [EC:1.1.1.103]	1	1	0	0	0	0	0	1	0	1	1	1	1	1	1	1	0	0	0	0	0	0	0	0	0	0	0	0	0	0	0	0	0	1	0	0	0	0	0	0	0	0	0	0	0
K06168 | miaB; tRNA-2-methylthio-N6-dimethylallyladenosine synthase [EC:2.8.4.3]	1	1	1	1	1	1	1	1	1	1	1	1	1	1	1	1	1	1	1	1	1	1	1	0	0	0	0	0	0	0	1	1	0	0	1	1	1	1	1	1	1	1	1	1	1
K03720 | trpR; TrpR family transcriptional regulator, trp operon repressor	0	0	0	0	0	0	0	0	0	0	0	0	0	0	0	0	0	0	0	0	0	0	0	0	0	0	0	0	0	0	0	0	0	0	0	0	0	0	0	1	0	0	0	1	1
K21084 | yegE; diguanylate cyclase [EC:2.7.7.65]	0	0	0	0	0	0	0	0	0	0	0	0	0	0	0	0	0	0	0	0	0	0	0	0	0	0	0	0	0	0	0	0	0	0	0	0	0	0	0	0	0	1	1	0	1
K18649 | IMPL2; inositol-phosphate phosphatase / L-galactose 1-phosphate phosphatase / histidinol-phosphatase [EC:3.1.3.25 3.1.3.93 3.1.3.15]	0	0	0	0	0	0	0	0	0	0	0	0	0	0	0	0	0	0	0	0	0	0	0	0	0	0	0	0	0	0	0	0	0	0	0	0	0	0	0	0	0	1	0	0	0
K02553 | rraA, menG; regulator of ribonuclease activity A	0	0	0	0	0	0	0	0	0	0	0	0	0	0	0	0	0	0	0	0	0	0	0	0	0	0	0	0	0	0	0	0	0	0	0	0	0	1	0	1	0	0	0	1	1
K03631 | recN; DNA repair protein RecN (Recombination protein N)	1	1	1	1	1	1	1	1	1	1	1	1	1	1	1	1	1	1	1	1	1	1	1	1	1	1	1	1	1	1	1	1	1	1	1	1	1	1	1	1	1	1	1	1	1
K01281 | pepX; X-Pro dipeptidyl-peptidase [EC:3.4.14.11]	0	0	0	0	0	0	0	0	0	0	0	0	0	0	0	0	0	0	0	0	0	0	0	1	1	1	1	0	1	1	0	0	0	0	0	0	0	0	0	0	0	0	0	0	0
K07455 | recT; recombination protein RecT	0	0	0	1	1	0	0	0	0	1	1	1	0	1	0	1	2	0	0	0	0	0	0	2	1	1	0	0	0	0	0	0	0	2	0	0	0	0	1	1	0	0	0	0	0
K07776 | regX3; two-component system, OmpR family, response regulator RegX3	0	0	0	0	0	0	0	0	0	0	0	0	0	0	0	0	0	0	0	0	0	0	0	0	0	0	0	0	0	0	0	0	0	0	0	0	0	1	1	0	0	0	0	0	0
K22601 | hpxY; oxamate carbamoyltransferase [EC:2.1.3.5]	0	0	0	0	0	0	0	0	0	0	0	0	0	0	0	0	0	0	0	0	0	0	0	0	0	0	0	0	0	0	0	0	0	0	0	0	0	0	0	0	0	0	0	1	0
K02172 | blaR1; bla regulator protein blaR1	2	4	0	1	1	2	2	1	1	0	0	0	2	0	1	1	2	3	8	0	0	0	0	0	0	0	0	0	0	0	1	0	0	0	0	0	0	0	0	0	0	1	2	0	0
K02879 | RP-L17, MRPL17, rplQ; large subunit ribosomal protein L17	1	1	1	1	1	1	1	1	1	1	1	1	1	1	1	1	1	1	1	1	1	1	1	1	1	1	1	1	1	1	1	1	1	1	2	1	1	1	1	1	1	1	1	1	1
K03292 | TC.GPH; glycoside/pentoside/hexuronide:cation symporter, GPH family	0	0	0	0	0	1	1	0	1	3	3	3	1	1	1	1	2	0	6	0	0	0	0	0	0	1	0	0	0	0	0	2	0	0	3	0	0	0	0	1	0	1	1	6	3
K09458 | fabF, OXSM, CEM1; 3-oxoacyl-[acyl-carrier-protein] synthase II [EC:2.3.1.179]	1	1	1	1	1	1	1	1	1	1	1	1	1	1	1	1	2	1	1	1	1	1	1	0	0	0	0	0	0	0	1	1	2	1	0	0	0	1	0	0	1	1	1	2	1
K22507 | spaP; type III secretion system export apparatus protein	0	0	0	0	0	0	0	0	0	0	0	0	0	0	0	0	0	0	0	0	0	0	0	0	0	0	0	0	0	0	0	0	0	0	0	0	0	0	0	0	0	0	0	0	1
K04487 | iscS, NFS1; cysteine desulfurase [EC:2.8.1.7]	0	0	0	0	0	0	0	0	0	1	1	1	0	0	0	0	3	2	2	2	2	2	2	2	2	2	2	2	2	2	2	2	2	2	1	1	1	2	0	1	1	2	0	2	1
K02676 | pilZ; type IV pilus assembly protein PilZ	0	0	0	0	0	0	0	0	0	0	0	0	0	0	0	0	0	0	0	0	0	0	0	0	0	0	0	0	0	0	0	0	0	0	0	0	0	0	0	0	0	0	1	0	0
K07321 | cooC; CO dehydrogenase maturation factor	0	0	0	0	0	0	0	0	0	0	0	0	0	0	0	0	0	2	0	0	0	0	0	0	0	0	0	0	0	0	0	0	0	0	0	0	0	0	0	0	1	0	0	0	0
K03192 | ureJ; urease accessory protein	0	0	0	0	0	0	0	0	0	0	0	0	0	0	0	0	0	0	0	0	0	0	0	0	0	0	0	0	0	0	0	0	0	0	0	0	0	0	0	0	0	2	0	0	0
K00094 | E1.1.1.251, gatD; galactitol-1-phosphate 5-dehydrogenase [EC:1.1.1.251]	0	0	0	0	0	0	0	0	0	0	0	0	0	0	0	0	0	0	0	0	0	0	0	0	0	0	0	0	0	0	0	0	0	0	0	0	0	0	0	0	0	0	0	0	1
K09953 | lpxR; lipid A 3-O-deacylase [EC:3.1.1.-]	0	0	0	0	0	0	0	0	0	0	0	0	0	0	0	0	0	0	0	0	0	0	0	0	0	0	0	0	0	0	0	0	0	0	0	0	0	0	0	0	0	0	1	0	0
K10682 | saeR; two-component system, OmpR family, response regulator SaeR	0	0	0	0	0	0	0	0	0	0	0	0	0	0	0	0	0	0	0	0	0	0	0	0	0	0	0	1	0	0	0	0	0	0	0	0	0	0	0	0	0	0	0	0	0
K08153 | blt; MFS transporter, DHA1 family, multidrug resistance protein	0	0	0	0	0	0	0	0	0	0	0	0	0	0	0	0	1	0	0	0	0	0	0	0	0	1	1	0	0	0	0	0	1	0	0	0	0	0	0	0	0	0	0	0	0
K15829 | hycD; formate hydrogenlyase subunit 4	0	0	0	0	0	0	0	0	0	0	0	0	0	0	0	0	0	0	0	0	0	0	0	0	0	0	0	0	0	0	0	0	0	0	0	0	0	0	0	0	0	0	0	1	1
K07640 | cpxA; two-component system, OmpR family, sensor histidine kinase CpxA [EC:2.7.13.3]	0	0	0	0	0	0	0	0	0	0	0	0	0	0	0	0	0	0	0	0	0	0	0	0	0	0	0	0	0	0	0	0	0	0	0	0	0	0	0	1	0	0	0	1	1
K06948 | yqeH; 30S ribosome assembly GTPase	0	0	0	0	0	0	0	0	0	0	0	0	0	0	0	0	0	0	0	0	0	0	0	1	1	1	1	1	1	1	0	0	1	1	1	0	0	0	0	0	0	0	0	0	0
K09810 | lolD; lipoprotein-releasing system ATP-binding protein [EC:7.6.2.-]	1	1	1	1	1	1	1	1	1	1	1	1	1	1	1	1	0	0	0	0	0	0	0	0	0	0	0	0	0	0	0	0	0	0	0	0	0	0	0	1	1	0	1	1	1
K07452 | mcrB; 5-methylcytosine-specific restriction enzyme B [EC:3.1.21.-]	0	0	0	0	0	0	0	0	1	3	3	3	1	1	3	1	3	0	3	0	1	0	1	0	0	1	0	1	0	0	0	1	0	0	0	0	0	0	1	0	0	0	0	0	1
K16138 | uidR; TetR/AcrR family transcriptional regulator, repressor for uid operon	0	0	0	0	0	0	0	0	0	0	0	0	0	0	0	0	0	0	0	0	0	0	0	0	0	0	0	0	0	0	0	0	0	0	0	0	0	0	0	0	0	0	0	1	1
K05799 | pdhR; GntR family transcriptional regulator, transcriptional repressor for pyruvate dehydrogenase complex	0	0	0	0	0	0	0	0	0	0	0	0	0	0	0	1	3	1	5	0	0	0	0	0	0	0	0	0	0	0	0	1	0	0	1	0	0	3	1	2	0	1	3	6	8
K22319 | oleC; olefin beta-lactone synthetase [EC:6.1.3.1]	0	0	0	0	0	0	0	0	0	0	0	0	0	0	0	0	0	0	0	0	0	0	0	0	0	0	0	0	0	0	0	0	0	0	0	0	0	0	0	0	0	0	1	0	0
K21602 | yiaJ; IclR family transcriptional regulator, carbohydrate utilization repressor	0	0	0	0	0	0	0	0	0	0	0	0	0	0	0	0	0	0	0	0	0	0	0	0	0	0	0	0	0	0	0	0	0	0	0	0	0	0	0	1	0	0	0	0	1
K02586 | nifD; nitrogenase molybdenum-iron protein alpha chain [EC:1.18.6.1]	0	0	0	0	0	0	0	0	0	0	0	0	0	0	0	0	1	0	0	0	0	0	0	0	0	0	0	0	0	0	0	0	0	0	0	0	0	0	0	0	0	0	0	1	0
K03618 | hyaF; hydrogenase-1 operon protein HyaF	0	0	0	0	0	0	0	0	0	0	0	0	0	0	0	0	0	0	0	0	0	0	0	0	0	0	0	0	0	0	0	0	0	0	0	0	0	0	0	0	1	0	0	0	1
K06131 | clsA_B; cardiolipin synthase A/B [EC:2.7.8.-]	1	2	1	1	1	1	1	1	1	1	1	1	2	2	2	2	1	1	1	0	0	0	0	1	1	2	2	1	2	2	3	4	2	2	1	0	0	1	0	1	0	2	3	2	2
K16052 | ynaI, mscMJ; MscS family membrane protein	0	1	0	0	0	0	0	0	0	0	0	0	0	1	0	1	0	0	0	0	0	0	0	0	0	0	0	0	0	0	1	1	0	0	0	0	0	0	0	0	0	2	0	0	1
K10716 | kch, trkA, mthK, pch; voltage-gated potassium channel	0	1	0	0	0	0	0	0	0	0	0	0	0	1	1	1	0	0	0	0	1	1	1	0	0	0	0	0	0	0	0	0	0	0	0	0	0	0	1	0	0	0	1	1	1
K03777 | dld; D-lactate dehydrogenase (quinone) [EC:1.1.5.12]	0	0	0	0	0	0	0	0	0	0	0	0	0	0	0	0	0	0	0	0	0	0	0	0	0	0	0	0	0	0	0	0	0	0	0	0	0	0	0	1	0	0	1	1	1
K16213 | cbe, mbe; cellobiose epimerase [EC:5.1.3.11]	0	0	0	0	0	0	0	0	0	1	1	1	2	0	0	0	0	0	1	0	0	0	0	0	0	0	0	0	0	0	0	0	0	0	0	0	0	0	0	0	0	0	0	0	0
K07064 | K07064; uncharacterized protein	0	0	0	0	0	0	0	0	0	0	0	0	0	0	0	0	0	0	1	0	0	0	0	0	0	0	0	0	0	0	0	0	0	0	0	0	0	0	0	0	0	0	0	0	0
K25180 | ybhR; drug efflux transport system permease protein	0	0	0	0	0	0	0	0	0	0	0	0	0	0	0	0	0	0	0	0	0	0	0	0	0	0	0	0	0	0	0	0	0	0	0	0	0	0	0	0	0	0	0	1	1
K13532 | kinD; two-component system, sporulation sensor kinase D [EC:2.7.13.3]	1	0	1	1	1	1	1	1	1	1	1	1	0	0	0	0	0	0	0	0	0	0	0	0	0	0	0	0	0	0	0	0	0	0	0	0	0	0	0	0	0	0	0	0	0
K11472 | glcE; glycolate oxidase FAD binding subunit	0	0	0	0	0	0	0	0	0	0	0	0	0	0	0	0	0	0	0	0	0	0	0	0	0	0	0	0	0	0	0	0	0	0	0	0	0	0	0	0	0	0	0	0	1
K03745 | slyX; SlyX protein	0	0	0	0	0	0	0	0	0	0	0	0	0	0	0	0	0	0	0	0	0	0	0	0	0	0	0	0	0	0	0	0	0	0	0	0	0	0	0	1	0	0	1	1	1
K01585 | speA; arginine decarboxylase [EC:4.1.1.19]	0	0	0	0	0	0	0	0	1	0	0	0	0	0	1	0	2	1	1	0	0	0	0	0	0	0	0	0	0	0	2	2	0	0	0	0	0	0	0	0	0	0	0	1	1
K02528 | ksgA; 16S rRNA (adenine1518-N6/adenine1519-N6)-dimethyltransferase [EC:2.1.1.182]	1	1	1	1	1	1	1	1	1	1	1	1	1	1	1	1	1	1	1	1	1	1	1	1	1	1	1	1	1	1	1	1	1	1	1	1	1	1	1	1	1	1	1	1	1
K05603 | hutF; formimidoylglutamate deiminase [EC:3.5.3.13]	0	0	0	0	0	0	0	0	0	0	0	0	0	0	0	0	0	0	0	0	0	0	0	0	0	0	0	0	0	0	0	0	0	0	0	0	0	0	0	0	0	0	1	0	0
K13935 | mdcH; malonate decarboxylase epsilon subunit [EC:2.3.1.39]	0	0	0	0	0	0	0	0	0	0	0	0	0	0	0	0	0	0	0	0	0	0	0	0	0	0	0	0	0	0	0	0	0	0	0	0	0	0	0	0	0	0	0	1	0
K08281 | pncA; nicotinamidase/pyrazinamidase [EC:3.5.1.19 3.5.1.-]	0	0	1	1	1	1	1	0	1	0	0	0	0	0	0	0	0	0	1	0	0	0	0	0	0	0	0	0	0	0	0	0	0	1	0	0	0	1	1	0	1	0	1	1	1
K13588 | chpT; histidine phosphotransferase ChpT	0	0	0	0	0	0	0	0	0	0	0	0	0	0	0	0	0	0	0	0	0	0	0	0	0	0	0	0	0	0	0	0	0	0	0	0	0	0	0	0	0	1	0	0	0
K02614 | paaI; acyl-CoA thioesterase [EC:3.1.2.-]	1	1	0	0	0	0	0	0	0	0	0	0	1	1	1	1	0	0	0	1	1	0	0	0	0	0	0	0	0	0	0	0	0	0	1	0	0	0	0	0	0	0	0	1	1
K01935 | bioD; dethiobiotin synthetase [EC:6.3.3.3]	1	1	1	1	1	1	1	0	0	1	1	1	1	1	1	1	0	0	0	0	0	0	0	0	0	0	0	0	0	0	0	1	0	1	0	0	0	0	0	1	0	0	1	2	2
K07001 | K07001; NTE family protein	4	4	3	2	3	2	2	3	0	2	2	2	3	4	3	4	1	0	2	0	0	0	0	0	0	0	0	1	1	1	1	1	0	1	3	2	2	0	0	0	1	0	1	1	2
K07498 | K07498; putative transposase	0	0	0	0	0	0	0	0	0	0	0	0	0	0	0	0	0	0	0	0	0	0	0	0	0	0	0	0	0	0	0	0	0	1	0	0	0	0	0	0	0	0	0	0	0
K19775 | exuR; GntR family transcriptional regulator, hexuronate regulon transcriptional repressor	0	0	0	0	0	0	0	0	0	0	0	0	0	0	0	0	0	0	0	0	0	0	0	0	0	0	0	0	0	0	0	0	0	0	0	0	0	0	0	0	0	0	0	1	1
K09761 | rsmE; 16S rRNA (uracil1498-N3)-methyltransferase [EC:2.1.1.193]	1	1	1	1	1	1	1	1	1	1	1	1	1	1	1	1	1	1	1	1	1	1	1	1	1	1	1	1	0	0	1	1	1	1	1	0	0	1	1	1	1	1	1	1	1
K01677 | E4.2.1.2AA, fumA; fumarate hydratase subunit alpha [EC:4.2.1.2]	0	0	0	0	0	0	0	0	0	0	0	0	0	0	0	0	1	1	1	1	1	1	1	0	0	0	0	0	0	0	1	0	0	0	0	0	0	0	0	0	0	0	0	0	0
K05591 | dbpA; ATP-dependent RNA helicase DbpA [EC:3.6.4.13]	0	0	0	0	0	0	0	0	0	0	0	0	0	0	0	0	0	0	0	0	0	0	0	0	0	0	0	0	0	0	0	0	0	0	0	0	0	0	0	0	0	0	1	1	1
K00682 | GGCT; gamma-glutamylcyclotransferase [EC:4.3.2.9]	0	0	0	0	0	0	0	0	0	0	0	0	0	0	0	0	1	0	4	0	0	0	0	0	0	0	0	0	0	0	0	1	0	0	0	0	0	0	0	0	0	0	0	0	0
K00694 | bcsA; cellulose synthase (UDP-forming) [EC:2.4.1.12]	0	0	0	0	0	0	0	0	0	0	0	0	0	0	0	0	1	0	0	0	0	0	0	0	0	0	0	0	0	0	0	0	0	0	0	0	0	0	0	0	1	0	0	2	1
K18940 | arlS; two-component system, OmpR family, sensor histidine kinase ArlS [EC:2.7.13.3]	0	0	0	0	0	0	0	0	0	0	0	0	0	0	0	0	1	0	0	0	0	0	0	1	1	1	1	0	1	2	0	0	1	1	0	0	0	0	0	0	0	0	0	0	0
K00647 | fabB; 3-oxoacyl-[acyl-carrier-protein] synthase I [EC:2.3.1.41]	0	0	0	0	0	0	0	0	0	0	0	0	0	0	1	1	0	0	0	0	0	0	0	0	0	0	0	0	0	0	0	0	0	0	0	0	0	0	0	2	0	0	1	1	2
K25286 | fagD, cchF, irp1A, piaA; iron-siderophore transport system substrate-binding protein	0	0	0	0	0	0	0	0	0	0	0	0	0	0	0	0	1	0	0	0	0	0	0	0	0	0	0	0	0	0	0	1	0	0	0	0	0	0	0	0	0	0	0	0	0
K13620 | wcaD; putative colanic acid polymerase	0	0	0	0	0	0	0	0	0	0	0	0	0	0	0	0	0	0	0	0	0	0	0	0	0	0	0	0	0	0	0	0	0	0	0	0	0	0	0	0	0	0	0	0	1
K02670 | pilU; twitching motility protein PilU	0	0	0	0	0	0	0	0	0	0	0	0	0	0	0	0	0	0	0	0	0	0	0	0	0	0	0	0	0	0	0	0	0	0	0	0	0	0	0	0	0	0	2	0	0
K12941 | abgB; aminobenzoyl-glutamate utilization protein B	0	0	0	0	0	0	0	0	0	0	0	0	0	0	0	0	0	0	0	0	0	0	0	0	0	0	0	0	0	0	0	0	0	0	0	0	0	0	0	0	0	2	0	1	1
K06020 | ettA; energy-dependent translational throttle protein EttA	1	1	1	1	1	1	1	0	1	1	1	1	1	1	1	1	0	0	0	1	1	1	1	0	0	0	0	0	0	0	0	0	0	0	0	1	1	1	1	1	1	1	1	1	1
K00954 | E2.7.7.3A, coaD, kdtB; pantetheine-phosphate adenylyltransferase [EC:2.7.7.3]	1	1	1	1	1	1	1	1	1	1	1	1	1	1	1	1	1	1	1	1	1	1	1	1	1	1	1	1	1	1	1	1	1	1	1	1	1	1	1	1	1	1	1	1	1
K06282 | hyaA, hybO; hydrogenase small subunit [EC:1.12.99.6]	1	0	0	0	0	0	0	0	0	0	0	0	0	0	0	0	0	0	0	1	1	1	1	0	0	0	0	0	0	0	0	0	0	0	0	0	0	0	0	0	1	0	0	0	2
K07662 | cpxR; two-component system, OmpR family, response regulator CpxR	0	0	0	0	0	0	0	0	0	0	0	0	0	0	0	0	0	0	0	0	0	0	0	0	0	0	0	0	0	0	0	0	0	0	0	0	0	0	0	1	0	0	0	1	1
K14983 | ciaR; two-component system, OmpR family, response regulator CiaR	0	0	0	0	0	0	0	0	0	0	0	0	0	0	0	0	0	0	0	0	0	0	0	0	0	0	0	1	0	0	0	0	0	1	0	0	0	0	0	0	0	0	0	0	0
K00603 | fctD; glutamate formiminotransferase / 5-formyltetrahydrofolate cyclo-ligase [EC:2.1.2.5 6.3.3.2]	1	0	0	0	0	1	1	0	0	0	0	0	0	0	1	1	0	0	0	0	0	0	0	0	0	0	0	0	0	0	0	0	0	0	0	0	0	0	0	0	0	0	0	0	0
K07574 | yhbY; RNA-binding protein	0	0	0	0	0	0	0	0	0	0	0	0	0	0	0	0	1	1	1	0	0	0	0	1	1	1	1	1	0	0	1	1	1	1	1	0	0	0	1	1	1	0	1	1	1
K07138 | K07138; uncharacterized protein	1	1	2	2	2	1	1	1	1	3	3	3	1	0	0	0	1	1	2	0	0	0	0	0	0	0	0	0	0	0	0	0	0	0	1	0	1	0	0	0	3	0	0	0	0
K20862 | yigB; FMN hydrolase / 5-amino-6-(5-phospho-D-ribitylamino)uracil phosphatase [EC:3.1.3.102 3.1.3.104]	0	0	0	0	0	0	0	0	0	0	0	0	0	0	0	0	0	0	0	0	0	0	0	0	0	0	0	0	0	0	0	0	0	0	0	0	0	0	0	1	0	0	1	1	1
K07173 | luxS; S-ribosylhomocysteine lyase [EC:4.4.1.21]	0	0	1	1	1	1	1	1	1	1	1	1	1	0	1	0	1	0	1	1	0	0	0	1	1	1	1	0	0	1	2	1	1	1	1	1	1	0	1	1	0	0	0	1	1
K01759 | GLO1, gloA; lactoylglutathione lyase [EC:4.4.1.5]	0	1	0	0	0	0	0	0	0	0	0	0	1	1	1	1	1	0	1	0	0	0	0	0	0	0	0	0	0	0	1	1	1	1	0	0	0	0	0	1	0	1	1	1	1
K25155 | evrB; viologen exporter family transport system permease protein	0	0	0	0	0	0	0	0	0	0	0	0	0	0	0	0	0	0	1	0	0	0	0	1	1	0	0	0	0	0	1	1	0	0	0	0	0	0	0	0	0	0	0	0	0
K23992 | K23992; 1L-myo-inositol 1-phosphate cytidylyltransferase / CDP-L-myo-inositol myo-inositolphosphotransferase [EC:2.7.7.74 2.7.8.34]	0	0	0	0	0	0	0	0	0	0	0	0	0	0	0	0	0	0	0	0	0	0	0	0	0	0	0	0	0	0	0	0	0	0	0	0	0	0	0	0	0	1	0	0	0
K21910 | eryH, lerI; L-erythrulose 1-phosphate isomerase [EC:5.3.1.33]	0	0	0	0	0	0	0	0	0	0	0	0	0	0	0	0	0	0	0	0	0	0	0	0	0	0	0	0	0	0	0	0	0	0	0	0	0	0	0	0	0	0	0	1	0
K02549 | menC; o-succinylbenzoate synthase [EC:4.2.1.113]	0	0	0	0	0	1	1	0	1	0	0	0	0	0	1	1	0	0	0	0	0	0	0	0	0	2	1	0	0	0	0	0	1	0	0	0	0	2	0	1	1	0	0	1	1
K14087 | echB; ech hydrogenase subunit B	0	0	0	0	0	0	0	0	0	0	0	0	0	0	0	0	0	0	0	1	1	1	1	0	0	0	0	0	0	0	0	0	0	0	0	0	0	0	0	0	0	0	0	0	0
K01740 | metY; O-acetylhomoserine (thiol)-lyase [EC:2.5.1.49]	2	2	1	1	1	2	2	1	1	2	2	2	2	2	2	2	4	3	2	1	1	1	1	0	0	0	0	0	0	0	1	0	0	0	2	1	2	3	2	0	0	1	1	0	0
K00476 | ASPH; aspartate beta-hydroxylase [EC:1.14.11.16]	0	0	0	0	0	0	0	0	0	0	0	0	0	0	0	0	0	0	0	0	0	0	0	0	0	0	0	0	0	0	0	0	0	0	0	0	0	0	0	0	0	2	0	0	0
K03976 | ybaK, ebsC; Cys-tRNA(Pro)/Cys-tRNA(Cys) deacylase [EC:3.1.1.-]	1	1	1	1	1	1	1	1	0	1	1	1	1	1	1	1	1	0	0	1	1	1	1	1	1	1	1	1	1	1	1	1	1	1	1	1	1	1	1	1	1	0	1	1	1
K05596 | iciA; LysR family transcriptional regulator, chromosome initiation inhibitor	0	0	0	0	0	0	0	0	0	0	0	0	0	0	0	0	0	0	0	0	0	0	0	0	0	0	0	0	0	0	0	0	0	0	0	0	0	1	0	1	0	0	1	1	1
K00282 | gcvPA; glycine dehydrogenase subunit 1 [EC:1.4.4.2]	0	0	1	1	1	1	1	1	0	1	1	1	0	0	0	0	0	0	0	0	0	0	0	0	0	0	0	0	0	0	0	0	0	0	0	0	0	0	0	0	0	1	0	0	0
K04757 | rsbW; serine/threonine-protein kinase RsbW [EC:2.7.11.1]	0	0	0	0	0	0	0	1	0	1	1	1	0	0	0	0	2	1	2	0	0	0	0	0	0	0	0	0	0	0	1	1	0	0	0	1	1	0	1	0	0	0	0	1	0
K05809 | raiA; ribosome-associated inhibitor A	0	0	0	0	0	0	0	0	0	0	0	0	0	0	0	0	0	0	0	0	0	0	0	0	0	0	0	0	0	0	0	0	0	0	0	0	0	0	0	1	0	0	0	1	1
K03462 | NAMPT; nicotinamide phosphoribosyltransferase [EC:2.4.2.12]	0	0	0	0	0	0	0	0	0	1	1	1	0	0	0	0	1	0	0	0	0	0	0	0	0	0	0	0	0	0	1	0	0	0	0	0	0	0	0	1	0	0	0	0	0
K01181 | E3.2.1.8, xynA; endo-1,4-beta-xylanase [EC:3.2.1.8]	0	0	0	0	0	3	3	0	2	4	4	4	0	2	1	2	1	0	0	0	0	0	0	0	0	0	0	0	0	0	0	0	0	0	0	0	0	0	0	0	0	0	0	0	0
K09155 | K09155; uncharacterized protein	0	0	0	0	0	0	0	0	0	0	0	0	0	0	0	0	1	0	0	0	0	0	0	0	0	2	2	0	3	2	0	1	1	1	0	0	0	0	0	0	0	0	0	0	0
K11935 | pgaA; biofilm PGA synthesis protein PgaA	0	0	0	0	0	0	0	0	0	0	0	0	0	0	0	0	0	0	0	0	0	0	0	0	0	0	0	0	0	0	0	0	0	0	0	0	0	0	0	0	0	0	0	1	1
K03815 | xapA; xanthosine phosphorylase [EC:2.4.2.-]	0	0	0	0	0	0	0	0	0	0	0	0	0	0	0	0	0	0	0	0	0	0	0	0	0	0	0	0	0	0	0	0	0	0	0	0	0	0	0	0	0	0	0	0	1
K05592 | deaD, cshA; ATP-dependent RNA helicase DeaD [EC:3.6.4.13]	1	1	1	1	1	1	1	1	1	1	1	1	1	1	1	1	5	1	1	0	0	0	0	1	1	1	1	1	1	1	1	2	1	1	0	0	0	1	0	1	1	1	1	1	1
K07391 | comM; magnesium chelatase family protein	1	1	1	1	1	1	1	1	1	1	1	1	1	1	1	1	4	1	1	1	1	1	1	0	0	0	0	0	0	0	1	1	0	0	0	1	1	1	1	1	0	1	1	1	1
K12943 | ygeR; lipoprotein YgeR	0	0	0	0	0	0	0	0	0	0	0	0	0	0	0	0	0	0	0	0	0	0	0	0	0	0	0	0	0	0	0	0	0	0	0	0	0	0	0	0	0	0	0	1	1
K18143 | adeS; two-component system, OmpR family, sensor histidine kinase AdeS [EC:2.7.13.3]	0	0	0	0	0	0	0	0	0	0	0	0	0	0	0	0	0	0	0	0	0	0	0	0	0	0	0	0	0	0	0	0	0	0	0	0	0	0	0	0	0	0	1	1	0
K01918 | panC; pantoate--beta-alanine ligase [EC:6.3.2.1]	1	1	1	1	1	1	1	1	0	1	1	1	1	1	1	1	1	1	1	0	1	1	1	0	0	0	0	0	0	0	0	0	0	0	0	0	0	0	0	0	1	1	1	1	1
K03564 | BCP, PRXQ, DOT5; thioredoxin-dependent peroxiredoxin [EC:1.11.1.24]	1	1	1	1	1	1	1	1	1	1	1	1	1	1	1	1	1	0	0	0	0	0	0	0	0	0	0	0	0	0	1	1	0	0	1	0	0	1	1	1	1	1	1	1	1
K08351 | bisC; biotin/methionine sulfoxide reductase [EC:1.-.-.-]	0	0	0	0	0	0	0	0	0	0	0	0	0	0	0	0	0	0	0	0	0	0	0	0	0	0	0	0	0	0	0	0	0	0	0	0	0	0	0	0	0	0	0	2	1
K17994 | hydD; sulfhydrogenase subunit delta [EC:1.12.1.3 1.12.1.5]	0	0	0	0	0	0	0	0	0	0	0	0	0	0	0	0	0	0	0	1	1	1	0	0	0	0	0	0	0	0	0	0	0	0	0	0	0	0	0	0	0	0	0	0	0
K17947 | wbiB; dTDP-L-rhamnose 4-epimerase [EC:5.1.3.25]	0	0	0	0	0	0	0	0	0	0	0	0	0	0	0	0	0	0	0	0	0	0	0	0	0	0	0	0	0	0	0	0	0	0	0	0	0	0	0	0	0	1	0	0	0
K01259 | pip; proline iminopeptidase [EC:3.4.11.5]	0	0	0	0	0	0	0	0	0	0	0	0	0	0	0	0	0	0	0	0	0	0	0	0	0	0	0	0	1	0	0	0	0	0	0	0	1	1	0	0	0	1	2	0	0
K17330 | dasB; N,N'-diacetylchitobiose transport system permease protein	0	0	0	0	0	0	0	0	0	0	0	0	0	0	0	0	0	0	0	0	0	0	0	0	0	0	0	0	0	0	0	0	0	0	0	0	0	1	0	0	0	0	0	0	0
K00254 | DHODH, pyrD; dihydroorotate dehydrogenase [EC:1.3.5.2]	0	0	0	0	0	0	0	0	0	0	0	0	0	0	0	0	0	0	0	0	0	0	0	0	0	0	0	0	0	0	0	0	0	0	0	0	0	1	1	1	1	1	1	1	1
K07225 | hmuS; putative hemin transport protein	0	0	0	0	0	0	0	0	0	0	0	0	0	0	0	0	1	0	1	1	2	1	2	2	2	0	0	2	0	0	4	6	3	1	1	0	0	5	2	1	0	0	1	8	3
K23078 | mqnK, menK; menaquinone C8-methyltransferase [EC:2.1.1.350]	0	0	0	0	0	0	0	0	0	0	0	0	0	0	0	0	0	0	0	2	2	2	2	0	0	0	0	0	0	0	0	0	0	0	0	0	0	0	0	0	1	0	0	0	0
K16014 | cydCD; ATP-binding cassette, subfamily C, bacterial CydCD	0	0	0	0	0	0	0	0	0	0	0	0	0	0	0	0	0	0	0	0	0	0	0	0	0	0	0	0	0	0	0	0	0	0	0	0	0	0	1	0	0	0	0	0	0
K18349 | vanRC, vanRE, vanRG; two-component system, OmpR family, response regulator VanR	0	0	0	0	0	0	0	0	0	0	0	0	0	0	0	0	5	2	5	0	0	0	0	0	0	0	0	0	0	0	4	2	1	0	1	0	0	0	0	0	0	0	0	0	0
K03756 | potE; putrescine:ornithine antiporter	0	0	0	0	0	0	0	0	0	0	0	0	0	0	0	0	0	0	0	0	0	0	0	0	0	0	0	0	0	0	0	0	0	0	0	0	0	0	0	1	1	0	0	0	2
K07813 | agrB; accessory gene regulator B	0	0	0	0	0	0	0	0	0	0	0	0	0	0	0	0	2	0	9	0	0	0	0	0	0	0	0	0	0	0	1	2	1	2	0	0	0	0	0	0	0	0	0	0	0
K00123 | fdoG, fdhF, fdwA; formate dehydrogenase major subunit [EC:1.17.1.9]	0	0	0	0	0	0	0	0	0	0	0	0	0	0	0	0	0	0	0	0	1	1	1	0	0	0	0	0	0	0	0	0	1	0	0	0	0	0	0	0	0	0	0	0	0
K19696 | mtiP; 5'-methylthioinosine phosphorylase [EC:2.4.2.44]	0	0	0	0	0	0	0	0	0	0	0	0	0	0	0	0	0	0	0	0	0	0	0	0	0	0	0	0	0	0	0	0	0	0	0	0	0	0	0	0	0	0	1	0	0
K11473 | glcF; glycolate oxidase iron-sulfur subunit	0	0	0	0	0	0	0	0	0	0	0	0	0	0	0	0	0	0	0	0	0	0	0	0	0	0	0	0	0	0	0	0	0	0	0	0	0	0	0	0	0	0	0	0	1
K11897 | impF; type VI secretion system protein ImpF	0	0	0	0	0	0	0	0	0	0	0	0	0	0	0	0	0	0	0	0	0	0	0	0	0	0	0	0	0	0	0	0	0	0	0	0	0	0	0	0	0	0	1	0	0
K01447 | xlyAB; N-acetylmuramoyl-L-alanine amidase [EC:3.5.1.28]	2	5	0	0	0	0	0	0	0	1	1	1	1	4	9	3	0	4	6	0	0	1	2	0	0	2	2	1	1	0	1	3	1	2	0	0	0	0	2	3	1	1	2	2	2
K07093 | K07093; uncharacterized protein	0	0	0	0	0	0	0	0	0	0	0	0	0	0	0	0	0	0	0	0	0	0	0	0	0	0	0	0	0	0	0	0	0	0	0	0	0	0	0	0	0	2	0	0	0
K07101 | K07101; uncharacterized protein	0	0	0	0	0	0	0	0	0	0	0	0	0	0	0	0	0	0	0	0	0	0	0	0	0	0	0	0	0	0	0	0	0	0	0	0	0	1	0	0	1	0	0	0	0
K13016 | wbpB; UDP-N-acetyl-2-amino-2-deoxyglucuronate dehydrogenase [EC:1.1.1.335]	0	0	0	0	0	1	1	1	0	0	0	0	0	0	0	0	0	0	0	0	0	0	0	0	0	0	0	0	0	0	0	0	0	0	0	0	0	0	0	0	1	0	0	0	0
K02972 | sra; stationary-phase-induced ribosome-associated protein	0	0	0	0	0	0	0	0	0	0	0	0	0	0	0	0	0	0	0	0	0	0	0	0	0	0	0	0	0	0	0	0	0	0	0	0	0	0	0	0	0	0	0	1	1
K00525 | E1.17.4.1A, nrdA, nrdE; ribonucleoside-diphosphate reductase alpha chain [EC:1.17.4.1]	1	1	1	1	1	1	1	1	0	2	2	2	1	1	1	1	2	0	0	0	0	0	0	1	1	1	1	1	0	0	1	1	1	2	1	0	0	1	1	1	1	1	2	2	2
K01046 | lip, TGL2; triacylglycerol lipase [EC:3.1.1.3]	0	0	0	0	0	0	0	0	0	0	0	0	0	0	0	0	0	0	0	0	0	0	0	0	0	0	0	0	0	0	0	0	0	0	0	1	0	0	0	0	0	1	0	0	0
K22438 | TMT1; trans-aconitate 3-methyltransferase [EC:2.1.1.145]	0	0	0	0	0	0	0	0	0	0	0	0	0	0	0	0	1	0	0	0	0	0	0	0	0	0	0	0	0	0	1	0	0	0	0	0	0	0	0	0	0	0	0	0	0
K02430 | fucR; DeoR family transcriptional regulator, L-fucose operon activator	0	0	0	0	0	0	0	0	0	0	0	0	0	0	0	0	0	0	0	0	0	0	0	0	0	0	0	0	0	0	0	0	0	0	0	0	0	0	0	1	0	0	0	1	1
K19709 | ydiF; acetate CoA-transferase [EC:2.8.3.8]	0	0	0	0	0	0	0	0	0	0	0	0	0	0	0	0	0	0	0	0	0	0	0	0	0	0	0	0	0	0	0	0	0	0	0	0	0	0	0	0	0	0	0	0	1
K15550 | mdtP; outer membrane protein, multidrug efflux system	0	0	0	0	0	0	0	0	0	0	0	0	0	0	0	0	0	0	0	0	0	0	0	0	0	0	0	0	0	0	0	0	0	0	0	0	0	0	0	0	0	0	0	2	2
K07724 | ner, nlp, sfsB; Ner family transcriptional regulator	0	0	0	0	0	0	0	0	0	0	0	0	0	0	0	0	0	0	0	0	0	0	0	0	0	0	0	0	0	0	0	0	0	0	0	0	0	0	0	2	0	0	0	2	1
K02492 | hemA; glutamyl-tRNA reductase [EC:1.2.1.70]	0	0	0	0	0	0	0	0	0	0	0	0	0	0	0	0	1	1	1	0	0	1	1	0	0	0	0	1	0	0	1	1	0	0	1	0	0	1	0	1	1	0	1	1	1
K23241 | mdtM; MFS transporter, DHA1 family, multidrug resistance protein	0	0	0	0	0	0	0	0	0	0	0	0	0	0	0	0	0	0	0	0	0	0	0	0	0	0	0	0	0	0	0	0	0	0	0	0	0	0	0	0	0	0	0	2	1
K06146 | idnR, gntH; LacI family transcriptional regulator, gluconate utilization system Gnt-II transcriptional activator	0	0	0	0	0	0	0	0	0	0	0	0	0	0	0	0	0	0	0	0	0	0	0	0	0	0	0	0	0	0	0	0	0	0	0	0	0	0	0	0	0	0	0	1	0
K05710 | hcaC; 3-phenylpropionate/trans-cinnamate dioxygenase ferredoxin component	0	0	0	0	0	0	0	0	0	0	0	0	0	0	0	0	0	0	0	0	0	0	0	0	0	0	0	0	0	0	0	0	0	0	0	0	0	1	0	0	0	0	1	0	1
K06039 | ychN; uncharacterized protein involved in oxidation of intracellular sulfur	0	0	0	0	0	0	0	0	0	0	0	0	0	0	0	0	0	0	0	0	0	0	0	0	0	0	0	0	0	0	0	0	0	0	0	0	0	0	0	1	0	0	0	1	1
K16435 | evaA, eryBVI, tylCVI, tylX3, staJ; dTDP-4-dehydro-6-deoxy-alpha-D-glucopyranose 2,3-dehydratase [EC:4.2.1.159]	0	1	0	0	0	0	0	0	0	0	0	0	0	0	0	0	0	0	0	0	0	0	0	0	0	0	0	0	0	0	0	0	0	0	0	0	0	0	0	0	0	0	0	0	0
K13695 | nlpC; probable lipoprotein NlpC	0	0	0	0	0	0	0	0	0	0	0	0	0	0	0	0	0	0	0	0	0	0	0	0	0	0	0	0	0	0	0	0	0	0	0	0	0	0	0	1	0	0	0	1	2
K05501 | slmA, ttk; TetR/AcrR family transcriptional regulator	0	0	0	0	0	0	0	0	0	0	0	0	0	0	0	0	0	0	0	0	0	0	0	0	0	0	0	0	0	0	0	0	0	0	0	0	0	0	0	1	1	0	0	1	1
K02379 | fdhD; FdhD protein	0	0	0	0	0	0	0	0	0	0	0	0	0	0	0	0	1	0	0	1	2	1	1	0	0	0	0	0	0	0	0	0	0	0	0	0	0	0	0	1	1	1	1	1	1
K07017 | K07017; uncharacterized protein	1	0	0	0	0	0	0	0	0	0	0	0	1	0	0	0	0	0	0	0	0	0	0	0	0	0	0	0	0	0	1	0	0	0	0	0	0	0	0	0	0	0	1	1	0
K00412 | CYTB, petB; ubiquinol-cytochrome c reductase cytochrome b subunit	0	0	0	0	0	0	0	0	0	0	0	0	0	0	0	0	0	0	0	0	0	0	0	0	0	0	0	0	0	0	0	0	0	0	0	0	0	0	0	0	0	1	1	0	0
K00868 | pdxK, pdxY; pyridoxine kinase [EC:2.7.1.35]	1	1	0	0	0	0	0	0	1	0	0	0	1	1	1	1	0	0	0	1	2	2	2	1	0	0	0	0	0	0	1	1	0	0	0	1	1	1	1	1	1	0	1	2	2
K00248 | ACADS, bcd; butyryl-CoA dehydrogenase [EC:1.3.8.1]	0	0	0	0	0	0	0	0	0	0	0	0	0	0	0	0	3	0	4	0	0	0	0	0	0	0	0	0	0	0	2	1	0	0	2	0	0	0	0	0	0	0	0	0	0
K14061 | uspF; universal stress protein F	0	0	0	0	0	0	0	0	0	0	0	0	0	0	0	0	0	0	0	0	0	0	0	0	0	0	0	0	0	0	0	0	0	0	0	0	0	0	0	0	0	0	0	1	1
K02884 | RP-L19, MRPL19, rplS; large subunit ribosomal protein L19	1	1	1	1	1	1	1	1	1	1	1	1	1	1	1	1	1	1	1	1	1	1	1	1	1	1	1	1	1	1	1	1	1	1	1	1	1	1	1	1	1	1	1	1	1
K00100 | bdhAB; butanol dehydrogenase [EC:1.1.1.-]	0	0	0	0	0	0	0	0	0	0	0	0	0	0	0	0	1	0	0	0	0	0	0	0	0	0	0	0	0	0	0	0	0	0	0	0	0	0	0	0	0	0	0	0	0
K08738 | CYC; cytochrome c	0	0	0	0	0	1	1	0	0	0	0	0	0	0	0	0	0	0	0	0	0	0	0	0	0	0	0	0	0	0	0	0	0	0	0	0	0	0	0	0	0	1	1	0	0
K04047 | dps; starvation-inducible DNA-binding protein	1	0	0	0	0	0	0	0	0	0	0	0	0	1	1	0	0	0	0	0	0	0	0	1	1	1	1	1	1	1	1	0	1	1	0	0	0	1	1	1	0	1	1	1	1
K08094 | hxlB; 6-phospho-3-hexuloisomerase [EC:5.3.1.27]	0	0	0	0	0	0	0	0	0	0	0	0	0	0	0	0	1	0	0	0	0	0	0	0	0	0	0	0	0	0	1	0	0	0	1	0	0	0	0	0	0	0	0	0	0
K13641 | iclR; IclR family transcriptional regulator, acetate operon repressor	0	0	0	0	0	0	0	0	0	0	0	0	0	0	0	0	0	0	0	0	0	0	0	0	0	0	0	0	0	0	0	0	0	0	0	0	0	0	0	0	0	0	0	1	1
K07568 | queA; S-adenosylmethionine:tRNA ribosyltransferase-isomerase [EC:2.4.99.17]	2	2	2	2	2	2	2	2	2	2	2	2	2	2	2	2	1	1	1	1	1	1	1	1	1	0	0	1	0	0	1	1	1	1	0	1	1	0	0	1	1	1	1	1	1
K16137 | nemR; TetR/AcrR family transcriptional regulator, transcriptional repressor for nem operon	0	0	0	0	0	0	0	0	0	0	0	0	0	0	0	0	2	0	0	0	0	0	0	0	0	0	0	0	0	0	0	0	0	0	0	0	0	1	0	0	0	0	0	3	2
K17073 | lysX1; putative lysine transport system substrate-binding protein	0	0	0	0	0	0	0	0	0	0	0	0	0	0	0	0	0	0	0	0	0	0	0	0	0	0	0	1	1	1	0	0	1	1	0	0	0	0	0	0	0	0	0	0	0
K07102 | amgK; N-acetylmuramate 1-kinase [EC:2.7.1.221]	1	1	1	1	1	1	1	1	1	1	1	1	1	1	1	1	0	0	0	0	0	0	0	0	0	0	0	0	0	0	0	0	0	0	0	0	0	0	0	0	1	1	1	0	0
K06945 | K06945; uncharacterized protein	0	0	0	0	0	0	0	0	0	0	0	0	0	0	0	0	0	0	0	0	0	0	0	0	0	0	0	0	0	0	0	0	0	0	0	0	0	0	0	0	0	0	1	0	0
K05979 | comB; 2-phosphosulfolactate phosphatase [EC:3.1.3.71]	0	0	0	0	0	0	0	0	0	0	0	0	0	0	0	0	1	0	0	0	0	0	0	0	0	0	0	0	0	0	1	1	0	0	0	0	0	1	0	0	0	0	0	0	0
K03205 | virD4, lvhD4; type IV secretion system protein VirD4 [EC:7.4.2.8]	1	1	0	0	0	0	0	0	0	1	1	1	1	0	1	1	0	10	8	1	2	0	0	1	0	1	0	2	1	1	0	1	2	3	1	1	0	0	3	1	1	1	0	0	0
K01227 | ENGASE; mannosyl-glycoprotein endo-beta-N-acetylglucosaminidase [EC:3.2.1.96]	0	0	0	0	0	0	0	0	0	0	0	0	0	0	0	0	0	0	0	0	0	0	0	0	0	0	0	0	0	0	0	2	0	1	0	0	0	0	0	0	0	0	0	0	0
K11891 | impL, vasK, icmF; type VI secretion system protein ImpL	0	0	0	0	0	0	0	0	0	0	0	0	0	0	0	0	0	0	0	0	0	0	0	0	0	0	0	0	0	0	0	0	0	0	0	0	0	0	0	1	0	0	1	2	0
K08995 | K08995; putative membrane protein	0	0	0	0	0	0	0	0	0	0	0	0	0	0	0	0	0	0	0	0	0	0	0	0	0	0	0	0	0	0	0	0	0	0	0	0	0	1	0	0	0	2	0	0	0
K02464 | gspO; general secretion pathway protein O [EC:3.4.23.43 2.1.1.-]	0	0	0	0	0	0	0	0	0	0	0	0	0	0	0	0	0	0	0	0	0	0	0	0	0	0	0	0	0	0	0	0	0	0	0	0	0	0	0	0	0	0	0	1	0
K01269 | yhfE; aminopeptidase [EC:3.4.11.-]	0	0	0	0	0	0	0	0	0	0	0	0	0	0	0	0	1	0	1	0	0	0	0	0	0	0	0	1	0	0	1	1	0	0	1	0	0	0	0	0	0	0	0	0	0
K13020 | wlbA, bplA; UDP-N-acetyl-2-amino-2-deoxyglucuronate dehydrogenase [EC:1.1.1.335]	1	0	0	0	0	0	0	0	0	0	0	0	0	0	0	0	1	0	0	0	1	0	0	0	0	0	0	0	0	0	1	0	0	0	0	1	0	0	0	0	0	0	0	0	0
K07128 | K07128; uncharacterized protein	0	0	0	0	0	0	0	0	0	0	0	0	0	0	0	0	0	0	0	0	0	0	0	0	0	0	0	0	0	0	0	0	0	0	0	0	0	0	0	0	1	0	0	0	0
K07496 | K07496; putative transposase	0	0	0	0	0	0	0	0	0	0	0	0	0	0	0	0	1	0	0	0	0	0	0	8	8	1	2	0	12	4	0	3	1	1	3	1	0	0	5	0	0	0	0	0	3
K02986 | RP-S4, rpsD; small subunit ribosomal protein S4	1	1	1	1	1	1	1	1	1	1	1	1	1	1	1	1	3	1	1	1	1	1	1	1	1	1	1	1	1	1	2	2	1	1	1	1	1	1	1	1	1	1	1	1	1
K03416 | E2.1.3.1-5S; methylmalonyl-CoA carboxyltransferase 5S subunit [EC:2.1.3.1]	0	0	0	0	0	0	0	0	0	0	0	0	0	0	0	0	0	0	0	0	0	0	0	0	0	0	0	0	0	0	0	0	0	0	0	0	0	0	0	0	0	0	0	0	0
K24843 | ubiT; O2-independent ubiquinone biosynthesis accessory factor UbiT	0	0	0	0	0	0	0	0	0	0	0	0	0	0	0	0	0	0	0	0	0	0	0	0	0	0	0	0	0	0	0	0	0	0	0	0	0	0	0	0	0	0	0	1	1
K24967 | nagR; GntR family transcriptional regulator, N-acetylglucosamine utilization regulator	0	0	0	0	0	0	0	0	0	0	0	0	0	0	0	0	1	0	0	0	0	0	0	1	1	1	1	1	1	0	1	1	2	1	0	2	0	1	0	0	0	0	0	0	0
K15373 | isfD; sulfoacetaldehyde reductase [EC:1.1.1.313]	0	0	0	0	0	0	0	0	0	0	0	0	0	0	0	0	0	0	0	0	0	0	0	0	0	0	0	0	0	0	0	0	0	0	0	0	0	0	0	0	0	0	0	1	0
K07063 | K07063; uncharacterized protein	0	0	0	0	0	0	0	0	0	0	0	0	1	0	1	0	0	0	0	2	0	1	0	0	0	0	0	0	0	0	0	0	0	0	0	1	0	0	0	0	1	0	0	0	0
K19510 | gfrF; fructoselysine-6-phosphate deglycase	0	0	0	0	0	0	0	0	0	0	0	0	0	0	0	0	0	0	1	0	0	0	0	0	0	0	0	0	0	0	0	0	1	1	1	1	1	0	0	0	0	0	0	1	0
K02045 | cysA; sulfate/thiosulfate transport system ATP-binding protein [EC:7.3.2.3]	0	0	0	0	0	0	0	0	0	0	0	0	0	0	0	0	1	1	0	0	0	0	0	0	0	0	0	0	0	0	0	0	0	0	0	0	0	0	0	0	0	0	0	1	1
K22476 | K22476; N-acetylglutamate synthase [EC:2.3.1.1]	0	0	0	0	0	0	0	0	0	0	0	0	0	0	0	0	0	1	0	0	0	0	0	0	0	0	0	0	0	0	0	0	0	0	0	0	0	0	0	0	0	0	0	0	0
K10011 | arnA, pmrI; UDP-4-amino-4-deoxy-L-arabinose formyltransferase / UDP-glucuronic acid dehydrogenase (UDP-4-keto-hexauronic acid decarboxylating) [EC:2.1.2.13 1.1.1.305]	0	0	0	0	0	0	0	0	0	0	0	0	0	0	0	0	0	0	0	0	0	0	0	0	0	0	0	0	0	0	0	0	0	0	0	0	0	0	0	0	0	0	0	1	1
K03118 | tatC; sec-independent protein translocase protein TatC	1	1	1	1	1	1	1	1	1	1	1	1	1	1	1	1	2	0	0	1	1	1	1	0	0	0	0	0	0	0	0	0	0	0	0	1	1	2	0	1	1	1	1	1	1
K02445 | glpT; MFS transporter, OPA family, glycerol-3-phosphate transporter	0	1	0	0	0	1	1	1	0	0	0	0	0	0	0	0	0	0	0	0	0	0	0	0	0	0	0	0	0	0	0	1	0	0	0	0	0	0	0	2	0	0	0	1	1
K19310 | bcrB; bacitracin transport system permease protein	0	0	0	0	0	0	0	0	0	0	0	0	0	0	0	0	0	0	2	0	0	0	0	0	0	0	0	0	0	0	0	0	0	0	0	0	0	0	0	0	0	0	0	0	0
K01190 | lacZ; beta-galactosidase [EC:3.2.1.23]	3	6	4	4	4	6	6	2	7	10	10	10	11	3	19	6	1	6	7	0	0	0	0	1	1	1	1	0	1	1	2	3	1	0	1	0	0	1	2	1	0	0	0	1	2
K07337 | K07337; penicillin-binding protein activator	0	0	0	0	0	0	0	0	0	0	0	0	0	0	0	0	0	0	0	0	0	0	0	0	0	0	0	0	0	0	0	0	0	0	0	0	0	0	0	0	1	0	0	1	1
K18333 | K18333; L-fucose dehydrogenase	0	0	0	0	0	0	0	0	0	0	0	0	0	0	0	0	0	0	0	0	0	0	0	0	0	0	0	0	0	0	0	0	0	0	0	1	1	0	0	0	0	0	0	0	0
K07137 | K07137; uncharacterized protein	1	1	1	1	1	1	1	1	1	1	1	1	1	1	1	1	2	2	2	1	1	1	1	0	0	0	0	0	0	0	1	1	0	0	2	1	1	0	0	0	0	1	0	0	0
K17213 | K17213; inositol transport system substrate-binding protein	0	0	0	0	0	0	0	0	0	0	0	0	0	0	0	0	0	0	0	0	0	0	0	0	0	0	0	0	0	0	0	0	0	0	0	0	0	0	0	1	0	0	0	2	0
K02481 | flgR; two-component system, NtrC family, response regulator	0	0	0	0	0	0	0	0	0	0	0	0	1	0	2	0	0	0	0	0	0	0	0	0	0	0	0	0	0	0	0	0	0	0	0	0	0	0	0	0	0	0	0	2	2
K11892 | impK, ompA, vasF, dotU; type VI secretion system protein ImpK	0	0	0	0	0	0	0	0	0	0	0	0	0	0	0	0	0	0	0	0	0	0	0	0	0	0	0	0	0	0	0	0	0	0	0	0	0	0	0	1	0	0	1	1	0
K07323 | mlaC; phospholipid transport system substrate-binding protein	0	0	0	0	0	0	0	0	0	0	0	0	0	0	0	0	0	0	0	0	0	0	0	0	0	0	0	0	0	0	0	0	0	0	0	0	0	0	0	1	1	0	1	1	1
K02466 | gutM; glucitol operon activator protein	0	0	0	0	0	0	0	0	0	0	0	0	0	0	0	0	0	0	0	0	0	0	0	0	0	0	0	0	0	0	0	0	1	0	0	0	0	0	0	0	0	0	0	1	1
K00609 | pyrB, PYR2; aspartate carbamoyltransferase catalytic subunit [EC:2.1.3.2]	1	1	1	1	1	1	1	1	1	1	1	1	1	1	1	1	1	1	1	1	1	1	1	1	1	1	1	0	1	1	1	1	1	1	1	1	1	1	1	0	0	1	1	1	1
K07309 | ynfE; Tat-targeted selenate reductase subunit YnfE [EC:1.97.1.9]	0	0	0	0	0	0	0	0	0	0	0	0	0	0	0	0	0	0	0	0	0	0	0	0	0	0	0	0	0	0	0	0	0	0	0	0	0	0	0	0	0	0	0	1	1
K11258 | ilvM; acetolactate synthase II small subunit [EC:2.2.1.6]	0	0	0	0	0	0	0	0	0	0	0	0	0	0	0	0	0	0	0	0	0	0	0	0	0	0	0	0	0	0	0	0	0	0	0	0	0	0	0	1	0	0	1	1	1
K10974 | codB; cytosine permease	0	0	0	0	0	0	0	0	0	0	0	0	0	0	0	0	0	0	0	1	2	2	0	0	0	0	0	0	0	0	0	0	1	0	0	0	0	0	0	0	0	0	0	1	1
K00247 | frdD; fumarate reductase subunit D	0	0	0	0	0	0	0	0	0	0	0	0	0	0	0	0	0	0	0	0	0	0	0	0	0	0	0	0	0	0	0	0	0	0	0	0	0	0	0	1	0	0	0	1	1
K24204 | hxpB; mannitol-1-/sugar-/sorbitol-6-/2-deoxyglucose-6-phosphatase [EC:3.1.3.22 3.1.3.23 3.1.3.50 3.1.3.68]	0	0	0	0	0	0	0	0	0	0	0	0	0	0	0	0	0	0	0	0	0	0	0	0	0	0	0	0	0	0	0	0	0	0	0	0	0	0	0	0	0	0	0	2	1
K08234 | yaeR; glyoxylase I family protein	0	0	0	0	0	0	0	0	0	0	0	0	0	0	0	0	1	0	0	0	0	0	0	1	1	0	0	1	0	0	0	1	1	1	0	0	0	0	0	0	0	0	2	1	1
K01286 | E3.4.16.4; D-alanyl-D-alanine carboxypeptidase [EC:3.4.16.4]	0	0	0	0	0	0	0	0	0	0	0	0	0	0	0	0	0	0	0	0	0	0	0	0	0	0	0	0	0	0	1	0	0	0	0	0	0	1	0	0	0	3	2	0	0
K01616 | kgd; multifunctional 2-oxoglutarate metabolism enzyme [EC:2.2.1.5 4.1.1.71 1.2.4.2 2.3.1.61]	0	0	0	0	0	0	0	0	0	0	0	0	0	0	0	0	0	0	0	0	0	0	0	0	0	0	0	0	0	0	0	0	0	0	0	0	0	1	0	0	0	0	0	0	0
K03929 | pnbA; para-nitrobenzyl esterase [EC:3.1.1.-]	0	0	0	0	0	0	0	0	0	0	0	0	1	0	0	0	0	0	0	0	0	0	0	0	0	0	0	0	0	0	0	0	0	0	0	0	0	0	0	0	0	0	1	1	0
K03186 | ubiX, bsdB, PAD1; flavin prenyltransferase [EC:2.5.1.129]	0	0	0	0	0	0	0	0	0	0	0	0	0	0	0	0	0	0	1	0	0	0	0	0	0	0	0	0	0	0	0	0	0	0	0	0	0	0	0	0	0	0	0	2	2
K06908 | K06908; uncharacterized protein	0	0	0	0	0	0	0	0	0	0	0	0	0	0	0	0	0	1	1	0	0	0	0	0	0	0	0	0	0	0	0	0	0	0	0	0	0	0	0	3	0	0	0	1	0
K01008 | selD, SEPHS; selenide, water dikinase [EC:2.7.9.3]	0	0	0	0	0	0	0	0	0	0	0	0	0	0	0	0	1	0	0	0	0	0	0	0	0	0	0	0	0	0	1	1	1	0	0	1	0	0	0	1	0	0	0	1	1
K07399 | resB, ccs1; cytochrome c biogenesis protein	0	0	0	0	0	0	0	0	0	0	0	0	0	0	0	0	0	0	0	0	0	0	0	0	0	0	0	0	0	0	0	0	0	0	0	0	0	6	0	0	0	0	0	0	0
K10805 | tesB; acyl-CoA thioesterase II [EC:3.1.2.-]	0	0	0	0	0	0	0	0	0	0	0	0	0	0	0	0	0	0	0	0	0	0	0	0	0	0	0	0	0	0	0	0	0	0	0	0	0	1	0	1	0	1	1	1	1
K01774 | fumE; fumarate hydratase E [EC:4.2.1.2]	0	0	0	0	0	0	0	0	0	0	0	0	0	0	0	0	0	0	0	0	0	0	0	0	0	0	0	0	0	0	0	0	0	0	0	0	0	0	0	0	0	0	0	0	1
K11911 | vasL; type VI secretion system protein VasL	0	0	0	0	0	0	0	0	0	0	0	0	0	0	0	0	0	0	0	0	0	0	0	0	0	0	0	0	0	0	0	0	0	0	0	0	0	0	0	0	0	0	0	1	1
K21137 | triB; membrane fusion protein, multidrug efflux system	0	0	0	0	0	0	0	0	0	0	0	0	0	0	0	0	0	0	0	0	0	0	0	0	0	0	0	0	0	0	0	0	0	0	0	0	0	0	0	0	0	0	0	1	0
K12065 | traB; conjugal transfer pilus assembly protein TraB	0	0	0	0	0	0	0	0	0	0	0	0	0	0	0	0	0	0	0	0	0	0	0	0	0	0	0	0	0	0	0	0	0	0	0	0	0	0	0	0	1	0	0	0	0
K01565 | SGSH; N-sulfoglucosamine sulfohydrolase [EC:3.10.1.1]	0	0	1	1	1	0	0	0	0	0	0	0	0	1	0	0	0	0	0	0	0	0	0	0	0	0	0	0	0	0	0	0	0	0	0	0	0	0	0	0	0	0	0	0	0
K15539 | rodZ; cytoskeleton protein RodZ	0	0	0	0	0	0	0	0	0	0	0	0	0	0	0	0	0	0	0	1	1	1	1	1	1	1	1	1	1	1	0	0	1	1	1	1	1	0	0	1	1	1	1	1	1
K09747 | ebfC; nucleoid-associated protein EbfC	0	0	0	0	0	0	0	0	0	0	0	0	0	0	0	0	1	1	1	1	1	1	1	1	1	1	1	1	1	1	1	1	1	1	0	1	1	0	0	1	1	1	1	1	1
K01821 | praC, xylH; 4-oxalocrotonate tautomerase [EC:5.3.2.6]	1	0	1	2	2	0	0	1	2	2	2	2	1	1	0	1	2	0	1	2	0	0	0	1	1	1	1	0	1	1	0	0	1	1	0	0	0	0	0	1	1	1	0	3	1
K15735 | csiR; GntR family transcriptional regulator, carbon starvation induced regulator	0	0	0	0	0	0	0	0	0	0	0	0	0	0	0	0	0	0	0	0	0	0	0	0	0	0	0	0	0	0	0	0	0	0	0	0	0	0	0	0	0	0	0	1	1
K22391 | E3.5.4.16; GTP cyclohydrolase I [EC:3.5.4.16]	1	1	1	1	1	1	1	0	1	1	1	1	1	1	1	1	1	1	1	0	0	0	0	1	1	1	1	1	1	1	1	1	1	1	0	0	0	0	0	0	0	0	0	0	0
K02422 | fliS; flagellar secretion chaperone FliS	0	0	0	0	0	0	0	0	0	0	0	0	0	0	0	0	1	1	2	0	0	0	0	0	0	0	0	0	0	0	1	0	0	0	0	0	0	0	0	0	0	1	1	0	2
K08964 | mtnB; methylthioribulose-1-phosphate dehydratase [EC:4.2.1.109]	0	0	0	0	0	0	0	0	0	0	0	0	0	0	0	0	0	0	0	0	0	0	0	0	0	0	0	0	0	0	0	0	0	0	0	0	0	0	0	0	0	0	1	1	0
K04755 | fdx; ferredoxin, 2Fe-2S	0	0	0	0	0	0	0	0	0	0	0	0	0	0	0	0	0	0	0	0	0	0	0	0	0	0	0	0	0	0	0	0	0	0	0	0	0	0	0	1	0	1	0	1	1
K03675 | grxB; glutaredoxin 2	0	0	0	0	0	0	0	0	0	0	0	0	0	0	0	0	0	0	0	0	0	0	0	0	0	0	0	0	0	0	0	0	0	0	0	0	0	0	0	1	0	0	0	0	1
K08221 | yitG, ymfD, yfmO; MFS transporter, ACDE family, multidrug resistance protein	0	0	0	0	0	0	0	0	0	0	0	0	0	0	0	0	0	0	0	0	0	0	0	0	0	0	0	0	0	0	0	0	0	1	0	0	0	1	0	0	0	0	0	0	0
K02434 | gatB, PET112; aspartyl-tRNA(Asn)/glutamyl-tRNA(Gln) amidotransferase subunit B [EC:6.3.5.6 6.3.5.7]	0	0	0	0	0	0	0	0	0	0	0	0	0	0	0	0	1	1	1	1	1	1	1	1	1	1	1	1	1	1	0	0	1	1	1	1	1	1	1	0	1	1	0	0	0
K22104 | nanR; GntR family transcriptional regulator, sialic acid-inducible nan operon repressor	0	0	0	0	0	0	0	0	0	0	0	0	0	0	0	0	0	0	0	0	0	0	0	0	0	0	0	0	0	0	0	0	0	0	0	0	0	0	0	0	0	0	0	0	1
K02988 | RP-S5, MRPS5, rpsE; small subunit ribosomal protein S5	1	1	1	1	1	1	1	1	1	1	1	1	1	1	1	1	1	1	1	1	1	1	1	1	1	1	1	1	1	1	1	1	1	1	1	1	1	1	1	1	1	1	1	1	1
K22441 | paiA; diamine N-acetyltransferase [EC:2.3.1.57]	1	1	0	0	0	0	0	0	0	0	0	0	1	1	1	1	0	0	0	0	1	0	0	0	1	0	1	1	1	1	0	0	2	3	0	0	0	0	1	1	0	2	2	2	0
K02400 | flhA; flagellar biosynthesis protein FlhA	0	0	0	0	0	0	0	0	0	0	0	0	0	0	0	0	1	1	1	0	0	0	0	0	0	0	0	0	0	0	1	0	0	0	0	0	0	0	0	0	0	1	1	0	1
K10254 | ohyA, sph; oleate hydratase [EC:4.2.1.53]	0	0	0	0	0	0	0	0	0	0	0	0	0	0	0	0	0	0	0	0	1	1	1	1	1	1	1	0	2	1	2	1	1	1	1	0	1	0	1	0	0	0	1	0	0
K07592 | tdcA; LysR family transcriptional regulator, tdc operon transcriptional activator	0	0	0	0	0	0	0	0	0	0	0	0	0	0	0	0	0	0	0	0	0	0	0	0	0	0	0	0	0	0	0	0	0	0	0	0	0	0	0	0	0	0	0	1	1
K06966 | ppnN; pyrimidine/purine-5'-nucleotide nucleosidase [EC:3.2.2.10 3.2.2.-]	0	0	0	0	0	0	0	0	0	0	0	0	0	0	0	0	0	0	0	0	0	0	0	0	0	0	0	0	0	0	0	0	0	0	0	0	0	0	0	0	0	0	1	1	1
K00383 | GSR, gor; glutathione reductase (NADPH) [EC:1.8.1.7]	0	0	0	0	0	0	0	0	0	0	0	0	0	0	0	0	0	0	0	0	0	0	0	0	0	0	0	1	0	0	0	0	1	1	0	0	0	0	0	1	0	1	1	1	1
K23978 | IAH1; isoamyl acetate esterase [EC:3.1.1.112]	0	0	0	0	0	0	0	0	0	0	0	0	0	0	0	0	0	0	0	0	0	0	0	0	0	0	0	0	1	1	0	0	1	0	0	0	0	0	0	0	0	0	0	0	0
K03707 | tenA; thiaminase (transcriptional activator TenA) [EC:3.5.99.2]	0	0	0	0	0	0	0	0	0	1	1	1	0	0	0	0	0	0	0	0	0	0	0	0	0	0	0	0	0	0	1	0	1	1	0	0	0	0	1	1	0	0	0	1	0
K00673 | astA; arginine N-succinyltransferase [EC:2.3.1.109]	0	0	0	0	0	0	0	0	0	0	0	0	0	0	0	0	0	0	0	0	0	0	0	0	0	0	0	0	0	0	0	0	0	0	0	0	0	0	0	0	0	1	0	2	1
K19170 | dndC; DNA sulfur modification protein DndC	0	0	0	0	0	0	0	0	1	0	0	0	0	0	0	0	1	0	0	0	0	0	0	0	0	0	0	0	0	0	0	0	0	0	0	0	0	0	0	0	0	0	0	0	1
K09476 | ompF; outer membrane pore protein F	0	0	0	0	0	0	0	0	0	0	0	0	0	0	0	0	0	0	0	0	0	0	0	0	0	0	0	0	0	0	0	0	0	0	0	0	0	0	0	0	0	0	0	3	1
K10001 | gltI, aatJ; glutamate/aspartate transport system substrate-binding protein	0	0	0	0	0	0	0	0	0	0	0	0	0	0	0	0	0	0	0	0	0	0	0	0	0	0	0	0	0	0	0	0	0	0	0	0	0	0	0	0	0	0	0	1	1
K09758 | asdA; aspartate 4-decarboxylase [EC:4.1.1.12]	1	1	0	0	0	0	0	1	0	0	0	0	0	0	1	0	1	0	0	0	0	0	1	0	0	0	0	0	0	0	1	2	1	0	0	0	0	0	0	0	0	0	0	0	0
K20509 | madB, oadB, gcdB, mmdB; carboxybiotin decarboxylase [EC:7.2.4.1]	2	2	1	1	1	1	1	1	1	1	1	1	2	2	3	2	0	1	1	0	0	0	1	0	0	0	0	0	0	0	0	0	1	0	0	0	0	0	0	1	0	0	0	1	0
K01089 | hisB; imidazoleglycerol-phosphate dehydratase / histidinol-phosphatase [EC:4.2.1.19 3.1.3.15]	1	1	1	1	1	1	1	1	1	1	1	1	1	1	1	1	0	0	0	0	0	0	0	0	0	0	0	0	0	0	0	0	0	0	0	0	0	0	0	1	0	0	1	1	1
K09131 | K09131; uncharacterized protein	0	0	0	0	0	0	0	0	0	0	0	0	0	0	0	0	0	0	0	0	0	0	0	0	0	0	0	0	0	0	0	0	0	0	0	0	0	1	0	1	0	1	0	1	1
K00244 | frdA; fumarate reductase flavoprotein subunit [EC:1.3.5.4]	0	0	0	0	0	0	0	0	0	0	0	0	0	0	0	0	0	0	1	0	0	1	1	1	1	1	1	0	1	2	1	0	1	1	0	0	0	0	0	1	9	0	0	2	1
K11534 | deoR; DeoR family transcriptional regulator, deoxyribose operon repressor	0	0	0	0	0	0	0	0	0	0	0	0	0	0	0	0	0	0	0	0	0	0	0	0	0	0	0	0	0	0	0	0	0	0	0	0	0	0	0	2	0	0	0	1	2
K03407 | cheA; two-component system, chemotaxis family, sensor kinase CheA [EC:2.7.13.3]	0	0	0	0	0	0	0	0	0	0	0	0	0	0	0	0	3	0	2	0	0	0	0	0	0	0	0	0	0	0	1	0	0	0	0	0	0	0	0	0	0	0	2	0	1
K08194 | dgoT; MFS transporter, ACS family, D-galactonate transporter	0	0	0	0	0	0	0	0	0	0	0	0	0	0	0	0	0	0	0	0	0	0	0	0	0	0	0	0	0	0	0	0	0	0	0	0	0	0	0	0	0	0	0	2	1
K16053 | ybdG, mscM; miniconductance mechanosensitive channel	2	2	2	2	2	3	3	1	0	2	2	2	1	2	2	1	0	0	0	0	0	0	0	0	0	0	0	0	0	0	0	0	0	0	0	0	0	0	0	0	0	1	1	2	1
K11618 | liaR; two-component system, NarL family, response regulator LiaR	0	0	0	0	0	0	0	0	0	0	0	0	0	0	0	0	0	0	0	0	0	0	0	0	0	0	0	1	0	0	0	0	1	1	0	0	0	0	0	0	0	0	0	0	0
K22708 | tarS; poly(ribitol-phosphate) beta-N-acetylglucosaminyltransferase [EC:2.4.1.355]	0	0	0	0	0	0	0	0	0	0	0	0	0	0	0	0	0	0	0	1	0	0	0	0	0	0	0	0	0	0	0	0	0	0	0	0	0	0	0	0	0	0	0	0	0
K21739 | rclA; probable pyridine nucleotide-disulfide oxidoreductase	0	2	0	0	0	0	0	0	0	0	0	0	1	1	0	1	0	0	0	0	0	0	0	1	1	1	1	1	1	1	0	1	0	0	0	0	0	0	0	0	0	0	0	0	1
K02167 | betI; TetR/AcrR family transcriptional regulator, transcriptional repressor of bet genes	0	0	0	0	0	0	0	0	0	0	0	0	0	0	0	0	0	0	0	0	0	0	0	0	0	0	0	0	0	0	0	0	0	0	0	0	0	0	0	0	0	0	0	1	1
K13820 | fliR-flhB; flagellar biosynthesis protein FliR/FlhB	0	0	0	0	0	0	0	0	0	0	0	0	0	0	0	0	1	0	0	0	0	0	0	0	0	0	0	0	0	0	1	0	0	0	0	0	0	0	0	0	0	0	0	0	0
K03579 | hrpB; ATP-dependent helicase HrpB [EC:3.6.4.13]	0	0	0	0	0	0	0	0	0	0	0	0	0	0	0	0	0	0	0	0	0	0	0	0	0	0	0	0	0	0	0	0	0	0	0	0	0	0	0	0	0	1	1	1	1
K13821 | putA; RHH-type transcriptional regulator, proline utilization regulon repressor / proline dehydrogenase / delta 1-pyrroline-5-carboxylate dehydrogenase [EC:1.5.5.2 1.2.1.88]	0	0	0	0	0	0	0	0	0	0	0	0	0	0	1	0	0	0	0	0	0	0	0	0	0	0	0	0	0	0	0	0	0	0	0	0	0	1	0	1	0	1	1	1	1
K03670 | mdoG; periplasmic glucans biosynthesis protein	0	0	0	0	0	0	0	0	0	0	0	0	0	0	0	0	0	0	0	0	0	0	0	0	0	0	0	0	0	0	0	0	0	0	0	0	0	0	0	0	0	0	1	2	2
K01661 | menB; naphthoate synthase [EC:4.1.3.36]	1	1	1	1	1	1	1	1	1	1	1	1	0	1	1	1	0	0	0	1	1	1	1	1	1	1	1	0	0	0	0	0	1	1	0	0	0	1	0	1	1	0	0	1	1
K03554 | rdgC; recombination associated protein RdgC	0	0	0	0	0	0	0	0	0	0	0	0	0	0	0	0	0	0	0	0	0	0	0	0	0	0	0	0	0	0	0	0	0	0	0	0	0	0	0	1	0	0	1	1	1
K00009 | mtlD; mannitol-1-phosphate 5-dehydrogenase [EC:1.1.1.17]	0	0	0	0	0	0	0	0	0	0	0	0	0	0	0	0	1	0	0	0	0	0	0	1	1	0	0	1	1	0	0	0	1	0	0	0	0	1	0	0	0	0	0	1	1
K12137 | hyfB; hydrogenase-4 component B [EC:1.-.-.-]	0	0	0	0	0	0	0	0	0	0	0	0	0	0	0	0	0	0	0	1	1	1	1	0	0	0	0	0	0	0	0	0	0	0	0	0	0	0	0	0	0	0	0	0	0
K13993 | HSP20; HSP20 family protein	0	1	0	0	0	0	0	0	0	0	0	0	0	0	1	0	1	0	1	0	0	0	0	1	1	1	1	0	1	1	0	0	0	0	0	0	0	1	0	0	0	1	0	0	0
K13654 | mcbR; GntR family transcriptional regulator, colanic acid and biofilm gene transcriptional regulator	0	0	0	0	0	0	0	0	0	0	0	0	0	0	0	0	0	0	0	0	0	0	0	0	0	0	0	0	0	0	0	0	0	0	0	0	0	0	0	0	0	0	0	0	1
K01902 | sucD; succinyl-CoA synthetase alpha subunit [EC:6.2.1.5]	0	1	0	0	0	0	0	0	0	0	0	0	0	0	0	0	0	0	0	0	0	0	0	0	0	0	0	0	0	0	0	0	0	0	0	0	0	1	1	1	1	1	1	1	1
K02473 | wbpP; UDP-N-acetylglucosamine/UDP-N-acetylgalactosamine 4-epimerase [EC:5.1.3.7 5.1.3.-]	0	1	0	0	0	0	0	0	0	0	0	0	1	1	0	2	0	0	0	1	0	0	0	0	0	0	0	0	0	0	0	0	0	0	0	0	0	0	0	0	0	0	0	0	0
K07726 | K07726; putative transcriptional regulator	0	0	0	0	0	1	1	0	0	0	0	0	0	0	0	0	0	3	1	2	0	0	0	0	0	1	0	0	0	1	0	0	0	0	0	1	1	0	0	1	2	0	0	2	2
K03559 | exbD; biopolymer transport protein ExbD	3	5	3	3	3	3	3	3	4	3	3	3	3	3	5	3	0	0	0	0	0	0	0	0	0	0	0	0	0	0	0	0	0	0	0	0	0	0	0	2	3	3	5	2	2
K00086 | dhaT; 1,3-propanediol dehydrogenase [EC:1.1.1.202]	0	0	0	0	0	0	0	0	0	0	0	0	0	0	0	0	0	0	0	0	0	0	0	0	0	1	1	0	0	0	0	1	0	0	0	0	0	0	0	0	0	0	0	0	0
K09017 | rutR; TetR/AcrR family transcriptional regulator	0	0	0	0	0	0	0	0	0	0	0	0	0	0	0	0	0	0	0	0	0	0	0	0	0	0	0	0	0	0	0	0	0	0	0	0	0	0	0	0	0	0	0	1	1
K18332 | hndD; NADP-reducing hydrogenase subunit HndD [EC:1.12.1.3]	0	0	0	0	0	0	0	0	0	0	0	0	0	0	0	1	0	0	1	0	0	0	0	0	0	0	0	0	0	0	1	0	0	0	0	1	1	0	0	0	0	0	0	0	0
K07358 | fimE; type 1 fimbriae regulatory protein FimE	0	0	0	0	0	0	0	0	0	0	0	0	0	0	0	0	0	0	0	0	0	0	0	0	0	0	0	0	0	0	0	0	0	0	0	0	0	0	0	0	0	0	0	1	1
K15973 | mhqR; MarR family transcriptional regulator, 2-MHQ and catechol-resistance regulon repressor	0	0	0	0	0	0	0	0	0	0	0	0	0	0	0	0	0	0	0	0	0	0	0	0	0	0	0	1	0	0	2	1	1	0	0	0	0	0	0	0	0	0	0	0	0
K03713 | glnR; MerR family transcriptional regulator, glutamine synthetase repressor	0	0	0	0	0	0	0	0	0	0	0	0	0	0	0	0	0	0	0	0	0	0	0	1	1	0	0	1	0	0	0	0	1	1	0	0	0	0	0	0	0	0	0	0	0
K01951 | guaA, GMPS; GMP synthase (glutamine-hydrolysing) [EC:6.3.5.2]	2	2	1	1	1	1	1	1	1	1	1	1	1	1	2	1	1	1	2	2	2	2	2	1	1	1	1	1	1	1	1	1	1	1	1	1	1	1	2	1	1	1	3	2	1
K03594 | bfr; bacterioferritin [EC:1.16.3.1]	1	1	0	0	0	0	0	0	0	0	0	0	0	0	0	0	0	0	1	0	0	0	0	0	0	0	0	0	0	0	0	0	0	0	0	0	0	0	0	0	0	1	3	1	1
K05362 | murE; UDP-N-acetylmuramoyl-L-alanyl-D-glutamate-L-lysine ligase [EC:6.3.2.7]	0	0	0	0	0	0	0	0	0	0	0	0	0	0	0	0	0	0	0	0	0	0	0	0	0	1	1	1	0	1	0	0	1	1	0	0	0	0	0	0	0	0	0	0	0
K24258 | wbjD; UDP-N-acetyl-L-fucosamine synthase [EC:5.1.3.28]	0	0	0	0	0	1	1	0	0	0	0	0	1	0	0	0	0	0	0	0	0	0	0	0	0	0	0	0	0	0	0	0	1	0	0	0	0	0	0	0	0	0	0	0	0
K14647 | vpr; minor extracellular serine protease Vpr [EC:3.4.21.-]	0	0	0	0	0	0	0	0	0	0	0	0	0	0	0	0	0	0	0	0	0	0	0	0	0	0	0	0	0	0	0	0	0	0	0	0	0	1	0	0	0	0	0	0	0
K19123 | casA, cse1; CRISPR system Cascade subunit CasA	0	0	0	0	0	0	0	0	0	0	0	0	0	0	0	0	0	0	0	0	0	0	0	0	0	0	0	0	1	1	0	0	0	0	0	0	0	0	0	0	0	0	0	1	0
K01026 | pct; propionate CoA-transferase [EC:2.8.3.1]	0	0	0	0	0	0	0	0	0	0	0	0	0	0	0	0	2	0	0	0	0	0	0	0	0	0	0	0	0	0	0	1	0	0	1	1	0	0	0	0	0	0	0	0	2
K01969 | E6.4.1.4B; 3-methylcrotonyl-CoA carboxylase beta subunit [EC:6.4.1.4]	0	0	0	0	0	0	0	0	0	0	0	0	0	0	0	0	0	0	0	0	0	0	0	0	0	0	0	0	0	0	0	0	0	0	0	0	0	1	0	0	0	1	1	0	0
K18118 | aarC, cat1; succinyl-CoA:acetate CoA-transferase [EC:2.8.3.18]	0	0	0	0	0	0	0	0	0	0	0	0	0	0	0	0	0	0	0	0	0	0	0	0	0	0	0	0	0	0	0	0	0	0	0	0	0	0	0	0	0	1	1	0	0
K02463 | gspN; general secretion pathway protein N	0	0	0	0	0	0	0	0	0	0	0	0	0	0	0	0	0	0	0	0	0	0	0	0	0	0	0	0	0	0	0	0	0	0	0	0	0	0	0	0	0	1	0	1	0
K11922 | mngR, farR; GntR family transcriptional regulator, mannosyl-D-glycerate transport/metabolism system repressor	0	0	0	0	0	0	0	0	0	0	0	0	0	0	0	0	0	0	0	0	0	0	0	0	0	0	0	0	0	0	0	0	0	0	0	0	0	0	0	0	0	0	0	0	1
K23886 | CISD3; CDGSH iron-sulfur domain-containing protein 3	0	0	0	0	0	0	0	0	0	0	0	0	0	0	0	0	0	0	0	0	0	0	0	0	0	0	0	0	0	0	1	0	0	0	0	0	0	0	0	0	0	0	0	0	0
K00955 | cysNC; bifunctional enzyme CysN/CysC [EC:2.7.7.4 2.7.1.25]	0	0	0	0	0	0	0	0	0	0	0	0	0	0	0	0	0	1	1	0	0	0	0	0	0	0	0	0	0	0	0	0	0	0	0	0	0	0	0	0	0	1	0	0	0
K03693 | pbp1b; penicillin-binding protein 1B	0	0	0	0	0	0	0	0	0	0	0	0	0	0	0	0	0	0	0	0	0	0	0	0	0	0	0	1	0	1	0	0	1	1	0	0	0	0	0	0	0	0	0	0	0
K06925 | tsaE; tRNA threonylcarbamoyladenosine biosynthesis protein TsaE	1	1	1	1	1	1	1	1	1	1	1	1	1	1	1	1	1	1	1	1	1	1	1	1	1	1	1	1	1	1	1	1	1	1	1	1	1	1	1	1	1	1	1	1	1
K06988 | fno; 8-hydroxy-5-deazaflavin:NADPH oxidoreductase [EC:1.5.1.40]	0	0	0	0	0	0	0	0	0	0	0	0	0	0	0	0	0	0	0	0	0	0	0	0	0	0	0	0	0	0	0	0	0	0	0	0	0	1	0	0	0	0	0	0	0
K17722 | preT; dihydropyrimidine dehydrogenase (NAD+) subunit PreT [EC:1.3.1.1]	0	0	0	0	0	0	0	0	0	0	0	0	0	0	0	0	0	0	0	0	0	0	0	0	0	0	0	0	0	0	0	0	0	0	0	0	0	0	0	0	0	0	0	0	1
K06175 | truC; tRNA pseudouridine65 synthase [EC:5.4.99.26]	0	0	0	0	0	0	0	0	0	0	0	0	0	0	0	0	0	0	0	0	0	0	0	0	0	0	0	0	0	0	0	0	0	0	0	0	0	0	0	1	1	0	1	1	1
K07665 | cusR, copR, silR; two-component system, OmpR family, copper resistance phosphate regulon response regulator CusR	0	0	0	0	0	0	0	0	0	0	0	0	0	0	0	0	0	0	0	0	0	0	0	0	0	0	0	0	0	0	0	0	0	0	0	0	0	0	0	0	0	0	0	1	1
K07462 | recJ; single-stranded-DNA-specific exonuclease [EC:3.1.-.-]	1	1	1	1	1	1	1	1	1	1	1	1	1	1	1	1	4	1	1	1	1	1	1	1	1	1	1	1	1	1	2	2	1	1	1	2	1	0	0	1	1	1	1	1	1
K15633 | gpmI; 2,3-bisphosphoglycerate-independent phosphoglycerate mutase [EC:5.4.2.12]	1	1	1	1	1	1	1	1	1	1	1	1	1	1	1	1	1	1	1	1	1	1	2	0	0	0	0	0	0	0	1	1	0	0	2	1	1	0	0	0	0	0	0	1	1
K19746 | dauA; D-arginine dehydrogenase [EC:1.4.99.6]	0	0	0	0	0	0	0	0	0	0	0	0	0	0	0	0	0	0	0	0	0	0	0	0	0	0	0	0	0	0	0	0	0	0	0	0	0	0	0	0	0	1	0	0	0
K01494 | dcd; dCTP deaminase [EC:3.5.4.13]	0	0	0	0	0	0	0	0	0	0	0	0	0	0	0	0	1	0	0	0	0	0	0	0	0	0	0	0	0	0	0	0	0	0	0	1	1	1	1	1	0	1	1	1	1
K03939 | NDUFS6; NADH dehydrogenase (ubiquinone) Fe-S protein 6	0	0	0	0	0	0	0	0	0	0	0	0	0	0	0	0	0	0	0	0	0	0	0	0	0	0	0	0	0	0	0	0	0	0	0	0	0	0	0	0	0	1	0	0	0
K10820 | ytfR; galactofuranose transport system ATP-binding protein [EC:7.5.2.9]	0	0	0	0	0	0	0	0	0	0	0	0	0	0	0	0	1	0	1	0	0	0	0	0	0	0	0	0	0	0	0	0	0	0	0	0	0	1	0	0	0	0	0	1	1
K01785 | galM, GALM; aldose 1-epimerase [EC:5.1.3.3]	2	3	1	1	1	2	2	2	3	3	3	3	3	4	4	2	2	1	2	0	0	0	0	2	2	2	2	1	2	3	2	2	3	3	3	1	0	1	1	1	0	0	2	1	3
K03813 | modD; molybdenum transport protein [EC:2.4.2.-]	0	0	0	0	0	0	0	0	0	0	0	0	0	0	0	0	1	0	0	0	0	0	0	0	0	0	0	0	0	0	0	0	0	0	0	0	0	0	0	0	0	0	0	0	0
K06384 | spoIIM; stage II sporulation protein M	0	1	0	0	0	0	0	0	0	0	0	0	1	1	1	1	1	1	2	0	0	0	0	0	0	0	0	0	0	0	1	1	0	0	0	0	0	0	0	0	0	0	1	0	0
K02355 | fusA, GFM, EFG; elongation factor G	2	2	2	2	2	2	2	1	2	2	2	2	2	2	2	2	2	2	2	2	2	2	2	1	1	1	1	1	1	1	2	2	1	1	2	2	2	1	1	1	2	1	2	2	1
K07688 | fimZ; two-component system, NarL family, response regulator, fimbrial Z protein, FimZ	0	0	0	0	0	0	0	0	0	0	0	0	0	0	0	0	0	0	0	0	0	0	0	0	0	0	0	0	0	0	0	0	0	0	0	0	0	0	0	0	0	0	0	0	1
K03300 | TC.CITMHS; citrate-Mg2+:H+ or citrate-Ca2+:H+ symporter, CitMHS family	0	0	0	0	0	0	0	0	0	0	0	0	0	0	0	0	0	0	0	0	0	0	0	0	0	0	0	0	0	0	0	0	1	0	0	0	0	1	0	0	0	0	1	0	0
K16234 | hutT; histidine transporter	0	0	0	0	0	0	0	0	0	0	0	0	0	0	0	0	0	0	0	0	0	0	0	0	0	0	0	0	0	0	0	0	0	0	0	0	0	0	0	0	0	0	0	1	0
K08364 | merP; periplasmic mercuric ion binding protein	0	0	1	1	1	0	0	0	0	0	0	0	0	0	0	0	0	0	0	0	0	0	0	0	0	0	0	0	0	0	0	0	0	0	0	0	0	0	0	0	0	0	0	0	0
K07797 | emrK; multidrug resistance protein K	0	0	0	0	0	0	0	0	0	0	0	0	0	0	0	0	0	0	0	0	0	0	0	0	0	0	0	0	0	0	0	0	0	0	0	0	0	0	0	0	0	0	0	0	1
K04087 | hflC; modulator of FtsH protease HflC	0	0	0	0	0	0	0	0	0	0	0	0	0	0	0	0	0	0	0	0	0	0	0	0	0	0	0	0	0	0	0	0	0	0	0	0	0	0	0	1	1	1	1	1	1
K20488 | nisR, spaR; two-component system, OmpR family, lantibiotic biosynthesis response regulator NisR/SpaR	0	0	0	0	0	0	0	0	0	0	0	0	0	0	0	0	0	3	5	1	2	1	2	0	0	0	0	0	0	0	0	1	0	0	0	0	0	0	0	0	0	0	0	0	0
K03825 | aaaT; L-phenylalanine/L-methionine N-acetyltransferase [EC:2.3.1.53 2.3.1.-]	0	0	0	0	0	0	0	0	0	0	0	0	0	0	0	0	0	0	0	0	0	0	0	0	0	0	0	0	0	0	1	1	0	0	0	0	0	0	0	0	0	0	0	1	1
K11745 | kefC; glutathione-regulated potassium-efflux system ancillary protein KefC	0	0	0	0	0	0	0	0	0	0	0	0	0	0	0	0	0	0	0	0	0	0	0	0	0	0	0	0	0	0	0	0	0	0	0	0	0	0	0	0	0	0	0	1	1
K17744 | GalDH; L-galactose dehydrogenase [EC:1.1.1.316]	0	0	0	0	0	1	1	0	1	0	0	0	1	0	1	1	0	0	0	0	0	0	0	0	0	0	0	0	0	0	0	0	0	0	0	0	0	0	0	0	0	0	0	0	0
K09988 | lyxA; D-lyxose ketol-isomerase [EC:5.3.1.15]	1	1	0	0	0	0	0	0	0	0	0	0	0	0	0	0	0	0	1	0	0	0	0	0	0	0	0	0	0	0	0	0	0	0	0	0	0	0	0	0	0	0	0	0	0
K09974 | K09974; uncharacterized protein	0	0	0	0	0	0	0	0	0	0	0	0	0	0	0	0	1	0	0	0	0	0	0	0	0	0	0	0	0	0	0	0	0	0	0	0	1	0	1	0	0	0	0	0	1
K11963 | urtE; urea transport system ATP-binding protein	0	0	0	0	0	0	0	0	0	0	0	0	0	0	0	0	0	0	0	0	0	0	0	0	0	0	0	0	0	0	0	0	0	0	0	0	0	0	0	0	0	0	0	1	0
K07251 | thiK; thiamine kinase [EC:2.7.1.89]	0	0	0	0	0	0	0	0	0	0	0	0	0	0	0	1	0	0	0	0	0	0	0	0	0	0	0	0	0	0	0	0	0	0	1	0	0	0	0	0	0	0	0	1	1
K10804 | tesA; acyl-CoA thioesterase I [EC:3.1.2.- 3.1.2.2 3.1.1.2 3.1.1.5]	1	1	0	0	0	0	0	0	1	0	0	0	0	1	1	1	0	0	0	0	0	0	0	0	0	0	0	0	0	0	0	0	1	0	0	0	0	0	0	0	0	2	2	1	1
K02526 | kdgT; 2-keto-3-deoxygluconate permease	0	0	0	0	0	0	0	0	0	0	0	0	0	0	0	0	1	0	0	0	0	0	0	0	0	0	0	0	0	0	0	0	0	0	0	0	1	0	0	0	0	0	0	1	1
K20034 | dmdB; 3-(methylthio)propionyl---CoA ligase [EC:6.2.1.44]	0	0	0	0	0	0	0	0	0	0	0	0	0	0	0	0	0	0	0	0	0	0	0	0	0	0	0	0	0	0	0	0	0	0	0	0	0	0	0	0	0	0	0	1	0
K08969 | mtnE, mtnV; L-glutamine---4-(methylsulfanyl)-2-oxobutanoate aminotransferase [EC:2.6.1.117]	0	0	0	0	0	0	0	0	0	0	0	0	0	0	0	0	0	0	0	0	0	0	0	0	0	1	1	0	0	0	0	0	0	0	0	0	0	0	0	0	0	0	0	0	0
K02232 | cobQ, cbiP; adenosylcobyric acid synthase [EC:6.3.5.10]	1	1	0	0	0	1	1	0	0	1	1	1	1	0	1	0	1	1	1	0	0	0	0	0	0	0	0	1	0	0	1	1	0	0	0	0	0	0	0	0	0	0	0	1	0
K07258 | dacC, dacA, dacD; serine-type D-Ala-D-Ala carboxypeptidase (penicillin-binding protein 5/6) [EC:3.4.16.4]	0	0	0	0	0	0	0	0	0	0	0	0	0	0	0	0	4	5	3	1	2	2	1	1	1	2	2	1	1	2	4	4	1	1	0	1	1	0	0	1	0	1	1	3	3
K23775 | ohrR; MarR family transcriptional regulator, organic hydroperoxide resistance regulator	0	0	0	0	0	0	0	0	0	0	0	0	1	0	1	0	1	0	0	0	0	0	0	1	1	0	0	0	0	0	1	1	0	1	0	0	0	2	0	0	0	2	0	0	0
K06324 | cotA; spore coat protein A, manganese oxidase [EC:1.16.3.3]	0	0	0	0	0	0	0	0	0	0	0	0	0	0	0	0	0	0	0	0	0	0	0	0	0	0	0	0	0	0	1	0	0	0	0	0	0	0	0	0	0	0	0	0	0
K06379 | spoIIAB; stage II sporulation protein AB (anti-sigma F factor) [EC:2.7.11.1]	0	0	0	0	0	0	0	0	0	0	0	0	0	0	0	0	1	1	1	0	0	0	0	0	0	0	0	0	0	0	1	1	0	0	0	0	0	0	0	0	0	0	0	0	0
K20265 | gadC; glutamate:GABA antiporter	0	1	0	0	0	1	1	0	0	2	2	2	0	1	1	0	0	0	0	1	1	2	1	0	0	2	1	0	4	6	0	5	3	4	0	3	2	0	1	0	1	0	0	1	2
K02956 | RP-S15, MRPS15, rpsO; small subunit ribosomal protein S15	1	1	1	1	1	1	1	1	1	1	1	1	1	1	1	1	1	1	1	1	1	1	1	1	1	1	1	1	1	1	1	1	1	1	1	1	1	1	1	1	1	1	1	1	1
K07014 | K07014; uncharacterized protein	0	0	0	0	0	0	0	0	0	0	0	0	0	0	0	0	0	0	0	0	0	0	0	0	0	0	0	0	0	0	0	0	0	0	0	0	0	0	0	1	1	0	0	1	1
K15268 | eamA; O-acetylserine/cysteine efflux transporter	0	0	0	0	0	0	0	0	0	0	0	0	0	0	0	0	0	0	0	0	0	0	0	0	0	0	0	0	0	0	0	0	0	0	0	0	0	0	0	0	0	1	0	1	1
K22205 | K22205; S-adenosyl-L-methionine hydrolase (adenosine-forming) [EC:3.13.1.8]	0	0	0	0	0	0	0	0	0	0	0	0	0	0	0	0	0	0	0	0	0	0	0	1	1	0	0	1	0	0	0	0	0	0	0	0	0	0	0	1	0	0	0	0	0
K00573 | E2.1.1.77, pcm; protein-L-isoaspartate(D-aspartate) O-methyltransferase [EC:2.1.1.77]	0	0	0	0	0	0	0	0	0	0	0	0	0	0	0	0	0	0	0	0	0	0	0	0	0	0	0	0	0	0	0	0	0	0	0	0	0	0	0	0	0	1	2	1	1
K02013 | ABC.FEV.A; iron complex transport system ATP-binding protein [EC:7.2.2.-]	1	1	1	2	2	1	1	1	0	1	1	1	0	1	1	1	1	0	2	2	2	3	2	1	1	1	1	1	1	0	4	5	4	2	1	0	0	3	0	3	2	1	1	7	2
K21061 | lhpB; D-hydroxyproline dehydrogenase subunit beta [EC:1.5.99.-]	0	0	0	0	0	0	0	0	0	0	0	0	0	0	0	0	0	0	0	0	0	0	0	0	0	0	0	0	0	0	0	0	0	0	0	0	0	0	0	0	0	0	0	1	0
K06857 | tupC, vupC; tungstate transport system ATP-binding protein [EC:7.3.2.6]	0	0	0	0	0	0	0	0	0	0	0	0	0	0	0	0	0	0	0	0	0	0	0	0	0	0	0	0	0	1	0	0	0	0	0	0	0	0	0	0	0	0	0	0	0
K07719 | glnL; two-component system, response regulator GlnL	0	0	0	0	0	0	0	0	0	0	0	0	0	0	0	0	1	0	0	0	0	0	0	0	0	1	1	0	0	0	0	0	0	0	0	0	0	0	0	0	0	0	0	0	0
K00675 | nhoA; N-hydroxyarylamine O-acetyltransferase [EC:2.3.1.118]	0	0	0	0	0	0	0	0	0	0	0	0	0	0	1	0	0	0	0	0	0	0	0	0	0	0	0	0	0	0	0	0	0	0	0	0	0	0	0	0	0	1	1	1	1
K12062 | trbI; conjugal transfer pilin signal peptidase TrbI	0	0	0	0	0	0	0	0	0	0	0	0	0	0	0	0	0	0	0	0	0	0	0	0	0	0	0	0	0	0	0	0	0	0	0	0	0	0	0	0	1	0	0	0	0
K19955 | adh2; alcohol dehydrogenase [EC:1.1.1.-]	0	1	1	1	1	1	1	1	1	1	1	1	1	0	0	0	2	1	1	1	1	1	1	0	0	0	0	0	0	0	1	1	1	0	0	2	1	0	0	0	1	0	0	0	0
K03667 | hslU; ATP-dependent HslUV protease ATP-binding subunit HslU	0	0	0	0	0	0	0	0	0	0	0	0	0	0	0	0	0	0	0	0	0	0	0	1	1	0	0	0	1	1	0	0	1	1	0	0	0	0	0	1	0	1	1	1	1
K06223 | dam; DNA adenine methylase [EC:2.1.1.72]	0	0	0	0	0	0	0	1	1	0	0	0	0	1	0	0	0	1	2	0	1	0	1	0	0	0	0	0	0	0	1	1	0	1	0	1	0	0	3	1	1	0	0	2	1
K15552 | tauC; taurine transport system permease protein	0	0	0	0	0	0	0	0	0	0	0	0	0	0	0	0	1	0	0	0	0	0	0	0	0	0	0	0	0	0	0	0	0	0	0	0	0	0	0	0	0	0	0	1	1
K15554 | ssuC; sulfonate transport system permease protein	0	0	0	0	0	0	0	0	0	0	0	0	0	0	0	0	1	1	0	0	0	0	0	0	0	0	0	0	0	0	0	0	0	0	0	0	0	0	0	0	1	1	0	3	2
K12537 | hasE, prtE, rsaE, prsE, eexE; membrane fusion protein, type I secretion system	0	0	0	0	0	0	0	0	0	0	0	0	0	0	0	0	0	0	0	0	0	0	0	0	0	0	0	0	0	0	0	0	0	0	0	0	0	0	0	0	0	1	0	0	0
K00088 | IMPDH, guaB; IMP dehydrogenase [EC:1.1.1.205]	2	1	1	1	2	1	1	1	1	1	1	1	1	1	1	1	2	1	1	1	1	1	1	1	1	1	1	1	1	1	1	1	1	1	1	1	1	2	1	1	1	1	1	1	1
K05311 | cggR; central glycolytic genes regulator	0	0	0	0	0	0	0	0	0	0	0	0	0	0	0	0	1	0	0	0	0	0	0	1	1	0	0	0	1	1	1	1	1	1	0	0	0	0	0	0	0	0	0	0	0
K17938 | sbmA, bacA; peptide/bleomycin uptake transporter	0	0	0	0	0	0	0	0	0	0	0	0	0	0	0	0	0	0	0	0	0	0	0	0	0	0	0	0	0	0	0	0	0	0	0	0	0	0	0	0	0	0	0	1	1
K00394 | aprA; adenylylsulfate reductase, subunit A [EC:1.8.99.2]	0	0	0	0	0	0	0	0	0	0	0	0	0	0	0	0	1	0	0	0	0	0	0	0	0	0	0	0	0	0	0	0	0	0	0	0	0	0	0	0	0	0	0	0	0
K02244 | comGB; competence protein ComGB	0	0	0	0	0	0	0	0	0	0	0	0	0	0	0	0	0	0	0	0	0	0	0	1	1	1	1	1	1	1	0	0	1	1	0	0	0	0	0	0	0	0	0	0	0
K08587 | cloSI; clostripain [EC:3.4.22.8]	0	0	0	0	0	0	0	0	0	0	0	0	0	0	0	0	0	0	0	0	0	0	0	0	0	0	0	0	0	0	0	1	0	0	0	0	0	0	0	0	0	0	0	0	0
K00547 | mmuM, BHMT2; homocysteine S-methyltransferase [EC:2.1.1.10]	0	0	0	0	0	0	0	0	0	0	0	0	0	0	0	0	0	0	0	0	0	0	0	1	1	1	0	0	1	0	0	0	0	0	0	0	0	1	0	0	0	0	0	1	0
K00800 | aroA; 3-phosphoshikimate 1-carboxyvinyltransferase [EC:2.5.1.19]	1	1	1	1	1	1	1	1	1	1	0	0	1	1	1	1	1	1	1	1	1	1	1	0	0	0	0	0	0	0	1	1	1	1	1	1	1	1	1	1	1	1	1	1	1
K01031 | pcaI; 3-oxoadipate CoA-transferase, alpha subunit [EC:2.8.3.6]	0	0	0	0	0	0	0	0	0	0	0	0	0	0	0	0	0	0	0	0	0	0	0	0	0	0	0	0	0	0	0	0	0	0	0	0	0	0	0	0	0	0	0	1	0
K03327 | TC.MATE, SLC47A, norM, mdtK, dinF; multidrug resistance protein, MATE family	12	7	6	6	6	6	6	4	6	5	5	5	8	8	10	5	11	8	10	0	3	1	2	0	0	0	1	2	0	0	11	9	0	1	9	0	0	2	0	1	3	1	2	3	2
K08172 | shiA; MFS transporter, MHS family, shikimate and dehydroshikimate transport protein	0	0	0	0	0	0	0	0	0	0	0	0	0	0	0	0	0	0	0	0	0	0	0	0	0	0	0	0	0	0	0	0	0	0	0	0	0	1	0	0	0	1	0	2	2
K02203 | thrH; phosphoserine / homoserine phosphotransferase [EC:3.1.3.3 2.7.1.39]	0	0	0	0	0	0	0	0	0	0	0	0	0	0	0	0	0	0	0	1	1	1	1	0	0	0	0	0	0	0	0	0	0	0	0	0	0	0	0	0	0	0	0	0	0
K12288 | hofM; pilus assembly protein HofM	0	0	0	0	0	0	0	0	0	0	0	0	0	0	0	0	0	0	0	0	0	0	0	0	0	0	0	0	0	0	0	0	0	0	0	0	0	0	0	0	0	0	0	1	1
K09774 | lptA; lipopolysaccharide export system protein LptA	1	1	0	0	0	0	0	1	1	0	0	0	1	1	0	1	0	0	0	0	0	0	0	0	0	0	0	0	0	0	0	0	0	0	0	0	0	0	0	1	1	1	1	1	1
K01239 | iunH; purine nucleosidase [EC:3.2.2.1]	1	1	0	0	0	0	0	0	0	0	0	0	0	1	0	1	0	0	1	0	0	0	0	4	4	3	3	0	2	2	2	1	2	1	0	2	1	0	3	0	0	0	1	2	3
K02529 | lacI, galR; LacI family transcriptional regulator	1	1	1	1	1	0	0	0	0	0	0	0	1	1	1	1	8	0	2	0	0	0	0	4	4	2	2	1	2	2	4	4	4	3	0	0	1	13	4	3	0	4	8	13	7
K02012 | afuA, fbpA; iron(III) transport system substrate-binding protein	0	0	0	0	0	0	0	0	0	0	0	0	0	0	0	0	1	0	0	0	0	0	0	0	0	0	0	0	0	0	0	2	0	0	0	2	1	1	0	3	2	0	0	3	1
K09936 | TC.BAT2; bacterial/archaeal transporter family-2 protein	0	0	0	0	0	0	0	0	0	0	0	0	0	0	0	0	3	1	1	0	0	0	0	0	0	0	0	0	0	0	2	1	0	0	0	0	0	1	0	2	0	0	0	3	1
K09968 | K09968; uncharacterized protein	0	0	1	0	0	0	0	0	0	0	0	0	0	0	0	0	0	0	0	0	0	0	0	0	0	0	0	0	0	0	0	0	0	1	0	0	0	0	0	0	0	0	0	0	1
K02341 | holB; DNA polymerase III subunit delta' [EC:2.7.7.7]	0	0	0	0	0	0	0	0	0	0	0	0	1	0	0	0	0	1	2	1	1	1	1	2	2	1	1	0	0	0	0	0	1	1	0	1	0	1	1	1	0	1	1	1	1
K06387 | spoIIR; stage II sporulation protein R	0	0	0	0	0	0	0	0	0	0	0	0	0	0	0	0	1	1	1	0	0	0	0	0	0	0	0	0	0	0	1	1	0	0	0	0	0	0	0	0	0	0	0	0	0
K18770 | pbpD; penicillin-binding protein 4 [EC:2.4.1.129 3.4.16.4]	0	0	0	0	0	0	0	0	0	0	0	0	0	0	0	0	0	0	1	0	0	0	0	0	0	0	0	0	0	0	0	0	0	0	0	0	0	0	0	0	0	0	0	0	0
K16842 | hpxB; allantoinase [EC:3.5.2.5]	0	0	0	0	0	0	0	0	0	0	0	0	0	0	0	0	0	0	0	0	0	0	0	0	0	0	0	0	0	0	0	0	0	0	0	0	0	0	0	0	0	0	0	1	0
K15923 | AXY8, FUC95A, afcA; alpha-L-fucosidase 2 [EC:3.2.1.51]	1	2	2	2	2	2	2	1	4	2	2	2	1	1	7	3	0	1	0	0	0	0	0	0	0	0	0	0	0	0	1	1	0	0	0	0	0	0	0	0	0	0	0	0	0
K07673 | narX; two-component system, NarL family, nitrate/nitrite sensor histidine kinase NarX [EC:2.7.13.3]	0	0	0	0	0	0	0	0	0	0	0	0	0	0	0	0	0	0	0	0	0	0	0	0	0	0	0	0	0	0	0	0	0	0	0	0	0	0	0	0	0	0	0	1	1
K00831 | serC, PSAT1; phosphoserine aminotransferase [EC:2.6.1.52]	1	1	1	1	1	1	1	1	1	1	1	1	1	1	1	1	1	1	1	1	1	1	1	1	1	0	0	0	0	0	0	0	0	0	1	1	1	1	1	1	1	1	1	1	1
K00197 | cdhE, acsC; acetyl-CoA decarbonylase/synthase, CODH/ACS complex subunit gamma [EC:2.1.1.245]	0	0	0	0	0	0	0	0	0	0	0	0	0	0	0	0	0	1	0	0	0	0	0	0	0	0	0	0	0	0	0	0	0	0	0	0	0	0	0	0	0	0	0	0	0
K07742 | ylxR; uncharacterized protein	0	0	0	0	0	0	0	0	0	0	0	0	0	0	0	0	1	1	1	1	1	1	1	1	1	1	1	1	1	1	1	1	1	1	1	0	0	1	0	0	0	1	0	0	0
K25314 | FKGP, fkp; fucokinase / fucose-1-phosphate guanylyltransferase [EC:2.7.1.52 2.7.7.30]	1	1	0	0	0	0	0	0	0	0	0	0	1	0	1	1	0	0	0	0	0	0	0	0	0	0	0	0	0	0	0	0	0	0	0	0	0	0	0	0	0	0	0	0	0
K10215 | ethA; monooxygenase [EC:1.14.13.-]	0	0	0	0	0	0	0	0	0	0	0	0	0	0	0	0	0	0	0	0	0	0	0	0	0	0	0	0	0	0	0	0	0	0	0	0	0	0	0	0	0	2	0	0	0
K05576 | ndhE; NAD(P)H-quinone oxidoreductase subunit 4L [EC:7.1.1.2]	0	0	0	0	0	0	0	0	0	0	0	0	0	0	0	0	1	0	0	0	0	0	0	0	0	0	0	0	0	0	0	0	0	0	0	0	0	0	0	0	0	0	0	0	0
K09712 | K09712; uncharacterized protein	0	0	0	0	0	0	0	0	0	0	0	0	0	0	0	0	0	0	0	0	0	0	0	0	0	0	0	0	0	0	0	0	0	0	0	0	0	0	0	0	0	0	0	2	1
K18837 | cbtA; cytoskeleton-binding toxin CbtA and related proteins	0	0	0	0	0	0	0	0	0	0	0	0	0	0	0	0	0	0	0	0	0	0	0	0	0	0	0	0	0	0	0	0	0	0	0	0	0	0	0	0	0	0	0	1	2
K24180 | mleP; malate permease and related proteins	0	0	0	0	0	0	0	0	0	0	0	0	0	0	0	0	4	1	2	0	2	1	1	1	1	2	1	1	2	1	1	1	0	0	1	0	0	0	0	0	1	0	1	0	0
K08319 | ltnD; L-threonate 2-dehydrogenase [EC:1.1.1.411]	0	0	0	0	0	0	0	0	0	0	0	0	0	0	0	0	0	0	0	0	0	0	0	0	0	0	0	0	0	0	0	0	0	0	0	0	0	0	0	1	0	0	0	1	1
K03437 | spoU; RNA methyltransferase, TrmH family	1	1	0	0	0	1	1	0	2	1	1	1	1	1	1	1	1	1	1	0	0	0	0	1	1	1	1	1	1	1	1	1	1	1	1	0	0	1	1	0	0	1	0	0	0
K08225 | entS; MFS transporter, ENTS family, enterobactin (siderophore) exporter	0	0	0	0	0	0	0	0	0	0	0	0	0	0	0	0	1	0	0	0	0	0	0	0	0	0	0	0	0	0	0	0	0	0	0	0	0	1	0	0	0	1	1	1	1
K07492 | K07492; putative transposase	0	0	3	2	1	0	0	1	0	2	3	3	7	0	4	1	1	0	0	0	0	0	0	0	0	0	0	0	0	0	0	0	0	0	0	0	0	0	0	0	0	2	0	0	0
K01215 | dexB; glucan 1,6-alpha-glucosidase [EC:3.2.1.70]	0	0	0	0	0	0	0	0	0	0	0	0	0	0	0	0	2	0	1	0	0	0	0	1	1	0	0	0	1	1	1	0	1	1	0	0	0	0	0	0	0	0	0	0	0
K13378 | nuoCD; NADH-quinone oxidoreductase subunit C/D [EC:7.1.1.2]	0	1	1	1	1	1	1	1	1	1	1	1	1	1	1	1	0	0	0	0	0	0	0	0	0	0	0	0	0	0	0	0	0	0	0	0	0	0	0	0	0	0	0	1	1
K20381 | traE1; regulatory protein	0	0	0	0	0	0	0	0	0	0	0	0	0	0	0	0	0	0	0	0	0	0	0	0	0	0	0	0	0	0	0	0	0	1	0	0	0	0	0	0	0	0	0	0	0
K22522 | LOG; cytokinin riboside 5'-monophosphate phosphoribohydrolase [EC:3.2.2.-]	1	2	1	1	1	1	1	1	1	0	0	0	1	2	2	2	0	0	0	1	1	1	1	0	0	1	1	0	0	1	0	0	1	1	1	0	1	1	0	1	1	1	1	1	0
K18189 | TACO1; translational activator of cytochrome c oxidase 1	1	1	1	1	1	1	1	1	1	1	1	1	1	1	1	1	1	1	1	1	1	1	1	1	1	1	1	1	1	1	1	1	2	1	1	1	1	1	1	1	1	1	1	1	2
K15785 | doeD; L-2,4-diaminobutyrate transaminase [EC:2.6.1.76]	0	0	0	0	0	0	0	0	0	0	0	0	0	0	0	0	0	0	0	0	0	0	0	0	0	0	0	0	0	0	0	0	0	0	0	0	0	0	0	0	0	1	0	0	0
K21972 | bluR; MerR family transcriptional regulator, repressor of blue light- and temperature-responsive genes	0	0	0	0	0	0	0	0	0	0	0	0	0	0	0	0	0	0	0	0	0	0	0	0	0	0	0	0	0	0	0	0	0	0	0	0	0	0	0	0	0	0	0	1	1
K11748 | kefG; glutathione-regulated potassium-efflux system ancillary protein KefG	0	0	0	0	0	0	0	0	0	0	0	0	0	0	0	0	0	0	0	0	0	0	0	0	0	0	0	0	0	0	0	0	0	0	0	0	0	0	0	0	0	0	0	1	1
K03838 | tdcC; threonine transporter	0	0	0	0	0	0	0	0	0	0	0	0	0	0	0	0	0	0	0	0	0	0	0	0	0	0	0	0	0	0	0	0	0	0	0	0	0	0	0	0	0	0	0	1	1
K05777 | ynjB; putative thiamine transport system substrate-binding protein	0	0	0	0	0	0	0	0	0	0	0	0	0	0	0	0	0	0	0	0	0	0	0	0	0	0	0	0	0	0	0	0	0	0	0	0	0	0	0	0	0	0	0	1	1
K00835 | avtA; valine--pyruvate aminotransferase [EC:2.6.1.66]	0	0	0	0	0	0	0	0	0	0	0	0	0	0	0	0	0	0	0	0	0	0	0	0	0	0	0	0	0	0	0	0	0	0	0	0	0	0	0	0	0	0	0	1	1
K02069 | STAR2, fetB; UDP-glucose/iron transport system permease protein	0	1	0	0	0	0	0	0	0	0	0	0	1	1	1	1	1	0	0	0	1	1	1	0	0	0	0	1	0	1	1	0	1	0	0	1	1	1	1	0	1	0	0	1	1
K05966 | citG; triphosphoribosyl-dephospho-CoA synthase [EC:2.4.2.52]	0	0	0	0	0	0	0	0	0	0	0	0	0	0	0	0	0	0	0	0	0	0	0	0	0	0	1	0	1	0	0	1	1	0	0	0	0	0	0	0	0	0	0	0	1
K00588 | E2.1.1.104; caffeoyl-CoA O-methyltransferase [EC:2.1.1.104]	1	1	1	1	1	1	1	1	1	1	1	1	1	1	1	1	1	1	1	0	0	0	0	0	0	0	0	1	0	0	1	1	1	1	0	0	0	1	0	0	0	0	0	1	0
K14414 | rtcR; transcriptional regulatory protein RtcR	0	0	0	0	0	0	0	0	0	0	0	0	0	0	0	0	0	0	0	0	0	0	0	0	0	0	0	0	0	0	0	0	0	0	0	0	0	0	0	0	0	0	0	0	1
K00690 | E2.4.1.7; sucrose phosphorylase [EC:2.4.1.7]	0	0	0	0	0	0	0	0	0	0	0	0	0	0	0	0	1	0	0	0	0	0	0	1	1	1	1	0	0	0	0	0	0	0	0	0	0	1	1	0	0	0	0	0	1
K04091 | ssuD, msuD; alkanesulfonate monooxygenase [EC:1.14.14.5 1.14.14.34]	0	0	0	0	0	0	0	0	0	0	0	0	0	0	0	0	0	0	0	0	0	0	0	0	0	0	0	0	0	0	0	0	0	0	0	0	0	0	0	0	0	2	0	3	1
K00980 | tagD; glycerol-3-phosphate cytidylyltransferase [EC:2.7.7.39]	2	0	0	0	0	0	0	0	0	0	0	0	0	0	0	0	0	0	0	0	1	1	1	0	0	0	0	0	1	1	1	0	1	0	1	0	0	1	0	0	0	0	0	0	0
K09976 | K09976; uncharacterized protein	0	0	0	0	0	0	0	0	0	0	0	0	0	0	0	0	0	0	0	0	0	0	0	1	1	1	1	1	1	1	0	0	1	1	1	0	0	0	0	0	0	0	0	0	0
K09986 | K09986; uncharacterized protein	0	0	0	0	0	0	0	0	0	0	0	0	0	0	0	0	0	0	0	0	0	0	0	0	0	0	0	0	0	0	0	0	0	0	0	0	0	0	0	0	0	1	0	0	0
K03620 | hyaC; Ni/Fe-hydrogenase 1 B-type cytochrome subunit	1	0	0	0	0	0	0	0	0	0	0	0	0	0	0	0	0	0	0	1	1	1	1	0	0	0	0	0	0	0	0	0	0	0	0	0	0	0	0	0	1	1	0	0	1
K03547 | sbcD, mre11; DNA repair protein SbcD/Mre11	1	1	0	0	0	0	0	0	0	1	1	1	1	1	1	1	2	0	3	1	1	1	1	1	1	2	2	1	1	1	2	2	2	2	1	1	1	1	0	0	1	1	0	1	1
K04018 | nrfG; formate-dependent nitrite reductase complex subunit NrfG	0	0	0	0	0	0	0	0	0	0	0	0	0	0	0	0	0	0	0	0	0	0	0	0	0	0	0	0	0	0	0	0	0	0	0	0	0	0	0	0	0	0	0	0	1
K09791 | K09791; uncharacterized protein	0	0	0	0	0	0	0	0	0	0	0	0	0	0	0	0	0	0	0	0	0	0	0	0	0	0	0	0	0	0	0	0	0	0	0	0	0	0	0	1	1	1	1	1	1
K06136 | pqqB; pyrroloquinoline quinone biosynthesis protein B	0	0	0	0	0	0	0	0	0	0	0	0	0	0	0	0	0	0	0	0	0	0	0	0	0	0	0	0	0	0	0	0	0	0	0	0	0	0	0	0	0	0	0	1	0
K18907 | norG; GntR family transcriptional regulator, regulator for abcA and norABC	0	0	0	0	0	0	0	0	0	0	0	0	0	0	0	0	0	0	0	0	0	0	0	0	0	0	0	0	0	0	0	0	1	1	0	0	0	0	0	0	0	0	0	0	0
K01518 | NUDT2; bis(5'-nucleosidyl)-tetraphosphatase [EC:3.6.1.17]	0	0	0	0	0	0	0	0	0	0	0	0	0	0	0	0	0	0	0	0	0	0	0	0	0	1	1	0	1	2	0	0	0	0	0	0	0	0	0	0	0	0	0	0	0
K09015 | sufD; Fe-S cluster assembly protein SufD	1	1	1	1	1	1	1	1	1	1	1	1	1	1	1	1	0	0	0	0	0	0	0	1	1	1	1	1	0	1	0	0	1	1	0	0	0	1	1	0	0	0	1	1	1
K25153 | gldG; gliding motility-associatede transport system auxiliary component	0	2	0	0	0	0	0	0	0	0	0	0	0	0	0	0	0	0	0	0	0	0	0	0	0	0	0	0	0	0	0	0	0	0	0	0	0	0	0	0	0	0	0	0	0
K02043 | phnF; GntR family transcriptional regulator, phosphonate transport system regulatory protein	0	0	0	0	0	0	0	0	0	0	0	0	0	0	0	0	0	0	0	0	0	0	0	0	0	0	0	0	0	0	0	0	0	0	0	0	0	0	0	0	0	0	0	1	1
K03340 | dapdh; diaminopimelate dehydrogenase [EC:1.4.1.16]	1	1	1	1	1	1	1	1	1	1	1	1	1	1	1	1	0	1	1	1	1	1	1	0	0	0	0	0	0	0	1	0	0	0	0	0	0	0	0	0	0	0	0	0	0
K03402 | argR, ahrC; transcriptional regulator of arginine metabolism	1	1	1	1	1	1	1	1	1	1	1	1	1	1	1	1	1	1	1	0	0	0	0	2	2	2	2	2	0	0	1	2	4	3	0	1	1	0	1	1	0	0	0	1	1
K06206 | sfsA; sugar fermentation stimulation protein A	0	0	0	0	0	0	0	0	0	0	0	0	0	0	0	0	1	0	1	1	1	1	1	0	0	0	0	0	0	0	1	2	1	1	0	1	1	0	0	1	0	0	0	1	1
K05560 | phaC; multicomponent K+:H+ antiporter subunit C	0	0	0	0	0	0	0	0	0	0	0	0	0	0	0	0	0	0	0	0	0	0	0	0	0	0	0	0	0	0	0	0	0	0	0	0	0	0	0	0	0	2	1	0	0
K14761 | ybcJ; ribosome-associated protein	0	0	0	0	0	0	0	0	0	0	0	0	0	0	0	0	1	1	1	0	0	0	0	1	1	1	1	1	1	1	1	1	1	1	1	0	0	0	0	0	1	0	1	1	1
K01653 | E2.2.1.6S, ilvH, ilvN; acetolactate synthase I/III small subunit [EC:2.2.1.6]	1	1	1	1	1	1	1	1	1	1	1	1	1	1	1	1	2	1	2	1	1	1	1	0	0	0	0	0	0	0	1	0	0	0	1	1	0	1	1	1	1	1	0	2	2
K11537 | xapB; MFS transporter, NHS family, xanthosine permease	0	1	0	0	0	0	0	0	0	0	0	0	1	1	0	1	0	0	0	0	0	0	0	0	0	0	0	0	0	0	0	0	0	0	0	0	0	0	0	0	0	0	0	0	1
K13238 | ECI1, DCI; Delta3-Delta2-enoyl-CoA isomerase [EC:5.3.3.8]	0	0	0	0	0	0	0	0	0	0	0	0	0	0	0	0	0	0	0	0	0	0	0	0	0	0	0	0	0	0	0	0	0	0	0	0	0	0	0	0	0	0	1	0	0
K17214 | K17214; inositol transport system permease protein	0	0	0	0	0	0	0	0	0	0	0	0	0	0	0	0	0	0	0	0	0	0	0	0	0	0	0	0	0	0	0	0	0	0	0	0	0	0	0	0	0	0	0	1	0
K06413 | spoVK; stage V sporulation protein K	0	1	0	0	0	1	1	1	1	2	2	2	0	0	0	0	3	0	0	2	1	0	0	0	0	0	0	1	0	1	1	1	0	0	0	0	0	0	0	0	0	0	0	0	0
K07068 | K07068; uncharacterized protein	0	0	0	0	0	0	0	0	0	0	0	0	0	0	0	0	0	0	1	0	0	1	0	0	0	0	0	0	0	0	0	0	0	0	0	0	0	0	0	0	0	2	0	0	0
K12998 | rgpE; glucosyltransferase [EC:2.4.1.-]	0	0	0	0	0	0	0	0	0	0	0	0	0	0	0	0	0	0	0	0	0	0	0	0	0	0	0	1	0	0	0	0	0	0	0	0	0	0	0	0	0	0	0	0	0
K03501 | gidB, rsmG; 16S rRNA (guanine527-N7)-methyltransferase [EC:2.1.1.170]	1	1	1	1	1	1	1	1	1	1	1	1	1	1	1	1	1	1	1	1	1	1	1	1	1	1	1	1	1	1	1	1	1	1	1	1	1	1	1	1	1	1	1	1	1
K06397 | spoIIIAH; stage III sporulation protein AH	0	0	0	0	0	0	0	0	0	0	0	0	0	0	0	0	1	1	1	0	0	0	0	0	0	0	0	0	0	0	1	1	0	0	0	0	0	0	0	0	0	0	0	0	0
K19139 | csm4; CRISPR-associated protein Csm4	0	0	0	0	0	0	0	0	0	0	0	0	0	0	0	1	0	0	1	0	0	0	0	0	0	0	0	0	0	0	0	0	0	0	0	0	0	0	0	0	0	0	0	0	0
K14189 | dltE; uncharacterized oxidoreductase [EC:1.-.-.-]	0	0	0	0	0	0	0	0	0	0	0	0	0	0	0	0	0	0	0	0	0	0	0	0	0	0	0	0	0	0	0	0	0	0	0	0	0	0	0	0	0	1	0	0	0
K05816 | ugpC; sn-glycerol 3-phosphate transport system ATP-binding protein [EC:7.6.2.10]	0	0	0	0	0	0	0	0	0	0	0	0	0	0	0	0	0	0	0	0	0	0	0	0	0	0	0	0	0	0	0	1	0	0	0	0	0	0	0	0	0	0	0	1	1
K04104 | accD3; acyl-CoA carboxylase subunit beta [EC:6.4.1.-]	0	0	0	0	0	0	0	0	0	0	0	0	0	0	0	0	0	1	1	1	1	1	1	0	0	0	0	0	0	0	0	0	0	0	0	0	0	0	0	0	0	0	0	0	0
K20534 | gtrB, csbB; polyisoprenyl-phosphate glycosyltransferase [EC:2.4.-.-]	1	0	1	1	1	1	1	1	1	1	1	1	1	0	2	1	2	1	1	2	0	0	0	1	2	1	1	1	1	1	2	0	1	2	1	0	0	0	1	0	1	1	2	0	0
K16619 | plc, cpa; phospholipase C / alpha-toxin [EC:3.1.4.3]	0	0	0	0	0	0	0	0	0	0	0	0	0	0	0	0	0	0	0	0	0	0	0	0	0	0	0	0	0	0	0	1	0	0	0	0	0	0	0	0	0	0	0	0	0
K07570 | GSP13; general stress protein 13	0	0	0	0	0	0	0	0	0	0	0	0	0	0	0	0	0	0	0	0	0	0	0	1	1	0	0	1	0	1	0	0	1	1	0	0	0	0	0	0	0	0	0	0	0
K00971 | manC, cpsB; mannose-1-phosphate guanylyltransferase [EC:2.7.7.13]	1	2	1	1	1	1	1	1	2	1	1	1	1	2	3	2	3	0	0	0	0	0	0	0	0	0	0	0	0	0	1	1	0	0	0	0	0	1	1	0	0	1	1	1	1
K09762 | whiA; cell division protein WhiA	0	0	0	0	0	0	0	0	0	0	0	0	0	0	0	0	1	1	1	1	1	1	1	1	1	1	1	1	1	1	1	1	1	1	1	1	1	1	1	0	0	0	0	0	0
K02068 | STAR1, fetA; UDP-glucose/iron transport system ATP-binding protein	0	0	0	0	0	0	0	0	0	0	0	0	0	0	0	0	0	0	0	0	0	0	0	0	0	0	0	1	0	1	1	0	1	0	0	1	1	0	1	0	1	0	0	1	1
K01011 | TST, MPST, sseA; thiosulfate/3-mercaptopyruvate sulfurtransferase [EC:2.8.1.1 2.8.1.2]	0	0	0	0	0	0	0	0	0	0	0	0	0	0	0	0	0	0	0	0	0	0	0	0	0	0	0	0	0	0	0	0	0	0	0	0	0	1	0	0	1	1	1	1	1
K03657 | uvrD, pcrA; DNA helicase II / ATP-dependent DNA helicase PcrA [EC:3.6.4.12]	1	1	1	1	1	1	1	1	1	2	2	2	1	1	1	1	2	2	3	1	1	1	1	1	1	1	1	1	1	1	3	3	1	2	2	1	2	3	3	2	1	1	2	2	2
K18475 | fliB; lysine-N-methylase [EC:2.1.1.-]	0	0	0	0	0	0	0	0	0	0	0	0	0	0	0	0	3	0	0	0	0	0	0	0	0	0	0	0	0	0	3	4	0	0	0	0	0	0	0	0	0	0	0	0	0
K12507 | fadK; acyl-CoA synthetase [EC:6.2.1.-]	0	0	0	0	0	0	0	0	0	0	0	0	0	0	0	0	0	0	0	0	1	0	0	0	0	0	0	0	0	0	0	0	0	0	0	0	0	0	0	0	0	0	0	0	1
K00332 | nuoC; NADH-quinone oxidoreductase subunit C [EC:7.1.1.2]	0	0	0	0	0	0	0	0	0	0	0	0	0	0	0	0	0	0	0	0	0	0	0	0	0	0	0	0	0	0	0	0	0	0	0	0	0	0	0	0	0	1	0	0	0
K03597 | rseA; sigma-E factor negative regulatory protein RseA	0	0	0	0	0	0	0	0	0	0	0	0	0	0	0	0	0	0	0	0	0	0	0	0	0	0	0	0	0	0	0	0	0	0	0	0	0	0	0	1	0	0	1	1	1
K21065 | E3.2.1.197; beta-1,2-mannosidase [EC:3.2.1.197]	1	2	0	0	0	0	0	0	0	0	0	0	0	2	0	2	0	0	0	0	0	0	0	0	0	0	0	0	0	0	0	0	0	0	0	0	0	0	0	0	0	0	0	0	0
K02228 | cobF; precorrin-6A synthase [EC:2.1.1.152]	0	0	0	0	0	0	0	0	0	0	0	0	0	0	0	0	0	0	0	0	0	0	0	0	0	0	0	0	0	0	0	0	0	0	0	0	0	0	0	0	0	0	0	0	0
K00116 | mqo; malate dehydrogenase (quinone) [EC:1.1.5.4]	0	0	0	0	0	0	0	0	0	0	0	0	0	0	0	0	0	0	0	0	0	0	0	0	0	0	0	0	0	0	0	0	0	0	0	0	0	1	0	0	0	0	1	2	1
K02083 | allC; allantoate deiminase [EC:3.5.3.9]	0	0	0	0	0	0	0	0	0	0	0	0	0	0	0	0	0	0	0	0	0	0	0	0	0	0	0	0	0	0	0	0	0	0	0	0	0	1	0	0	0	0	0	1	1
K01166 | RNASET2; ribonuclease T2 [EC:4.6.1.19]	0	0	0	0	0	0	0	0	0	0	0	0	0	0	0	0	0	0	0	0	0	0	0	0	0	0	0	0	0	0	0	0	0	0	0	0	0	0	0	1	0	1	0	1	1
K11733 | lysP; lysine-specific permease	0	0	0	0	0	0	0	0	0	0	0	0	0	0	0	0	1	0	0	0	0	0	0	1	1	1	1	0	0	0	0	1	0	0	0	0	0	0	0	0	0	0	0	1	1
K11383 | kinB; two-component system, NtrC family, sensor histidine kinase KinB [EC:2.7.13.3]	0	0	0	0	0	0	0	0	0	0	0	0	0	0	1	0	0	0	0	0	0	0	0	0	0	0	0	0	0	0	0	0	0	0	0	0	0	0	0	0	0	0	0	0	0
K11068 | hlyIII; hemolysin III	0	1	0	0	0	0	0	0	1	0	0	0	0	1	1	0	1	1	1	0	1	1	1	1	1	1	1	0	1	1	2	2	1	1	1	0	0	1	2	0	1	0	1	1	1
K08159 | sotB; MFS transporter, DHA1 family, L-arabinose/isopropyl-beta-D-thiogalactopyranoside export protein	0	0	0	0	0	0	0	0	0	0	0	0	0	0	0	0	0	0	0	0	0	0	0	0	0	0	0	0	0	0	0	0	0	0	0	0	0	0	0	1	0	0	0	1	1
K02460 | gspK; general secretion pathway protein K	0	0	0	0	0	0	0	0	0	0	0	0	0	0	0	0	0	0	0	0	0	0	0	0	0	0	0	0	0	0	0	0	0	0	0	0	0	0	0	0	0	1	1	1	1
K19336 | bdcA; cyclic-di-GMP-binding biofilm dispersal mediator protein	0	0	0	0	0	0	0	0	0	0	0	0	0	0	0	0	0	0	0	0	0	0	0	0	0	0	0	0	0	0	0	0	0	0	0	0	0	0	0	0	0	1	0	1	1
K01644 | citE; citrate lyase subunit beta / citryl-CoA lyase [EC:4.1.3.34]	0	1	0	0	0	0	0	0	0	0	0	0	0	0	0	0	0	0	0	0	0	0	0	0	0	0	1	0	1	0	0	1	1	0	0	0	0	1	0	0	0	1	0	0	1
K22042 | hlyU; ArsR family transcriptional regulator, virulence genes transcriptional regulator	0	0	0	0	0	0	0	0	0	0	0	0	0	0	0	0	0	0	0	0	0	0	0	0	0	0	0	0	0	0	0	0	0	0	0	0	0	0	0	0	0	2	1	1	1
K07678 | barA, gacS, varS; two-component system, NarL family, sensor histidine kinase BarA [EC:2.7.13.3]	0	0	0	0	0	0	0	0	0	0	0	0	0	0	0	0	0	0	0	0	0	0	0	0	0	0	0	0	0	0	0	0	0	0	0	0	0	0	0	0	0	0	0	1	1
K00166 | BCKDHA, bkdA1; 2-oxoisovalerate dehydrogenase E1 component alpha subunit [EC:1.2.4.4]	0	0	0	0	0	0	0	0	0	0	0	0	0	0	0	0	0	0	0	0	0	0	0	0	0	0	0	0	0	0	0	0	0	0	0	0	0	2	0	0	0	1	0	0	0
K09992 | K09992; uncharacterized protein	2	0	0	0	0	0	0	0	0	0	0	0	2	0	0	0	0	0	0	0	0	0	0	0	0	0	0	0	0	0	0	0	0	0	0	0	0	0	0	0	0	0	1	0	0
K07686 | uhpA; two-component system, NarL family, uhpT operon response regulator UhpA	0	0	0	0	0	0	0	0	0	0	0	0	0	0	0	0	0	0	0	0	0	0	0	0	0	0	0	0	0	0	0	0	0	0	0	0	0	0	0	0	0	0	0	1	1
K14162 | dnaE2; error-prone DNA polymerase [EC:2.7.7.7]	0	0	0	0	0	0	0	0	0	0	0	0	0	0	0	0	0	0	0	0	0	0	0	0	0	0	0	0	0	0	0	0	0	0	0	0	0	1	0	0	0	1	1	0	0
K03687 | GRPE; molecular chaperone GrpE	1	1	1	1	1	1	1	1	1	1	1	1	1	1	1	1	1	1	1	1	1	1	1	1	1	1	1	1	1	1	1	2	1	1	1	1	1	1	1	1	1	1	1	1	1
K14982 | ciaH; two-component system, OmpR family, sensor histidine kinase CiaH [EC:2.7.13.3]	0	0	0	0	0	0	0	0	0	0	0	0	0	0	0	0	1	1	0	0	0	0	0	0	0	0	1	1	0	1	1	1	0	1	0	0	0	0	0	0	0	0	0	0	0
K22292 | mupP; N-acetyl-D-muramate 6-phosphate phosphatase [EC:3.1.3.105]	0	0	0	0	0	0	0	0	0	0	0	0	0	0	0	0	0	0	0	0	0	0	0	0	0	0	0	0	0	0	0	0	0	0	0	0	0	0	0	0	1	0	1	0	0
K00858 | ppnK, NADK; NAD+ kinase [EC:2.7.1.23]	1	1	1	1	1	1	1	1	1	1	1	1	1	1	1	1	1	1	1	1	1	1	1	1	1	1	1	1	1	1	1	1	1	1	1	1	1	2	1	1	1	1	1	1	1
K02072 | metI; D-methionine transport system permease protein	0	0	0	0	0	0	0	0	0	0	0	0	0	0	0	0	3	0	0	0	0	0	0	1	1	1	1	1	1	1	1	0	3	4	1	1	1	1	2	1	1	0	1	5	1
K00455 | hpaD, hpcB; 3,4-dihydroxyphenylacetate 2,3-dioxygenase [EC:1.13.11.15]	0	0	0	0	0	0	0	0	0	0	0	0	0	0	0	0	0	0	0	0	0	0	0	0	0	0	0	0	0	0	0	0	0	0	0	0	0	0	0	0	0	0	0	1	1
K20373 | rgg2; HTH-type transcriptional regulator, SHP2-responsive activator	0	0	0	0	0	0	0	0	0	0	0	0	0	0	0	0	0	0	0	0	0	0	0	1	2	0	0	1	0	0	0	0	0	0	0	0	0	0	0	0	0	0	0	0	0
K05363 | murM; serine/alanine adding enzyme [EC:2.3.2.10]	0	0	0	0	0	0	0	0	0	0	0	0	0	0	0	0	0	0	0	0	0	0	0	0	0	0	0	1	0	0	0	0	1	0	1	0	0	0	0	0	0	0	0	0	0
K01966 | PCCB, pccB; propionyl-CoA carboxylase beta chain [EC:6.4.1.3 2.1.3.15]	1	2	1	1	1	1	1	1	1	1	1	1	1	2	2	2	0	0	0	0	0	0	0	0	0	0	0	0	0	0	0	0	0	0	0	0	0	1	0	0	0	0	0	0	0
K02442 | glpM; membrane protein GlpM	0	0	0	0	0	0	0	0	0	0	0	0	0	0	0	0	0	0	0	0	0	0	0	0	0	0	0	0	0	0	0	0	0	0	0	0	0	0	0	0	0	0	0	1	1
K19707 | rsbQ; sigma-B regulation protein RsbQ	0	0	0	0	0	0	0	0	0	0	0	0	0	0	0	0	1	0	0	0	0	0	0	0	0	0	0	0	0	0	0	0	0	0	0	0	0	0	0	0	0	0	1	0	0
K13892 | gsiA; glutathione transport system ATP-binding protein	0	0	0	0	0	0	0	0	0	0	0	0	0	0	0	0	0	0	0	0	0	0	0	0	0	0	0	0	0	0	0	0	0	0	0	1	0	0	0	0	0	0	0	1	1
K00766 | trpD; anthranilate phosphoribosyltransferase [EC:2.4.2.18]	1	1	1	1	1	1	1	0	0	1	1	1	1	1	1	1	1	0	1	0	0	0	0	0	0	0	0	0	0	0	1	0	0	0	1	0	0	1	1	1	0	1	1	1	1
K00221 | E4.99.1.2; alkylmercury lyase [EC:4.99.1.2]	0	0	0	0	0	0	0	0	0	0	0	0	0	0	0	0	0	0	0	0	0	0	0	0	0	0	0	0	0	0	0	0	0	0	0	0	0	1	0	0	0	0	0	0	0
K17468 | dgaE; D-glucosaminate-6-phosphate ammonia-lyase [EC:4.3.1.29]	0	0	0	0	0	0	0	0	0	0	0	0	0	0	0	0	0	0	0	0	0	0	0	0	0	0	0	0	0	0	0	0	0	0	0	0	0	0	0	0	0	0	0	0	1
K14591 | aroM; protein AroM	0	0	0	0	0	0	0	0	0	0	0	0	0	0	0	0	0	0	0	0	0	0	0	0	0	0	0	0	0	0	0	0	0	0	0	0	0	0	0	0	0	0	0	1	1
K09982 | K09982; uncharacterized protein	0	0	0	0	0	0	0	0	0	0	0	0	0	0	0	0	0	0	0	0	0	0	0	0	0	0	0	0	0	0	0	0	0	0	0	0	0	0	0	0	0	0	0	2	0
K13542 | cobA-hemD; uroporphyrinogen III methyltransferase / synthase [EC:2.1.1.107 4.2.1.75]	0	0	0	0	0	0	0	0	0	0	0	0	0	0	0	0	1	1	1	0	0	0	0	0	0	0	0	1	0	0	1	1	0	0	1	0	0	0	0	0	0	0	0	0	0
K03338 | iolC; 5-dehydro-2-deoxygluconokinase [EC:2.7.1.92]	0	0	0	0	0	0	0	0	0	0	0	0	0	0	0	0	0	0	0	0	0	0	0	0	0	0	0	0	0	0	0	1	1	0	0	0	0	0	0	1	0	0	0	1	1
K03342 | pabBC; para-aminobenzoate synthetase / 4-amino-4-deoxychorismate lyase [EC:2.6.1.85 4.1.3.38]	0	0	0	0	0	0	0	0	0	0	0	0	0	0	0	0	0	0	0	0	0	0	0	0	0	0	0	0	0	0	0	0	0	0	0	0	0	0	0	0	0	1	0	0	0
K18816 | aac6-I, aacA7; aminoglycoside 6'-N-acetyltransferase I [EC:2.3.1.82]	0	0	0	0	0	0	0	0	0	0	0	0	0	0	0	0	0	0	0	0	0	0	0	0	0	0	0	0	0	0	0	0	0	0	0	0	0	0	0	0	0	0	1	0	0
K07668 | vicR; two-component system, OmpR family, response regulator VicR	0	0	0	0	0	0	0	0	0	0	0	0	0	0	0	0	0	1	0	0	0	0	0	1	1	1	1	1	1	1	0	0	1	1	0	0	0	0	0	0	0	0	0	0	0
K07096 | K07096; uncharacterized protein	0	0	1	0	0	0	0	0	0	1	1	1	0	0	1	0	0	1	1	0	0	0	0	0	0	0	0	0	0	0	0	0	0	0	1	0	0	0	0	0	1	0	0	0	0
K08992 | lapA; lipopolysaccharide assembly protein A	0	0	0	0	0	0	0	0	0	0	0	0	0	0	0	0	0	0	0	0	0	0	0	1	1	1	1	1	1	1	0	0	1	1	0	0	0	0	0	1	1	1	1	1	1
K13015 | wbpA; UDP-N-acetyl-D-glucosamine dehydrogenase [EC:1.1.1.136]	0	0	0	0	0	0	0	0	0	0	0	0	0	0	0	0	1	0	0	0	1	0	0	0	0	0	0	0	0	0	1	0	0	0	0	1	0	0	0	0	0	0	0	0	0
K15856 | rmd; GDP-4-dehydro-6-deoxy-D-mannose reductase [EC:1.1.1.281]	0	0	0	0	0	0	0	0	0	0	0	0	0	0	0	0	1	0	0	0	0	0	0	0	0	0	0	0	0	0	0	0	0	0	0	0	0	0	0	0	0	0	0	0	0
K10008 | gluA; glutamate transport system ATP-binding protein [EC:7.4.2.1]	0	0	0	0	0	0	0	0	0	0	0	0	0	0	0	0	0	0	0	0	0	0	0	0	0	0	0	0	0	0	0	0	0	0	0	0	0	1	1	0	0	0	0	0	0
K04770 | lonH; Lon-like ATP-dependent protease [EC:3.4.21.-]	0	0	0	0	0	0	0	0	0	0	0	0	0	0	0	0	0	0	0	0	0	0	0	0	0	0	0	0	0	0	0	0	0	0	0	0	0	0	0	1	0	0	0	1	1
K06960 | K06960; uncharacterized protein	0	0	0	0	0	0	0	0	0	0	0	0	0	0	0	0	1	1	1	1	1	1	1	1	1	1	1	1	0	0	1	1	1	1	1	1	1	1	1	0	0	0	0	0	0
K00330 | nuoA; NADH-quinone oxidoreductase subunit A [EC:7.1.1.2]	0	1	1	1	1	1	1	1	1	1	1	1	1	1	1	1	1	0	0	0	0	0	0	0	0	0	0	0	0	0	0	0	0	0	0	0	0	0	0	0	0	1	1	1	1
K03046 | rpoC; DNA-directed RNA polymerase subunit beta' [EC:2.7.7.6]	1	1	1	1	1	1	1	1	1	1	1	1	1	1	1	1	1	1	1	1	1	1	1	1	1	1	1	1	1	1	1	1	1	1	1	1	1	1	1	1	1	1	1	1	1
K00453 | TDO2, kynA; tryptophan 2,3-dioxygenase [EC:1.13.11.11]	0	0	0	0	0	0	0	0	0	0	0	0	0	0	0	0	0	0	0	0	0	0	0	0	0	0	0	0	0	0	0	0	0	0	0	0	0	0	0	0	0	1	1	0	0
K07701 | dcuS; two-component system, CitB family, sensor histidine kinase DcuS [EC:2.7.13.3]	0	0	0	0	0	0	0	0	0	0	0	0	0	0	0	0	0	0	0	0	0	0	0	0	0	0	0	0	0	0	0	0	0	0	0	0	0	0	0	0	0	0	0	1	1
K03486 | treR2, treR; GntR family transcriptional regulator, trehalose operon transcriptional repressor	0	0	0	0	0	0	0	0	0	0	0	0	0	0	0	0	1	0	0	0	0	0	0	1	1	0	0	1	0	0	1	1	1	1	0	0	0	0	0	1	0	0	0	0	0
K02566 | nagD; 5'-nucleotidase [EC:3.1.3.5]	0	0	0	0	0	0	0	0	0	0	0	0	0	0	0	0	0	0	0	0	0	0	0	0	0	0	0	0	0	0	0	0	0	0	0	0	0	1	0	0	0	0	0	1	1
K02484 | K02484; two-component system, OmpR family, sensor kinase [EC:2.7.13.3]	0	0	0	0	0	0	0	0	0	0	0	0	0	0	0	0	0	0	0	1	0	0	0	0	0	0	0	0	0	0	0	0	0	0	0	0	0	2	1	0	0	0	0	0	0
K05515 | mrdA; penicillin-binding protein 2 [EC:3.4.16.4]	1	1	1	1	1	1	1	1	1	1	1	1	1	1	1	1	1	1	1	1	1	1	1	0	0	0	0	0	0	0	1	1	0	0	0	1	1	0	0	1	1	1	1	2	1
K09932 | K09932; uncharacterized protein	0	0	0	0	0	0	0	0	0	0	0	0	0	0	0	0	0	0	0	0	0	0	0	0	0	0	0	0	0	0	0	0	0	0	0	0	0	0	0	0	0	0	0	1	0
K00880 | lyxK; L-xylulokinase [EC:2.7.1.53]	0	0	0	0	0	0	0	0	0	0	0	0	0	0	0	0	0	0	0	0	0	0	0	0	0	0	0	1	0	0	0	0	0	0	0	0	0	0	0	2	0	0	0	0	1
K01996 | livF; branched-chain amino acid transport system ATP-binding protein	0	0	0	0	0	0	0	0	0	0	0	0	0	0	0	0	3	1	0	0	0	0	0	0	0	0	0	1	0	0	1	0	0	0	1	1	1	1	0	0	0	0	0	4	1
K09991 | K09991; uncharacterized protein	0	0	0	0	0	0	0	0	0	0	0	0	0	0	0	0	0	0	0	0	0	0	0	0	0	0	0	0	0	0	0	0	0	0	0	0	0	0	0	0	0	1	0	0	0
K16216 | yueD; benzil reductase ((S)-benzoin forming) [EC:1.1.1.320]	0	0	0	0	0	0	0	0	0	0	0	0	0	0	0	0	0	0	0	0	0	0	0	0	0	0	0	0	0	0	0	0	0	0	0	0	0	0	0	0	1	0	0	0	0
K12554 | murN; alanine adding enzyme [EC:2.3.2.-]	0	0	0	0	0	0	0	0	0	0	0	0	0	0	0	0	0	0	0	0	0	0	0	0	0	0	0	1	0	0	0	0	1	0	0	0	0	0	1	0	0	0	0	0	0
K01869 | LARS, leuS; leucyl-tRNA synthetase [EC:6.1.1.4]	1	1	1	1	1	1	1	1	1	1	1	1	1	1	1	1	1	1	1	1	1	1	1	1	1	1	1	1	1	1	1	1	1	1	1	1	1	1	1	1	1	1	1	1	1
K02065 | mlaF, linL, mkl; phospholipid/cholesterol/gamma-HCH transport system ATP-binding protein	1	1	1	1	1	1	1	1	1	1	1	1	1	1	1	1	0	0	0	0	0	0	0	0	0	0	0	0	0	0	0	0	0	0	0	0	0	0	0	1	2	1	2	1	1
K03676 | grxC, GLRX, GLRX2; glutaredoxin 3	0	0	0	0	0	0	0	0	0	0	0	0	0	0	0	0	0	0	0	0	0	0	0	0	0	0	0	0	0	0	0	0	0	0	0	0	0	0	0	0	0	1	1	1	1
K06182 | rluF; 23S rRNA pseudouridine2604 synthase [EC:5.4.99.21]	0	0	0	0	0	0	0	0	0	0	0	0	0	0	0	0	1	1	1	0	0	0	0	0	0	0	0	0	0	0	2	2	0	0	0	0	0	0	0	0	1	0	2	1	1
K01665 | pabB; para-aminobenzoate synthetase component I [EC:2.6.1.85]	0	0	0	0	0	0	0	0	0	0	0	0	0	0	0	0	1	1	0	0	0	0	0	0	0	0	0	0	0	0	1	1	0	0	0	0	0	0	0	0	0	0	0	1	1
K09882 | cobS; cobaltochelatase CobS [EC:6.6.1.2]	0	0	0	0	0	0	0	0	0	0	0	0	0	0	0	0	0	0	0	0	0	0	0	0	0	0	0	0	0	0	0	0	0	0	0	0	0	0	0	0	2	1	0	0	0
K12514 | tadF; tight adherence protein F	0	0	0	0	0	0	0	0	0	0	0	0	0	0	0	0	0	0	0	0	0	0	0	0	0	0	0	0	0	0	0	0	0	0	0	0	0	0	0	1	0	0	0	0	0
K07670 | mtrA; two-component system, OmpR family, response regulator MtrA	0	0	0	0	0	0	0	0	0	0	0	0	0	0	0	0	0	0	0	0	0	0	0	0	0	0	0	0	0	0	0	0	0	0	0	0	0	1	0	0	0	0	0	0	0
K16146 | pep2; maltokinase [EC:2.7.1.175]	0	0	0	0	0	0	0	0	0	0	0	0	0	0	0	0	0	0	0	0	0	0	0	0	0	0	0	0	0	0	0	0	0	0	0	0	0	1	0	0	0	0	0	0	0
K06295 | gerKA; spore germination protein KA	0	0	0	0	0	0	0	0	0	0	0	0	0	0	0	0	0	1	1	0	0	0	0	0	0	0	0	0	0	0	1	1	0	0	0	0	0	0	0	0	0	0	0	0	0
K19081 | braS, bceS; two-component system, OmpR family, sensor histidine kinase BraS/BceS [EC:2.7.13.3]	0	0	0	0	0	0	0	0	0	0	0	0	0	0	0	0	1	1	2	0	0	0	0	1	1	0	0	1	0	0	2	2	1	1	1	0	0	0	0	0	0	0	0	0	0
K07796 | cusC, silC; outer membrane protein, copper/silver efflux system	0	0	0	0	0	0	0	0	0	0	0	0	0	0	0	0	0	0	0	0	0	0	0	0	0	0	0	0	0	0	0	0	0	0	0	0	0	0	0	0	0	0	0	1	1
K03498 | trkH, trkG, ktrB, ktrD; trk/ktr system potassium uptake protein	2	2	2	2	2	2	2	2	1	2	2	2	2	2	2	2	1	2	2	1	1	2	2	1	1	1	1	1	0	0	3	1	2	2	3	0	0	1	1	1	2	0	0	1	1
K01662 | dxs; 1-deoxy-D-xylulose-5-phosphate synthase [EC:2.2.1.7]	1	2	1	1	1	1	1	1	1	1	1	1	2	2	2	2	1	1	1	1	1	1	1	0	0	1	1	0	1	1	1	1	0	1	1	1	1	1	1	1	2	1	1	1	1
K03270 | kdsC; 3-deoxy-D-manno-octulosonate 8-phosphate phosphatase (KDO 8-P phosphatase) [EC:3.1.3.45]	2	1	1	1	1	1	1	1	1	1	1	1	1	1	1	1	0	0	0	0	0	0	0	0	0	0	0	0	0	0	0	0	0	0	0	0	0	0	0	1	1	0	1	1	1
K06895 | lysE, argO; L-lysine exporter family protein LysE/ArgO	0	0	0	0	0	0	0	0	0	0	0	0	0	0	0	0	0	0	0	0	0	0	0	1	1	0	0	0	0	0	0	0	0	0	0	0	0	1	0	0	0	0	1	1	1
K19224 | lytE, cwlF; peptidoglycan DL-endopeptidase LytE [EC:3.4.-.-]	0	0	0	0	0	0	0	0	0	0	0	0	0	0	0	0	0	0	0	0	0	0	0	1	0	0	0	0	0	0	0	0	0	0	0	0	0	0	0	0	0	0	0	0	0
K06320 | cgeB; spore maturation protein CgeB	0	0	0	0	0	0	0	0	0	0	0	0	0	0	0	0	0	2	2	0	0	0	0	0	0	0	0	0	0	0	0	0	0	0	0	0	0	0	0	0	0	3	0	0	0
K05973 | phaZ; poly(3-hydroxybutyrate) depolymerase [EC:3.1.1.75]	0	0	0	0	0	0	0	0	0	0	0	0	0	0	0	0	0	0	0	0	0	0	0	0	0	0	0	0	0	0	0	0	0	0	0	0	0	0	0	0	0	1	1	0	0
K12960 | mtaD; 5-methylthioadenosine/S-adenosylhomocysteine deaminase [EC:3.5.4.31 3.5.4.28]	1	0	0	0	0	0	0	0	0	0	0	0	0	0	0	0	0	2	0	1	1	1	1	0	0	0	0	0	0	0	0	1	1	0	0	0	0	0	0	0	1	0	1	0	0
K19116 | cas5h; CRISPR-associated protein Cas5h	0	0	0	0	0	0	0	0	0	0	0	0	0	0	0	0	0	0	0	0	0	0	0	0	0	0	0	0	0	0	0	1	0	0	0	0	0	0	0	0	0	0	0	0	0
K03195 | virB10, lvhB10; type IV secretion system protein VirB10	0	0	0	0	0	0	0	0	0	0	0	0	0	0	0	0	0	0	0	0	0	0	0	0	0	0	0	0	0	0	0	0	0	0	0	0	0	0	0	1	1	0	0	0	0
K07490 | feoC; ferrous iron transport protein C	0	0	0	0	0	0	0	0	0	0	0	0	0	0	0	0	0	0	0	0	0	0	0	0	0	0	0	0	0	0	0	0	0	0	0	0	0	0	0	0	0	0	0	1	1
K18968 | adrA; diguanylate cyclase [EC:2.7.7.65]	0	0	0	0	0	0	0	0	0	0	0	0	0	0	0	0	0	0	0	0	0	0	0	0	0	0	0	0	0	0	0	0	0	0	0	0	0	0	0	0	0	0	0	1	1
K02468 | srlR, gutR; DeoR family transcriptional regulator, glucitol operon repressor	0	0	0	0	0	0	0	0	0	0	0	0	0	0	0	0	0	0	0	0	0	0	0	0	0	0	0	0	0	0	0	0	0	0	0	0	0	0	0	0	0	0	0	1	1
K00161 | PDHA, pdhA; pyruvate dehydrogenase E1 component alpha subunit [EC:1.2.4.1]	0	0	0	0	0	0	0	0	0	0	0	0	0	0	0	0	0	0	0	0	0	0	0	0	0	0	0	0	0	0	0	0	0	0	0	0	0	0	0	0	0	1	0	0	0
K21600 | csoR, ricR; CsoR family transcriptional regulator, copper-sensing transcriptional repressor	0	0	0	0	0	0	0	0	0	0	0	0	0	0	0	0	3	2	3	1	1	1	1	0	0	0	0	0	0	0	2	2	1	1	1	0	0	2	0	0	0	0	0	0	0
K10764 | metZ; O-succinylhomoserine sulfhydrylase [EC:2.5.1.-]	0	0	0	0	0	0	0	0	0	0	0	0	0	0	0	0	0	0	0	0	0	0	0	0	0	0	0	0	0	0	0	0	0	0	0	0	0	0	0	0	0	1	0	0	0
K02613 | paaE; ring-1,2-phenylacetyl-CoA epoxidase subunit PaaE	0	0	0	0	0	0	0	0	0	0	0	0	0	0	0	0	0	0	0	0	0	0	0	0	0	0	0	0	0	0	0	0	0	0	0	0	0	0	0	0	0	0	0	1	1
K09929 | K09929; uncharacterized protein	0	0	0	0	0	0	0	0	0	0	0	0	0	0	0	0	0	0	0	0	0	0	0	0	0	0	0	0	0	0	0	0	0	0	0	0	0	0	0	0	0	0	1	0	0
K01724 | PCBD, phhB; 4a-hydroxytetrahydrobiopterin dehydratase [EC:4.2.1.96]	0	0	0	0	0	0	0	0	0	0	0	0	0	0	0	0	0	0	0	0	0	0	0	0	0	0	0	0	0	0	0	0	0	0	0	0	0	0	0	0	0	1	1	0	0
K01053 | gnl, RGN; gluconolactonase [EC:3.1.1.17]	2	0	0	0	0	0	0	0	0	0	0	0	0	0	0	0	0	0	0	0	0	0	0	0	0	0	0	0	0	0	0	0	0	0	0	0	0	0	0	0	0	0	0	1	0
K18346 | vanW; vancomycin resistance protein VanW	0	0	0	0	0	0	0	0	0	0	0	0	0	0	0	0	1	1	1	0	2	2	2	0	0	0	0	0	0	0	3	2	0	0	0	0	0	0	0	0	0	0	0	0	0
K02496 | hemX; uroporphyrin-III C-methyltransferase [EC:2.1.1.107]	0	0	0	0	0	0	0	0	0	0	0	0	0	0	0	0	0	0	0	0	0	0	0	0	0	0	0	0	0	0	0	0	0	0	0	0	0	0	0	1	0	0	1	1	1
K03366 | butA, budC; meso-butanediol dehydrogenase / (S,S)-butanediol dehydrogenase / diacetyl reductase [EC:1.1.1.- 1.1.1.76 1.1.1.304]	0	0	0	0	0	0	0	0	0	0	0	0	0	0	0	0	0	0	0	0	0	0	0	1	1	1	1	0	0	0	0	0	0	0	0	0	0	0	0	0	0	0	0	1	0
K13069 | E2.7.7.65; diguanylate cyclase [EC:2.7.7.65]	0	0	0	0	0	0	0	0	0	0	0	0	0	0	0	0	0	0	0	0	0	0	0	0	0	0	0	0	0	0	0	0	0	0	0	0	0	0	0	0	0	1	1	2	3
K01256 | pepN; aminopeptidase N [EC:3.4.11.2]	1	0	0	0	0	0	0	0	0	0	0	0	0	0	1	0	0	0	0	0	0	0	0	0	0	0	0	0	0	1	0	0	0	0	0	0	0	2	1	1	1	1	0	1	1
K06393 | spoIIIAD; stage III sporulation protein AD	0	0	0	0	0	0	0	0	0	0	0	0	0	0	0	0	1	1	1	0	0	0	0	0	0	0	0	0	0	0	1	1	0	0	0	0	0	0	0	0	0	0	0	0	0
K15629 | CYP152A; fatty-acid peroxygenase [EC:1.11.2.4]	0	0	0	0	0	0	0	0	0	0	0	0	0	0	0	0	0	0	0	0	0	0	0	0	0	0	0	0	0	0	0	0	0	1	0	0	0	0	0	0	0	0	0	0	0
K01430 | ureA; urease subunit gamma [EC:3.5.1.5]	0	0	0	0	0	0	0	0	0	0	0	0	0	0	0	0	0	0	0	0	0	0	0	1	1	1	1	0	0	0	0	0	0	1	0	0	0	0	0	1	0	0	0	1	0
K19333 | kdgR; IclR family transcriptional regulator, KDG regulon repressor	0	0	0	0	0	0	0	0	0	0	0	0	0	0	0	0	0	0	1	0	0	0	0	0	0	0	0	0	0	0	0	0	0	0	0	0	0	0	0	0	0	0	0	1	1
K02935 | RP-L7, MRPL12, rplL; large subunit ribosomal protein L7/L12	1	1	1	1	1	1	1	1	1	1	1	1	1	1	1	1	1	1	1	1	1	1	1	1	1	1	1	1	1	1	1	1	1	1	1	1	1	1	1	1	1	1	1	1	1
K12368 | dppA; dipeptide transport system substrate-binding protein	0	0	0	0	0	0	0	0	0	0	0	0	0	0	0	0	0	0	0	0	0	0	0	0	0	0	0	0	0	0	0	0	0	0	0	0	0	0	0	1	0	0	0	2	1
K11059 | entA; probable enterotoxin A	0	0	0	0	0	0	0	0	0	0	0	0	0	0	0	0	0	0	0	0	0	0	0	0	0	0	0	0	0	0	0	1	0	0	0	0	0	0	0	0	0	0	0	0	0
K02902 | RP-L28, MRPL28, rpmB; large subunit ribosomal protein L28	1	1	1	1	1	1	1	1	1	1	1	1	1	1	1	1	1	1	1	1	1	1	1	1	1	1	1	1	1	1	1	1	1	1	1	1	1	1	1	1	1	1	1	1	1
K00265 | gltB; glutamate synthase (NADPH) large chain [EC:1.4.1.13]	1	1	1	1	1	1	1	0	1	1	1	1	1	1	1	1	1	1	1	0	0	0	0	0	0	0	0	0	0	0	1	0	0	0	1	1	1	1	1	0	1	1	1	1	1
K16694 | tuaB; teichuronic acid exporter	1	2	1	1	1	2	2	0	2	2	2	2	2	3	2	1	0	0	0	0	0	0	0	0	0	0	0	0	0	0	1	0	0	0	0	0	0	0	0	0	0	0	0	1	0
K06938 | K06938; uncharacterized protein	0	0	0	0	0	0	0	0	0	0	0	0	0	0	0	0	0	0	0	0	0	0	0	0	0	0	0	0	0	0	0	0	0	0	0	0	0	0	0	0	0	0	1	1	1
K21681 | bcs1; ribitol-5-phosphate 2-dehydrogenase (NADP+) / D-ribitol-5-phosphate cytidylyltransferase [EC:1.1.1.405 2.7.7.40]	2	0	0	0	0	0	0	0	0	0	0	0	0	0	0	0	0	0	0	0	0	0	0	0	0	0	0	0	0	0	0	0	0	0	0	0	0	0	0	0	0	0	0	0	0
K06970 | rlmF; 23S rRNA (adenine1618-N6)-methyltransferase [EC:2.1.1.181]	0	1	0	0	0	0	0	0	0	0	0	0	0	0	0	0	0	0	0	0	0	0	0	0	0	0	0	0	0	0	0	0	0	0	0	0	0	0	0	0	0	0	0	1	1
K09971 | aapM, bztC; general L-amino acid transport system permease protein	0	0	0	0	0	0	0	0	0	0	0	0	0	0	0	0	0	0	0	0	0	0	0	0	0	0	0	0	0	0	0	0	0	0	0	0	0	0	0	0	1	0	0	0	1
K00571 | E2.1.1.72; site-specific DNA-methyltransferase (adenine-specific) [EC:2.1.1.72]	0	0	0	0	0	0	0	1	2	2	2	2	0	2	0	1	0	2	0	0	1	0	0	0	0	1	1	0	0	0	0	0	0	0	0	0	1	1	0	0	0	1	0	0	1
K20761 | scnB; thiocyanate hydrolase subunit beta [EC:3.5.5.8]	0	0	0	0	0	0	0	0	0	0	0	0	0	0	0	0	0	0	0	0	0	0	0	0	0	0	0	0	0	0	0	0	0	0	0	0	0	0	0	0	0	1	0	0	0
K13581 | ccrM; modification methylase [EC:2.1.1.72]	0	0	0	0	0	0	0	0	0	0	0	0	0	0	0	0	0	0	0	0	0	0	0	0	0	0	0	0	0	0	0	0	0	0	0	0	0	0	0	0	0	1	0	0	0
K06956 | K06956; uncharacterized protein	0	0	0	0	0	0	0	0	0	0	0	0	0	0	0	0	1	0	0	0	0	0	0	0	0	0	0	0	0	1	1	1	1	2	0	0	0	0	0	1	0	0	1	1	1
K03649 | mug; double-stranded uracil-DNA glycosylase [EC:3.2.2.28]	0	0	0	0	0	0	0	0	0	0	0	0	0	0	0	0	0	0	0	0	0	0	0	0	0	0	0	0	0	0	0	0	0	0	0	0	0	0	0	0	0	0	0	1	1
K06906 | K06906; uncharacterized protein	0	0	0	0	0	0	0	0	0	0	0	0	0	0	0	0	0	1	0	0	0	0	0	0	0	0	0	0	0	0	0	0	0	0	0	0	0	0	0	2	0	0	0	0	0
K02462 | gspM; general secretion pathway protein M	0	0	0	0	0	0	0	0	0	0	0	0	0	0	0	0	0	0	0	0	0	0	0	0	0	0	0	0	0	0	0	0	0	0	0	0	0	0	0	0	0	1	1	1	1
K21645 | hypT, qseD; LysR family transcriptional regulator, hypochlorite-specific transcription factor HypT	0	0	0	0	0	0	0	0	0	0	0	0	0	0	0	0	0	0	0	0	0	0	0	0	0	0	0	0	0	0	0	0	0	0	0	0	0	0	0	0	0	0	0	1	1
K02864 | RP-L10, MRPL10, rplJ; large subunit ribosomal protein L10	1	1	1	1	1	1	1	1	1	1	1	1	1	1	1	1	1	1	1	1	1	1	1	1	1	1	1	1	1	1	1	1	1	1	1	1	1	1	1	1	1	1	1	1	1
K18796 | blaLEN; beta-lactamase class A LEN [EC:3.5.2.6]	0	0	0	0	0	0	0	0	0	0	0	0	0	0	0	0	0	0	0	0	0	0	0	0	0	0	0	0	0	0	0	0	0	0	0	0	0	0	0	0	0	0	0	1	0
K05787 | hupA; DNA-binding protein HU-alpha	0	0	0	0	0	0	0	0	0	0	0	0	0	0	0	0	0	0	0	0	0	0	0	0	0	0	0	0	0	0	0	0	0	0	0	0	0	0	0	1	0	0	0	1	1
K02916 | RP-L35, MRPL35, rpmI; large subunit ribosomal protein L35	1	1	1	1	1	1	1	1	1	1	1	1	1	1	1	1	1	1	1	1	1	1	1	1	1	1	1	1	1	1	2	1	1	1	1	1	1	1	1	1	1	1	1	1	1
K25227 | sdsA1; linear primary-alkylsulfatase [EC:3.1.6.21]	1	0	0	0	0	0	0	0	0	0	0	0	0	0	0	0	0	0	0	0	0	0	0	0	0	0	0	0	0	0	0	0	0	0	0	0	0	0	0	0	0	0	0	0	1
K00651 | metA; homoserine O-succinyltransferase/O-acetyltransferase [EC:2.3.1.46 2.3.1.31]	1	1	1	1	1	1	1	1	1	0	0	0	1	1	1	1	2	1	1	1	1	1	1	0	0	0	0	0	0	0	1	0	0	0	1	1	1	0	1	0	0	0	0	1	1
K03565 | recX; regulatory protein	1	1	1	1	1	1	1	1	1	1	1	1	1	1	1	1	1	1	1	1	1	1	1	1	1	1	1	1	1	1	1	1	1	1	1	1	1	1	1	1	1	1	1	1	1
K03641 | tolB; TolB protein	1	0	1	1	1	0	0	1	0	0	0	0	0	0	0	0	0	0	0	0	0	0	0	0	0	0	0	0	0	0	0	0	0	0	0	0	0	0	0	1	1	1	1	1	1
K05847 | opuA; osmoprotectant transport system ATP-binding protein [EC:7.6.2.9]	0	0	0	0	0	0	0	0	0	0	0	0	0	0	0	0	0	0	1	0	0	0	0	1	1	1	1	0	0	1	2	1	2	1	0	0	0	1	0	0	0	1	0	2	1
K05910 | npr; NADH peroxidase [EC:1.11.1.1]	0	0	0	0	0	0	0	0	0	0	0	0	0	0	0	0	0	0	0	0	0	0	0	1	1	0	0	1	1	0	0	0	2	3	0	0	0	0	0	0	0	0	0	0	0
K15833 | hycA; formate hydrogenlyase regulatory protein HycA	0	0	0	0	0	0	0	0	0	0	0	0	0	0	0	0	0	0	0	0	0	0	0	0	0	0	0	0	0	0	0	0	0	0	0	0	0	0	0	0	0	0	0	1	1
K19002 | mgs, bgsB; 1,2-diacylglycerol 3-alpha-glucosyltransferase [EC:2.4.1.337]	0	1	0	0	0	0	0	0	0	0	0	0	0	0	0	0	2	0	0	0	0	0	0	1	1	1	1	1	1	1	0	0	1	1	1	0	0	1	0	0	0	0	0	0	0
K06155 | gntT; Gnt-I system high-affinity gluconate transporter	0	0	0	0	0	0	0	0	0	0	0	0	0	0	0	0	0	0	0	0	0	0	0	0	0	0	0	0	0	0	0	0	0	0	0	0	0	0	0	0	0	0	0	1	1
K16516 | galR; LysR family transcriptional regulator, regulator for genes of the gallate degradation pathway	0	0	0	0	0	0	0	0	0	0	0	0	0	0	0	0	0	0	0	0	0	0	0	0	0	0	0	0	0	0	0	0	0	0	0	0	0	0	0	0	0	0	0	1	0
K06122 | dhbE; glycerol dehydratase small subunit [EC:4.2.1.30]	0	0	0	0	0	0	0	0	0	0	0	0	0	0	0	0	0	0	0	0	0	0	0	0	0	0	0	0	0	0	0	1	0	0	0	0	0	0	0	0	0	0	0	0	0
K18201 | AGPHD1; hydroxylysine kinase [EC:2.7.1.81]	0	0	0	0	0	0	0	0	0	0	0	0	0	0	0	0	0	0	0	0	0	0	0	0	0	0	0	0	0	0	0	0	0	0	0	0	0	1	0	0	0	0	0	0	0
K01387 | colA; microbial collagenase [EC:3.4.24.3]	0	0	0	0	0	0	0	0	0	0	0	0	0	0	0	0	0	0	0	0	0	0	0	0	0	0	0	0	0	0	0	1	0	0	0	0	0	0	0	0	0	0	0	0	0
K06217 | phoH, phoL; phosphate starvation-inducible protein PhoH and related proteins	1	1	1	1	1	1	1	1	1	1	1	1	1	1	1	1	0	1	1	1	1	1	1	1	1	1	1	1	1	1	0	0	1	1	1	1	1	1	1	1	2	1	1	2	2
K00411 | UQCRFS1, RIP1, petA; ubiquinol-cytochrome c reductase iron-sulfur subunit [EC:7.1.1.8]	0	0	0	0	0	0	0	0	0	0	0	0	0	0	0	0	0	0	0	0	0	0	0	0	0	0	0	0	0	0	0	0	0	0	0	0	0	0	0	0	0	1	1	0	0
K14665 | amhX; amidohydrolase [EC:3.5.1.-]	0	0	0	0	0	0	0	0	0	0	0	0	0	0	0	0	0	0	0	0	0	0	0	0	0	0	0	0	0	0	0	0	0	0	0	0	0	0	0	0	2	0	0	1	0
K16515 | galB; 4-oxalomesaconate hydratase [EC:4.2.1.83]	0	0	0	0	0	0	0	0	0	0	0	0	0	0	0	0	0	0	0	0	0	0	0	0	0	0	0	0	0	0	0	0	0	0	0	0	0	0	0	0	0	0	0	1	0
K01079 | serB, PSPH; phosphoserine phosphatase [EC:3.1.3.3]	1	1	1	1	1	1	1	1	1	1	1	1	1	1	1	1	0	0	0	0	0	0	0	0	0	0	0	0	0	0	0	0	0	0	0	0	0	1	1	1	1	1	0	1	1
K02747 | agaE; N-acetylgalactosamine PTS system EIID component	0	0	0	0	0	0	0	0	0	0	0	0	0	0	0	0	0	0	0	0	0	0	0	0	0	0	0	0	0	0	2	1	1	0	1	0	0	0	0	0	0	0	0	0	1
K15778 | pmm-pgm; phosphomannomutase / phosphoglucomutase [EC:5.4.2.8 5.4.2.2]	0	0	0	0	0	0	0	0	0	0	0	0	0	0	0	0	0	0	0	0	0	0	0	0	0	0	0	0	0	0	0	0	0	0	0	0	0	0	0	0	1	1	1	0	0
K01676 | E4.2.1.2A, fumA, fumB; fumarate hydratase, class I [EC:4.2.1.2]	1	1	1	1	1	1	1	1	1	1	1	1	1	1	1	1	0	0	0	0	0	0	0	0	0	0	0	0	0	0	0	0	0	0	0	0	0	0	0	0	1	1	1	2	2
K03582 | recB; exodeoxyribonuclease V beta subunit [EC:3.1.11.5]	0	0	0	0	0	0	0	0	0	0	0	0	0	0	0	0	0	0	0	0	0	0	0	0	0	0	0	0	0	0	0	0	0	0	0	0	0	0	0	1	1	0	1	1	1
K01496 | hisI; phosphoribosyl-AMP cyclohydrolase [EC:3.5.4.19]	0	0	0	0	0	0	0	0	0	0	0	0	0	0	0	0	1	1	1	1	1	1	1	0	0	0	0	0	0	0	0	0	0	0	1	1	1	1	1	0	1	1	0	0	0
K07237 | tusB, dsrH; tRNA 2-thiouridine synthesizing protein B	0	0	0	0	0	0	0	0	0	0	0	0	0	0	0	0	0	0	0	0	0	0	0	0	0	0	0	0	0	0	0	0	0	0	0	0	0	0	0	1	0	0	0	1	1
K13936 | mdcF; malonate transporter and related proteins	0	0	1	1	1	1	1	1	0	1	1	1	0	0	0	0	1	0	1	1	1	1	1	0	0	0	0	0	1	1	0	0	0	0	0	1	1	0	2	0	3	0	0	3	1
K13921 | pduQ; 1-propanol dehydrogenase	0	0	0	0	0	0	0	0	0	0	0	0	0	0	0	0	0	0	1	0	0	0	0	0	0	0	0	1	0	0	0	1	1	0	0	0	0	0	0	0	0	0	0	2	0
K03154 | thiS; sulfur carrier protein	0	1	1	1	1	1	1	1	1	1	1	1	1	1	1	1	2	2	1	0	0	0	0	0	0	0	0	0	0	0	0	1	0	0	0	0	0	0	0	0	0	1	1	1	1
K03112 | damX; DamX protein	0	0	0	0	0	0	0	0	0	0	0	0	0	0	0	0	0	0	0	0	0	0	0	0	0	0	0	0	0	0	0	0	0	0	0	0	0	0	0	0	0	0	0	1	1
K09861 | K09861; uncharacterized protein	1	1	1	1	1	1	1	0	1	0	0	0	1	1	1	1	1	1	1	0	0	0	0	1	1	1	1	1	1	1	1	1	0	0	1	1	1	1	0	1	0	0	0	1	1
K13628 | iscA; iron-sulfur cluster assembly protein	0	0	0	0	0	0	0	0	0	0	0	0	0	0	0	0	0	0	0	0	0	0	0	0	0	0	0	0	0	0	0	0	0	0	0	0	0	0	0	1	1	0	0	1	1
K07184 | ygiM; SH3 domain protein	0	0	0	0	0	0	0	0	0	0	0	0	0	0	0	0	0	0	0	0	0	0	0	0	0	0	0	0	0	0	0	0	0	0	0	0	0	0	0	1	0	0	0	1	1
K05364 | pbpA; penicillin-binding protein A	0	0	0	0	0	0	0	0	0	0	0	0	0	0	0	0	1	1	1	1	1	1	1	0	0	0	0	0	0	0	1	1	0	0	0	1	1	1	1	0	0	0	0	0	0
K02371 | fabK; enoyl-[acyl-carrier protein] reductase II [EC:1.3.1.9]	1	1	0	0	0	0	0	0	1	0	0	0	1	1	1	1	1	1	1	1	1	1	1	0	0	0	0	0	0	0	1	0	1	0	0	0	0	0	0	0	0	2	0	0	0
K08301 | rng, cafA; ribonuclease G [EC:3.1.26.-]	0	0	0	0	0	0	0	0	0	0	0	0	0	0	0	0	0	0	0	0	0	0	0	0	0	0	0	0	0	0	0	0	0	0	0	0	0	0	0	1	1	0	1	1	1
K12700 | rihC; non-specific riboncleoside hydrolase [EC:3.2.-.-]	0	0	0	0	0	0	0	0	0	0	0	0	0	0	0	0	0	0	0	0	0	0	0	1	1	1	1	0	1	1	1	0	1	0	0	0	0	0	0	0	0	0	0	1	1
K22213 | PATG; 6-methylsalicylate decarboxylase [EC:4.1.1.52]	0	0	0	0	0	0	0	0	1	1	1	1	0	0	0	0	0	0	0	0	0	0	0	0	0	0	0	0	0	0	0	0	0	0	0	0	0	0	0	0	0	0	0	0	0
K04566 | lysK; lysyl-tRNA synthetase, class I [EC:6.1.1.6]	0	0	0	0	0	0	0	0	0	0	0	0	0	0	0	0	0	0	0	0	0	0	0	0	0	0	0	0	0	0	0	0	0	0	0	0	0	0	0	0	0	1	0	0	0
K13788 | pta; phosphate acetyltransferase [EC:2.3.1.8]	0	0	0	0	0	0	0	0	0	0	0	0	0	0	0	0	0	0	0	0	0	0	0	0	0	0	0	0	0	0	0	0	0	0	0	0	0	1	1	1	0	0	0	1	1
K00641 | metX; homoserine O-acetyltransferase/O-succinyltransferase [EC:2.3.1.31 2.3.1.46]	0	0	0	0	0	0	0	0	0	1	1	1	0	0	0	0	0	0	0	0	0	0	0	0	0	0	0	0	0	0	0	0	0	0	0	0	0	1	0	1	0	2	2	0	0
K09003 | K09003; uncharacterized protein	0	0	0	0	0	0	0	0	0	0	0	0	0	0	0	0	0	0	0	0	0	0	0	0	0	0	0	0	0	0	0	0	0	0	0	0	0	0	0	0	0	1	0	0	0
K13409 | cvaB, mchF, raxB; ATP-binding cassette, subfamily B, bacterial CvaB/MchF/RaxB	0	0	0	0	0	0	0	0	0	0	0	0	0	0	0	0	0	0	0	0	0	0	0	0	0	0	0	0	0	0	0	0	0	0	0	0	0	0	0	0	0	0	0	1	0
K02668 | pilS, pehS; two-component system, NtrC family, sensor histidine kinase PilS [EC:2.7.13.3]	0	0	0	0	0	0	0	0	0	0	0	0	0	0	0	0	0	0	0	0	0	0	0	0	0	0	0	0	0	0	0	0	0	0	0	0	0	0	0	0	0	0	1	0	0
K07071 | K07071; uncharacterized protein	1	1	0	0	0	0	0	0	0	0	0	0	0	1	0	0	0	0	0	0	0	0	0	0	0	0	0	0	0	0	0	0	0	0	0	0	0	2	0	1	0	0	1	1	1
K16963 | yxeO; putative S-methylcysteine transport system ATP-binding protein	0	0	0	0	0	0	0	0	0	0	0	0	0	0	0	0	0	0	0	0	0	0	0	0	0	0	0	0	0	0	0	1	0	0	0	0	0	0	0	0	0	0	0	0	0
K00863 | DAK, TKFC; triose/dihydroxyacetone kinase / FAD-AMP lyase (cyclizing) [EC:2.7.1.28 2.7.1.29 4.6.1.15]	0	0	0	0	0	0	0	0	0	0	0	0	0	0	0	0	0	0	0	0	0	0	0	0	0	0	0	0	0	0	0	1	0	0	0	0	0	0	0	0	0	0	0	1	0
K03098 | APOD; apolipoprotein D and lipocalin family protein	1	1	0	0	0	0	0	0	0	0	0	0	0	0	0	0	0	0	0	0	0	0	0	0	0	0	0	0	0	0	0	0	0	0	0	0	0	0	0	0	0	0	4	2	1
K02465 | gspS; general secretion pathway protein S	0	0	0	0	0	0	0	0	0	0	0	0	0	0	0	0	0	0	0	0	0	0	0	0	0	0	0	0	0	0	0	0	0	0	0	0	0	0	0	0	0	0	0	1	0
K03642 | rlpA; rare lipoprotein A	1	0	0	0	0	0	0	0	1	0	0	0	0	0	0	0	0	0	0	0	0	0	0	0	0	0	0	0	0	0	0	0	0	0	0	0	0	0	0	1	1	2	1	1	1
K01476 | E3.5.3.1, rocF, arg; arginase [EC:3.5.3.1]	0	0	0	0	0	0	0	0	0	0	0	0	0	0	0	0	0	0	0	0	0	0	0	0	0	0	0	0	0	0	1	0	0	0	0	0	0	0	0	0	0	0	1	0	0
K02108 | ATPF0A, atpB; F-type H+-transporting ATPase subunit a	0	1	1	1	1	1	1	1	1	1	1	1	1	1	1	1	1	1	1	1	1	1	1	1	1	1	1	1	1	1	1	1	1	1	0	1	1	1	1	1	1	1	1	1	1
K01652 | E2.2.1.6L, ilvB, ilvG, ilvI; acetolactate synthase I/II/III large subunit [EC:2.2.1.6]	1	1	1	1	1	1	1	1	1	1	1	1	1	1	1	1	3	1	4	1	1	1	1	0	0	0	0	0	0	0	1	0	0	0	2	1	0	1	1	2	1	2	1	4	4
K01736 | aroC; chorismate synthase [EC:4.2.3.5]	1	1	1	1	1	1	1	1	1	1	1	1	1	1	1	1	1	1	1	1	1	1	1	0	0	0	0	0	0	0	1	1	1	1	1	1	1	1	1	1	1	1	1	1	1
K03417 | prpB; methylisocitrate lyase [EC:4.1.3.30]	0	0	0	0	0	0	0	0	0	0	0	0	0	0	0	0	0	0	0	0	0	0	0	0	0	0	0	0	0	0	0	0	0	0	0	0	0	1	0	0	0	1	1	0	1
K09892 | zapB; cell division protein ZapB	0	0	0	0	0	0	0	0	0	0	0	0	0	0	0	0	0	0	0	0	0	0	0	0	0	0	0	0	0	0	0	0	0	0	0	0	0	0	0	1	0	0	1	1	1
K16209 | lacS, galP, rafP; lactose/raffinose/galactose permease	0	0	0	0	0	0	0	0	0	0	0	0	0	0	0	0	0	0	0	0	0	0	0	2	2	2	2	0	3	1	0	0	0	1	0	0	0	0	1	0	0	0	0	0	0
K13694 | mepS, spr; murein DD-endopeptidase / murein LD-carboxypeptidase [EC:3.4.-.- 3.4.17.13]	0	1	1	1	1	0	0	0	0	0	0	0	0	0	0	0	0	0	0	0	0	0	0	0	0	0	0	0	0	0	0	0	0	0	0	0	0	0	0	1	0	0	0	1	1
K07268 | oapA; opacity associated protein	0	0	0	0	0	0	0	0	0	0	0	0	0	0	0	0	0	0	0	0	0	0	0	0	0	0	0	0	0	0	0	0	0	0	0	0	0	0	0	1	0	0	0	0	0
K04336 | csgC; curli production protein	0	0	0	0	0	0	0	0	0	0	0	0	0	0	0	0	0	0	0	0	0	0	0	0	0	0	0	0	0	0	0	0	0	0	0	0	0	0	0	0	0	0	0	0	1
K22294 | nicS; TetR/AcrR family transcriptional regulator, upper aerobic nicotinate degradation pathway regulator	0	0	0	0	0	0	0	0	0	0	0	0	0	0	0	0	0	0	0	0	0	0	0	0	0	0	0	0	0	0	0	0	0	0	0	0	0	0	0	0	0	0	0	0	1
K03798 | ftsH, hflB; cell division protease FtsH [EC:3.4.24.-]	1	1	1	1	1	1	1	1	1	1	1	1	1	1	1	1	2	2	2	1	1	1	1	1	1	1	1	1	1	1	2	2	1	1	2	2	2	1	1	1	1	1	1	1	1
K06983 | K06983; uncharacterized protein	0	0	0	0	0	0	0	0	0	0	0	0	0	0	0	0	0	0	0	0	0	0	0	0	0	0	0	0	0	0	0	0	0	0	0	0	0	0	0	0	0	0	1	0	0
K03568 | tldD; TldD protein	1	0	0	0	0	0	0	0	0	0	0	0	1	0	0	0	1	0	0	0	0	0	0	0	0	0	0	0	0	0	1	1	0	0	1	0	0	0	0	1	1	1	3	1	1
K02959 | RP-S16, MRPS16, rpsP; small subunit ribosomal protein S16	1	1	1	1	1	1	1	1	1	1	1	1	1	1	1	1	1	1	1	1	1	1	1	1	1	1	1	1	1	1	1	1	1	1	1	1	1	1	1	1	1	1	1	1	1
K07236 | tusC, dsrF; tRNA 2-thiouridine synthesizing protein C	0	0	0	0	0	0	0	0	0	0	0	0	0	0	0	0	0	0	0	0	0	0	0	0	0	0	0	0	0	0	0	0	0	0	0	0	0	0	0	1	0	0	0	1	1
K11750 | frsA; esterase FrsA [EC:3.1.-.-]	0	0	0	0	0	0	0	0	0	0	0	0	0	0	0	0	0	0	0	0	0	0	0	0	0	0	0	0	0	0	0	0	0	0	0	0	0	0	0	0	0	0	0	1	1
K07003 | K07003; uncharacterized protein	1	0	1	0	0	0	0	1	0	1	1	1	0	1	1	1	0	1	1	1	0	0	0	0	0	0	0	0	0	0	0	0	0	0	1	0	0	0	0	0	0	0	0	0	0
K02768 | fruB; fructose PTS system EIIA component [EC:2.7.1.202]	0	0	0	0	0	0	0	0	0	0	0	0	0	0	0	0	1	0	1	0	0	0	0	0	0	0	0	0	0	0	1	1	1	2	1	0	0	0	0	0	0	0	0	1	0
K22103 | glcR; DeoR family transcriptional regulator, carbon catabolite repression regulator	0	0	0	0	0	0	0	0	0	0	0	0	0	0	0	0	1	0	0	0	0	0	0	1	1	0	0	0	0	0	0	0	2	1	0	0	0	0	0	0	0	0	0	0	0
K07702 | dpiA, citB; two-component system, CitB family, response regulator CitB	0	0	0	0	0	0	0	0	0	0	0	0	0	0	0	0	0	0	0	0	0	0	0	0	0	0	0	0	0	0	0	0	0	0	0	0	0	0	0	0	0	0	0	1	1
K00253 | IVD, ivd; isovaleryl-CoA dehydrogenase [EC:1.3.8.4]	0	0	0	0	0	0	0	0	0	0	0	0	0	0	0	0	0	0	0	0	0	0	0	0	0	0	0	0	0	0	0	0	0	0	0	0	0	0	0	0	0	1	1	0	0
K15977 | K15977; putative oxidoreductase	0	1	1	2	2	1	1	1	0	1	1	1	0	1	1	1	0	0	0	0	0	0	0	0	0	0	0	0	0	0	0	0	1	0	0	0	0	0	0	1	0	1	2	3	2
K00170 | porB; pyruvate ferredoxin oxidoreductase beta subunit [EC:1.2.7.1]	0	0	0	0	0	0	0	0	0	0	0	0	0	0	0	0	0	0	0	1	1	1	1	0	0	0	0	0	0	0	0	0	0	0	0	0	0	0	0	0	1	0	0	0	0
K07715 | glrR, qseF; two-component system, NtrC family, response regulator GlrR	0	0	0	0	0	0	0	0	0	0	0	0	0	0	0	0	0	0	0	0	0	0	0	0	0	0	0	0	0	0	0	0	0	0	0	0	0	0	0	0	0	0	0	1	1
K00483 | hpaB; 4-hydroxyphenylacetate 3-monooxygenase [EC:1.14.14.9]	0	0	0	0	0	0	0	0	0	0	0	0	0	0	0	0	0	0	0	0	0	0	0	0	0	0	0	0	0	0	0	0	0	0	0	0	0	0	0	0	0	0	0	1	1
K14054 | mpaA; murein peptide amidase A	0	0	0	0	0	0	0	0	0	0	0	0	0	0	0	0	0	0	0	0	0	0	0	0	0	0	0	0	0	0	0	0	0	0	0	0	0	0	0	0	0	0	0	1	1
K10985 | agaC; galactosamine PTS system EIIC component	0	0	0	0	0	0	0	0	0	0	0	0	0	0	0	0	0	0	0	0	0	0	0	0	0	0	0	0	0	0	0	0	0	0	0	0	0	0	0	0	0	0	0	0	1
K00721 | DPM1; dolichol-phosphate mannosyltransferase [EC:2.4.1.83]	1	1	1	1	1	1	1	1	1	1	1	1	1	1	1	1	0	0	0	0	0	0	0	0	0	0	0	0	0	0	0	0	0	0	0	0	0	1	1	0	0	1	1	0	0
K18815 | aac6-I; aminoglycoside 6'-N-acetyltransferase I [EC:2.3.1.82]	0	0	0	0	0	0	0	0	0	0	0	0	0	0	0	0	0	0	0	0	0	0	0	0	0	0	0	0	0	0	1	1	0	1	0	0	0	0	0	0	0	0	0	0	0
K01693 | hisB; imidazoleglycerol-phosphate dehydratase [EC:4.2.1.19]	0	0	0	0	0	0	0	0	0	0	0	0	0	0	0	0	1	1	1	1	1	1	1	0	0	0	0	0	0	0	0	0	0	0	1	1	1	0	1	0	1	1	0	0	0
K02791 | malX; maltose/glucose PTS system EIICB component [EC:2.7.1.199 2.7.1.208]	0	0	0	0	0	0	0	0	0	0	0	0	0	0	0	0	1	1	0	0	0	0	0	0	0	0	0	0	0	0	0	0	1	0	0	0	0	0	0	0	0	0	0	1	1
K03427 | hsdM; type I restriction enzyme M protein [EC:2.1.1.72]	3	1	0	1	1	1	1	1	3	2	2	2	4	2	6	3	6	4	1	0	1	2	2	1	3	2	1	2	1	3	0	0	1	0	0	2	0	0	1	3	0	0	1	1	1
K21885 | cmtR; ArsR family transcriptional regulator, cadmium/lead-responsive transcriptional repressor	0	0	0	0	0	0	0	0	0	0	0	0	0	0	0	0	0	0	0	0	0	0	0	0	0	0	0	0	0	0	0	0	0	0	0	0	0	2	0	0	0	0	0	0	0
K01126 | E3.1.4.46, glpQ, ugpQ; glycerophosphoryl diester phosphodiesterase [EC:3.1.4.46]	1	4	5	5	5	1	1	2	0	1	1	1	1	3	1	2	2	0	0	0	0	0	0	1	1	1	1	1	3	3	2	2	3	2	1	0	0	2	0	1	0	1	1	3	2
K07406 | melA; alpha-galactosidase [EC:3.2.1.22]	0	0	0	0	0	0	0	0	0	0	0	0	0	0	0	0	0	0	0	0	0	0	0	0	0	0	0	0	0	0	0	0	0	0	0	0	0	0	0	0	0	0	0	1	1
K09024 | rutF; flavin reductase [EC:1.5.1.-]	0	0	0	0	0	0	0	0	0	0	0	0	0	0	0	0	0	0	0	0	0	0	0	0	0	0	0	0	0	0	0	0	0	0	0	0	0	0	0	0	0	0	0	1	1
K02853 | wzyE, rffT; enterobacterial common antigen polymerase [EC:2.4.1.-]	0	0	0	0	0	0	0	0	0	0	0	0	0	0	0	0	0	0	0	0	0	0	0	0	0	0	0	0	0	0	0	0	0	0	0	0	0	0	0	0	0	0	0	1	1
K01720 | prpD; 2-methylcitrate dehydratase [EC:4.2.1.79]	0	0	0	0	0	0	0	0	0	0	0	0	0	0	0	0	0	0	0	0	0	0	0	0	0	0	0	0	0	0	0	0	0	0	0	0	0	1	0	0	0	0	1	0	1
K06214 | csgG; curli production assembly/transport component CsgG	0	0	0	0	0	0	0	0	0	0	0	0	0	0	0	0	0	0	0	0	0	0	0	0	0	0	0	0	0	0	0	0	0	0	0	0	0	0	0	0	0	0	0	0	1
K04338 | csgF; curli production assembly/transport component CsgF	0	0	0	0	0	0	0	0	0	0	0	0	0	0	0	0	0	0	0	0	0	0	0	0	0	0	0	0	0	0	0	0	0	0	0	0	0	0	0	0	0	0	0	0	1
K03487 | ascG; LacI family transcriptional regulator, asc operon repressor	0	0	0	0	0	0	0	0	0	0	0	0	0	0	0	0	0	0	0	0	0	0	0	0	0	0	0	0	0	0	0	0	0	0	0	0	0	0	0	0	0	0	0	1	1
K06893 | K06893; uncharacterized protein	0	0	0	0	0	0	0	0	0	0	0	0	0	0	0	0	0	0	0	0	0	0	0	1	1	0	0	1	0	0	0	0	0	0	0	0	0	0	0	0	0	1	0	0	0
K24087 | rpnB; recombination-promoting nuclease RpnB [EC:3.1.21.-]	0	0	0	0	0	0	0	0	0	0	0	0	0	0	0	0	0	0	0	0	0	0	0	0	0	0	0	0	0	0	0	0	0	0	0	0	0	0	0	0	0	0	0	1	1
K06860 | K06860; putative heme uptake system protein	0	0	0	0	0	0	0	0	0	0	0	0	0	0	0	0	0	0	0	0	0	0	0	0	0	0	0	0	0	0	0	0	0	0	0	0	0	1	0	0	0	0	0	0	0
K03824 | yhbS; putative acetyltransferase [EC:2.3.1.-]	0	1	0	0	0	1	1	0	0	0	0	0	0	0	0	0	0	1	0	0	0	0	0	0	0	0	0	0	0	0	1	1	1	0	0	0	0	0	0	0	0	2	1	1	1
K10824 | nikE, cntF; nickel transport system ATP-binding protein [EC:7.2.2.11]	0	0	0	0	0	0	0	0	0	0	0	0	0	0	0	0	0	0	0	0	0	0	0	0	0	0	0	0	0	0	0	0	0	0	0	0	0	0	0	0	0	0	0	1	1
K03301 | TC.AAA; ATP:ADP antiporter, AAA family	0	0	0	0	0	0	0	0	0	0	0	0	0	0	0	0	0	0	0	0	0	0	0	0	0	0	0	0	0	0	0	0	0	0	0	0	0	0	0	1	0	0	1	0	0
K02595 | nifW; nitrogenase-stabilizing/protective protein	0	0	0	0	0	0	0	0	0	0	0	0	0	0	0	0	0	0	0	0	0	0	0	0	0	0	0	0	0	0	0	0	0	0	0	0	0	0	0	0	0	0	0	1	0
K01856 | catB; muconate cycloisomerase [EC:5.5.1.1]	0	0	0	0	0	0	0	0	0	0	0	0	0	0	0	0	0	0	0	0	0	0	0	0	0	0	0	0	0	0	0	0	0	0	0	0	0	0	0	0	0	0	0	1	0
K08092 | dlgD; 3-dehydro-L-gulonate 2-dehydrogenase [EC:1.1.1.130]	0	0	0	0	0	0	0	0	0	0	0	0	0	0	0	0	0	0	0	0	0	0	0	0	0	0	0	0	0	0	0	0	0	0	0	0	0	0	0	1	0	0	0	0	1
K00773 | tgt; queuine tRNA-ribosyltransferase [EC:2.4.2.29]	1	1	1	1	1	1	1	1	1	1	1	1	1	1	1	1	1	1	1	1	1	1	1	1	1	0	0	1	0	0	1	1	1	1	0	1	1	0	1	1	1	1	1	1	1
K03836 | tnaB; low affinity tryptophan permease	0	0	0	0	0	0	0	0	0	0	0	0	0	0	0	0	0	0	0	0	0	0	0	0	0	0	0	0	0	0	0	0	0	0	0	0	0	0	0	0	0	0	0	0	1
K12060 | traU; conjugal transfer pilus assembly protein TraU	0	0	0	0	0	0	0	0	0	0	0	0	0	0	0	0	0	0	0	0	0	0	0	0	0	0	0	0	0	0	0	0	0	0	0	0	0	0	0	0	1	0	0	0	0
K23980 | tpdA; cysteinylglycine-S-conjugate dipeptidase [EC:3.4.13.23]	0	0	0	0	0	0	0	0	0	0	0	0	0	0	0	0	0	0	0	0	0	0	0	0	0	0	0	0	0	0	0	0	0	0	0	0	0	1	1	0	0	0	0	0	0
K22320 | oleD; 2-alkyl-3-oxoalkanoate reductase [EC:1.1.1.412]	0	0	0	0	0	0	0	0	0	0	0	0	0	0	0	0	0	0	0	0	0	0	0	0	0	0	0	0	0	0	0	0	0	0	0	0	0	0	0	0	0	0	1	0	0
K06971 | K06971; uncharacterized protein	0	0	0	0	0	0	0	0	0	0	0	0	0	0	0	0	0	0	0	0	0	0	0	0	0	0	0	0	0	0	0	0	0	0	0	0	0	0	0	0	0	0	0	1	0
K11216 | lsrK; autoinducer-2 kinase [EC:2.7.1.189]	0	0	0	0	0	0	0	0	0	0	0	0	0	0	0	0	0	0	1	0	0	0	0	0	0	0	0	0	0	0	0	0	0	0	0	0	0	0	0	0	0	0	0	1	1
K02881 | RP-L18, MRPL18, rplR; large subunit ribosomal protein L18	1	1	1	1	1	1	1	1	1	1	1	1	1	1	1	1	1	1	1	1	1	1	1	1	1	1	1	1	1	1	1	1	1	1	1	1	1	1	1	1	1	1	1	1	1
K09913 | ppnP; purine/pyrimidine-nucleoside phosphorylase [EC:2.4.2.1 2.4.2.2]	0	0	0	0	0	0	0	0	0	0	0	0	0	0	0	0	1	0	0	0	0	0	0	0	0	0	0	0	0	0	0	0	0	0	0	0	0	0	0	0	0	0	0	1	1
K03289 | nupG; MFS transporter, NHS family, nucleoside permease	0	0	0	0	0	0	0	0	0	0	0	0	0	0	0	0	0	0	0	0	0	0	0	0	0	0	0	0	0	0	0	0	0	0	0	0	0	0	0	0	0	0	0	1	1
K12289 | hofN; pilus assembly protein HofN	0	0	0	0	0	0	0	0	0	0	0	0	0	0	0	0	0	0	0	0	0	0	0	0	0	0	0	0	0	0	0	0	0	0	0	0	0	0	0	0	0	0	0	1	1
K13919 | pduD; propanediol dehydratase medium subunit [EC:4.2.1.28]	0	0	0	0	0	0	0	0	0	0	0	0	0	0	0	0	0	0	1	0	0	0	0	0	0	0	0	0	0	0	0	0	0	0	0	0	0	0	0	0	0	0	0	1	0
K05882 | E1.1.1.91; aryl-alcohol dehydrogenase (NADP+) [EC:1.1.1.91]	0	0	0	0	0	0	0	0	0	0	0	0	0	0	0	0	0	0	0	0	0	0	0	0	0	0	0	0	0	0	0	0	0	0	0	0	0	0	0	0	0	1	1	1	0
K21298 | E2.4.1.333; 1,2-beta-oligoglucan phosphorylase [EC:2.4.1.333]	0	0	0	0	0	0	0	0	0	0	0	0	0	0	0	0	0	0	0	0	0	0	0	0	0	0	0	0	0	0	0	0	1	0	0	0	0	0	0	0	0	0	0	0	0
K10844 | ERCC2, XPD; DNA excision repair protein ERCC-2 [EC:5.6.2.3]	0	0	0	0	0	0	0	0	0	0	0	0	0	0	0	0	1	1	1	0	0	0	0	0	0	0	0	0	0	0	1	1	1	1	0	0	0	0	0	0	0	0	0	0	0
K03633 | mukF; chromosome partition protein MukF	0	0	0	0	0	0	0	0	0	0	0	0	0	0	0	0	0	0	0	0	0	0	0	0	0	0	0	0	0	0	0	0	0	0	0	0	0	0	0	1	0	0	0	1	1
K17609 | NXN; nucleoredoxin [EC:1.8.1.8]	2	1	1	1	1	0	0	0	0	1	1	1	1	6	3	5	1	0	0	0	0	0	0	0	0	0	0	0	0	0	0	0	0	0	0	0	0	0	0	0	0	1	0	0	0
K08659 | pepDA, pepDB; dipeptidase [EC:3.4.-.-]	2	1	1	1	1	1	1	1	1	3	3	3	1	1	2	1	0	1	0	0	1	0	1	2	2	5	5	0	4	6	0	0	0	0	1	2	3	0	3	0	3	0	0	0	0
K18928 | lldE; L-lactate dehydrogenase complex protein LldE	0	1	0	0	0	0	0	0	0	1	1	1	0	0	1	0	0	0	0	0	0	0	0	1	1	1	1	0	0	0	0	0	1	0	0	0	0	0	0	1	0	0	0	0	1
K01658 | trpG; anthranilate synthase component II [EC:4.1.3.27]	1	1	1	1	1	1	1	0	0	1	1	1	1	1	1	1	2	1	1	0	0	0	0	0	0	0	0	0	0	0	2	1	0	0	1	0	0	0	1	1	0	1	1	1	1
K11065 | tpx; thioredoxin-dependent peroxiredoxin [EC:1.11.1.24]	1	1	1	1	1	1	1	1	0	1	1	1	1	1	1	1	1	0	0	0	0	0	0	1	1	2	1	1	1	1	1	0	1	0	1	0	0	0	0	1	0	0	0	1	1
K17235 | araP; arabinooligosaccharide transport system permease protein	0	0	0	0	0	0	0	0	0	0	0	0	0	0	0	0	1	0	1	0	0	0	0	0	0	0	0	0	0	0	0	0	0	0	0	0	0	0	0	0	0	0	0	0	0
K03833 | selB, EEFSEC; selenocysteine-specific elongation factor	0	0	0	0	0	0	0	0	0	0	0	0	0	0	0	0	0	0	0	0	0	0	0	0	0	0	0	0	0	0	0	1	0	0	0	0	0	0	0	1	0	0	0	1	1
K05789 | wzzB; chain length determinant protein (polysaccharide antigen chain regulator)	0	0	0	0	0	0	0	0	0	0	0	0	0	0	0	0	0	0	0	0	0	0	0	0	0	0	0	0	0	0	0	0	0	0	0	0	0	0	0	1	0	0	0	0	1
K23948 | E1.6.5.9; NADH:quinone reductase (non-electrogenic) [EC:1.6.5.9]	0	0	0	0	0	0	0	0	0	0	0	0	0	0	0	0	0	0	0	0	0	0	0	0	0	0	0	0	0	0	0	0	0	0	0	0	0	0	0	0	0	2	0	0	0
K05523 | hchA; D-lactate dehydratase / protein deglycase [EC:4.2.1.130 3.5.1.124]	0	0	0	0	0	0	0	0	0	0	0	0	0	0	0	0	0	0	0	0	0	0	0	0	1	0	0	0	0	0	0	0	0	0	0	0	0	0	0	1	0	0	0	0	1
K00374 | narI, narV; nitrate reductase gamma subunit [EC:1.7.5.1 1.7.99.-]	0	0	0	0	0	0	0	0	0	0	0	0	0	0	0	0	0	0	0	0	0	0	0	0	0	1	1	0	0	0	0	0	0	0	0	0	0	0	0	0	1	1	0	2	4
K00241 | sdhC, frdC; succinate dehydrogenase / fumarate reductase, cytochrome b subunit	1	1	1	1	1	1	1	1	1	1	1	1	1	1	1	1	0	0	0	0	0	0	0	0	0	0	0	0	0	0	0	0	0	0	0	0	0	1	0	0	0	1	1	1	1
K02313 | dnaA; chromosomal replication initiator protein	1	1	1	1	1	1	1	1	1	1	1	1	1	1	1	1	1	1	1	1	1	1	1	1	1	1	1	1	1	1	1	1	1	1	1	1	1	1	1	1	1	1	1	1	1
K07699 | spo0A; two-component system, response regulator, stage 0 sporulation protein A	0	0	0	0	0	0	0	0	0	0	0	0	0	0	0	0	1	1	1	0	0	0	0	0	0	0	0	0	0	0	1	1	0	0	0	0	0	0	0	0	0	0	0	0	0
K09923 | K09923; uncharacterized protein	0	0	0	0	0	0	0	0	0	0	0	0	0	0	0	0	0	0	0	0	0	0	0	0	0	0	0	0	0	0	0	0	0	0	0	0	0	0	0	1	0	0	0	1	1
K01710 | rfbB, rmlB, rffG; dTDP-glucose 4,6-dehydratase [EC:4.2.1.46]	1	2	1	1	1	1	1	1	1	3	2	1	1	1	1	1	1	1	1	0	0	0	1	1	1	1	1	1	0	1	1	0	1	1	1	1	1	2	1	1	1	0	1	2	1
K01521 | cdh; CDP-diacylglycerol pyrophosphatase [EC:3.6.1.26]	0	0	0	0	0	0	0	0	0	0	0	0	0	0	0	0	0	0	0	0	0	0	0	0	0	0	0	0	0	0	0	0	0	0	0	0	0	0	0	0	0	0	0	1	1
K02485 | rssB, hnr; two-component system, response regulator	0	0	0	0	0	0	0	0	0	0	0	0	0	0	0	0	0	0	0	0	0	0	0	0	0	0	0	0	0	0	0	0	0	0	0	0	0	0	0	0	0	0	0	1	1
K03225 | yscQ, sctQ, hrcQ, ssaQ, spaO; type III secretion protein Q	0	0	0	0	0	0	0	0	0	0	0	0	0	0	0	0	0	0	0	0	0	0	0	0	0	0	0	0	0	0	0	0	0	0	0	0	0	0	0	0	0	0	0	0	1
K12059 | trbC; conjugal transfer pilus assembly protein TrbC	0	0	0	0	0	0	0	0	0	0	0	0	0	0	0	0	0	0	0	0	0	0	0	0	0	0	0	0	0	0	0	0	0	0	0	0	0	0	0	0	1	0	0	0	0
K00428 | E1.11.1.5; cytochrome c peroxidase [EC:1.11.1.5]	1	0	0	0	0	0	0	0	0	0	0	0	0	0	0	0	0	0	0	0	0	0	0	0	0	0	0	0	0	0	0	0	0	0	0	0	0	0	0	1	1	0	1	0	1
K25086 | musE; maltose transport system substrate-binding protein	0	0	0	0	0	0	0	0	0	0	0	0	0	0	0	0	3	0	1	0	0	0	0	0	0	0	0	0	0	0	0	0	0	0	1	0	0	0	1	0	0	0	0	0	0
K01520 | dut, DUT; dUTP pyrophosphatase [EC:3.6.1.23]	1	1	1	1	1	1	1	1	2	2	2	2	1	1	1	2	1	2	3	1	1	1	1	1	1	1	1	1	1	1	1	2	1	1	1	1	2	1	1	1	1	1	1	1	1
K09768 | K09768; uncharacterized protein	0	0	0	0	0	0	0	0	0	0	0	0	0	0	0	0	1	1	0	0	0	0	0	0	0	0	0	0	0	0	1	1	1	1	0	0	0	0	0	0	0	1	1	1	1
K01629 | rhaD; rhamnulose-1-phosphate aldolase [EC:4.1.2.19]	1	1	0	0	0	0	0	1	1	0	0	0	0	1	1	1	0	0	1	1	1	1	1	0	0	0	0	0	0	0	0	0	1	0	0	0	1	0	0	0	0	0	0	1	1
K03773 | fklB; FKBP-type peptidyl-prolyl cis-trans isomerase FklB [EC:5.2.1.8]	2	1	1	1	1	1	1	1	0	0	0	0	1	1	1	1	0	0	0	0	0	0	0	0	0	0	0	0	0	0	0	0	0	0	0	0	0	0	0	1	0	0	0	1	1
K07357 | fimB; type 1 fimbriae regulatory protein FimB	0	0	0	0	0	0	0	0	0	0	0	0	0	0	0	0	0	0	0	0	0	0	0	0	0	0	0	0	0	0	0	0	0	0	0	0	0	0	0	0	0	0	0	1	2
K07218 | nosD; nitrous oxidase accessory protein	0	0	0	0	0	0	0	0	0	0	0	0	0	0	0	0	0	0	0	0	0	0	0	0	0	0	0	0	0	0	0	0	0	0	0	0	0	0	0	0	1	0	0	0	0
K10117 | msmE; raffinose/stachyose/melibiose transport system substrate-binding protein	0	0	0	0	0	0	0	0	0	0	0	0	0	0	0	0	4	0	1	0	0	0	0	1	1	0	0	0	0	0	0	1	0	0	1	0	0	3	3	0	0	0	0	0	0
K22305 | psp; phosphoserine phosphatase [EC:3.1.3.3]	0	0	0	0	0	0	0	0	0	0	0	0	0	0	0	0	1	0	0	0	0	0	0	0	0	0	0	0	0	0	0	0	0	0	0	0	0	0	0	0	0	0	1	0	0
K10202 | ngcG; N-acetylglucosamine transport system permease protein	0	0	0	0	0	0	0	0	0	0	0	0	0	0	0	0	0	1	0	0	0	0	0	0	0	0	0	0	0	0	1	1	0	0	0	0	0	0	0	0	0	0	0	0	0
K00375 | K00375; GntR family transcriptional regulator / MocR family aminotransferase	0	0	0	0	0	0	0	0	0	0	0	0	0	0	1	0	3	1	1	2	1	1	1	0	0	0	0	0	0	0	1	0	0	0	0	0	0	0	0	0	1	0	0	4	0
K05517 | tsx; nucleoside-specific channel-forming protein	0	0	0	0	0	0	0	0	0	0	0	0	0	0	0	0	0	0	0	0	0	0	0	0	0	0	0	0	0	0	0	0	0	0	0	0	0	0	0	0	0	0	0	1	1
K25494 | nimT; MFS transporter, CP family, 2-nitroimidazole transporter	0	0	0	0	0	0	0	0	0	0	0	0	0	0	0	0	0	0	0	0	0	0	0	0	0	0	0	0	0	0	0	0	0	0	0	0	0	0	0	0	0	0	0	1	1
K01224 | E3.2.1.89; arabinogalactan endo-1,4-beta-galactosidase [EC:3.2.1.89]	0	0	2	2	2	0	0	0	2	1	1	1	2	0	0	0	0	0	1	0	0	0	0	1	0	0	1	0	0	0	0	0	0	0	0	0	0	0	0	0	0	0	0	1	0
K00527 | rtpR; ribonucleoside-triphosphate reductase (thioredoxin) [EC:1.17.4.2]	0	0	0	0	0	0	0	0	0	0	0	0	0	0	0	0	0	0	0	0	0	0	0	0	0	0	0	0	1	0	0	0	0	0	0	0	0	0	0	0	0	0	0	0	0
K11735 | gabP; GABA permease	0	0	0	0	0	0	0	0	0	0	0	0	0	0	0	0	0	0	0	0	0	0	0	0	0	0	0	0	0	0	0	0	0	0	0	0	0	0	0	0	0	0	0	1	1
K13684 | wcaC; putative colanic acid biosynthesis glycosyltransferase [EC:2.4.-.-]	0	0	1	1	1	0	0	0	0	0	0	0	0	0	0	0	0	0	0	0	0	0	0	0	0	0	0	0	0	0	0	0	0	0	0	0	0	0	0	0	0	0	0	0	1
K07248 | aldA; lactaldehyde dehydrogenase / glycolaldehyde dehydrogenase [EC:1.2.1.22 1.2.1.21]	0	0	0	0	0	0	0	0	0	0	0	0	0	0	0	0	0	0	0	0	0	0	0	0	0	0	0	0	0	0	0	0	0	0	0	0	0	0	0	0	0	0	0	1	1
K06117 | E3.1.3.21; glycerol-1-phosphatase [EC:3.1.3.21]	0	0	0	0	0	0	0	0	0	0	0	0	0	0	0	0	0	0	0	0	0	0	0	0	0	0	0	0	0	0	0	0	0	0	0	0	0	1	1	0	0	0	0	0	0
K05997 | sufA; Fe-S cluster assembly protein SufA	0	0	0	0	0	0	0	0	0	0	0	0	0	0	0	0	0	0	0	0	0	0	0	0	0	0	0	0	0	0	0	0	0	0	0	0	0	0	0	0	0	0	0	1	1
K18478 | yihV; sulfofructose kinase [EC:2.7.1.184]	0	0	0	0	0	0	0	0	0	0	0	0	0	0	0	0	0	0	0	0	0	0	0	0	0	0	0	0	0	0	0	0	0	0	0	0	0	0	0	0	0	0	0	0	1
K13049 | PM20D1; carboxypeptidase PM20D1 [EC:3.4.17.-]	0	1	0	0	0	0	0	0	0	0	0	0	0	0	0	0	0	0	0	0	0	0	0	0	0	0	0	0	0	0	0	0	0	0	0	0	0	1	0	0	0	0	0	0	0
K18430 | legI, neuB2; N,N'-diacetyllegionaminate synthase [EC:2.5.1.101]	0	1	0	0	0	1	1	0	0	1	1	1	0	0	0	0	1	0	1	0	0	0	0	0	0	0	0	0	0	0	1	0	0	0	0	0	0	0	0	0	0	0	0	0	0
K01295 | cpg; glutamate carboxypeptidase [EC:3.4.17.11]	0	0	0	0	0	0	0	0	0	0	0	0	0	0	0	0	0	0	0	0	0	0	0	0	0	0	0	0	0	0	0	0	0	0	0	0	0	0	0	1	2	2	0	0	0
K07084 | yuiF; putative amino acid transporter	0	0	0	0	0	0	0	0	0	0	0	0	0	0	0	0	0	0	0	0	0	0	0	0	0	0	0	0	0	0	0	0	0	0	0	0	0	0	0	1	0	0	0	0	0
K05780 | phnL; alpha-D-ribose 1-methylphosphonate 5-triphosphate synthase subunit PhnL [EC:2.7.8.37]	0	0	0	0	0	0	0	0	0	0	0	0	0	0	0	0	0	0	0	0	0	0	0	0	0	0	0	0	0	0	0	0	0	0	0	0	0	0	0	0	0	0	0	1	1
K00472 | P4HA; prolyl 4-hydroxylase [EC:1.14.11.2]	0	0	0	0	0	0	0	0	0	0	0	0	0	0	0	0	0	0	0	0	0	0	0	0	0	0	0	0	0	0	0	0	0	0	0	0	0	0	0	0	0	2	0	0	0
K00275 | pdxH, PNPO; pyridoxamine 5'-phosphate oxidase [EC:1.4.3.5]	0	1	0	0	0	0	0	0	0	0	0	0	0	0	1	0	1	0	0	0	0	0	0	0	0	0	0	0	0	0	0	0	0	0	0	0	0	1	0	1	0	1	1	1	1
K01101 | E3.1.3.41; 4-nitrophenyl phosphatase [EC:3.1.3.41]	0	0	0	0	0	0	0	0	0	0	0	0	0	0	0	0	0	0	0	0	0	0	0	1	1	1	1	1	1	0	0	0	1	1	0	0	0	0	0	0	0	0	0	0	0
K03615 | rnfC; H+/Na+-translocating ferredoxin:NAD+ oxidoreductase subunit C [EC:7.1.1.11 7.2.1.2]	1	1	1	1	1	1	1	1	1	1	1	1	1	1	1	1	1	1	2	0	0	0	0	0	0	0	0	0	0	0	1	1	0	1	1	0	0	0	0	1	0	0	0	2	1
K06200 | cstA; carbon starvation protein	1	1	0	0	0	0	0	0	1	1	1	1	0	1	1	1	0	0	0	0	1	1	1	0	0	0	0	0	0	0	0	0	0	0	0	0	1	0	1	0	1	1	1	2	2
K03072 | secD; preprotein translocase subunit SecD	0	0	0	0	0	0	0	0	0	0	0	0	0	0	0	0	0	0	0	0	0	0	0	0	0	0	0	0	0	0	0	0	0	0	0	0	0	1	0	1	1	1	0	1	1
K03606 | wcaJ; putative colanic acid biosysnthesis UDP-glucose lipid carrier transferase	0	0	0	0	0	0	0	0	0	0	0	0	0	0	0	0	0	0	0	0	0	0	0	0	0	0	0	0	0	0	0	0	0	0	0	0	0	0	0	0	0	0	0	0	1
K07172 | mazE, chpAI; antitoxin MazE	0	0	0	0	0	0	0	0	0	0	0	0	0	0	0	0	0	0	0	0	0	1	0	0	0	0	0	0	0	0	0	0	0	1	0	0	0	0	0	0	1	0	0	1	2
K18345 | vanSB, vanS, vanSD; two-component system, OmpR family, sensor histidine kinase VanS [EC:2.7.13.3]	0	0	0	0	0	0	0	0	0	0	0	0	0	0	0	0	4	1	6	0	0	0	0	0	0	0	0	0	0	0	1	1	0	0	0	0	0	0	0	0	0	0	0	0	0
K10843 | ERCC3, XPB; DNA excision repair protein ERCC-3 [EC:5.6.2.4]	0	0	0	0	0	0	0	0	0	0	0	0	0	0	0	0	0	0	0	0	0	0	0	0	0	0	0	0	0	0	0	0	0	0	0	0	0	1	0	0	0	0	0	0	0
K14055 | uspE; universal stress protein E	0	0	0	0	0	0	0	0	0	0	0	0	0	0	0	0	0	0	0	0	0	0	0	0	0	0	0	0	0	0	0	0	0	0	0	0	0	0	0	1	0	0	0	1	1
K11907 | vasG, clpV; type VI secretion system protein VasG	0	0	0	0	0	0	0	0	0	0	0	0	0	0	0	0	0	0	0	0	0	0	0	0	0	0	0	0	0	0	0	0	0	0	0	0	0	0	0	1	0	0	1	0	0
K04081 | ibpB; molecular chaperone IbpB	0	0	0	0	0	0	0	0	0	0	0	0	0	0	0	0	0	0	0	0	0	0	0	0	0	0	0	0	0	0	0	0	0	0	0	0	0	0	0	0	0	0	0	1	1
K02673 | pilX; type IV pilus assembly protein PilX	0	0	0	0	0	0	0	0	0	0	0	0	0	0	0	0	0	0	0	0	0	0	0	0	0	0	0	0	0	0	0	0	0	0	0	0	0	0	0	0	0	0	1	0	0
K03183 | ubiE; demethylmenaquinone methyltransferase / 2-methoxy-6-polyprenyl-1,4-benzoquinol methylase [EC:2.1.1.163 2.1.1.201]	1	1	1	1	1	1	1	1	0	1	1	1	1	1	1	1	1	0	0	1	1	1	1	0	0	1	1	0	0	1	0	0	0	0	0	0	0	1	0	0	1	1	1	1	1
K04652 | hypB; hydrogenase nickel incorporation protein HypB	1	0	0	0	0	0	0	0	0	0	0	0	0	0	0	0	1	0	1	1	2	1	1	0	0	0	0	0	0	0	0	0	0	0	0	1	0	0	0	0	1	0	0	1	1
K01299 | E3.4.17.19; carboxypeptidase Taq [EC:3.4.17.19]	0	0	0	0	0	0	0	0	0	0	0	0	0	0	0	0	0	0	0	0	0	0	0	0	0	0	0	0	0	0	1	0	1	1	1	1	1	0	0	0	0	0	0	1	0
K07059 | K07059; uncharacterized protein	1	0	0	0	0	0	0	0	1	0	0	0	0	0	1	0	0	0	0	0	0	0	0	0	0	0	0	0	0	0	0	0	0	0	0	0	0	0	0	0	0	0	1	0	0
K13281 | uvsE, UVE1; UV DNA damage endonuclease [EC:3.-.-.-]	0	0	0	0	0	0	0	0	0	0	0	0	0	0	0	0	2	0	0	0	0	0	0	0	0	0	0	0	0	0	1	1	0	0	0	0	0	0	0	0	0	0	0	0	0
K10133 | TP53I3; tumor protein p53-inducible protein 3 [EC:1.-.-.-]	0	0	0	0	0	0	0	0	0	0	0	0	0	0	0	0	0	0	0	0	0	0	0	0	0	0	0	0	0	0	0	0	0	1	0	0	0	0	0	0	0	0	0	0	0
K16929 | K16929; energy-coupling factor transport system substrate-specific component	0	0	0	0	0	0	0	0	0	0	0	0	0	0	0	0	0	0	0	0	0	0	0	0	0	0	0	0	0	0	0	0	0	0	0	0	0	0	0	0	1	0	0	0	0
K02619 | pabC; 4-amino-4-deoxychorismate lyase [EC:4.1.3.38]	0	0	0	0	0	0	0	0	0	0	0	0	0	0	0	0	0	1	0	0	0	0	0	0	0	0	0	0	0	0	0	0	0	0	0	0	0	1	0	0	0	0	0	1	1
K22041 | comR; TetR/AcrR family transcriptional regulator, copper-responsive repressor	0	0	0	0	0	0	0	0	0	0	0	0	0	0	0	0	0	0	0	0	0	0	0	0	0	0	0	0	0	0	0	0	0	0	0	0	0	0	0	0	0	1	1	1	1
K03578 | hrpA; ATP-dependent helicase HrpA [EC:3.6.4.13]	0	0	0	0	0	0	0	0	0	0	0	0	0	0	0	0	0	0	0	0	0	0	0	0	0	0	0	0	0	0	0	0	0	0	0	0	0	1	1	1	1	0	1	1	1
K02657 | pilG; twitching motility two-component system response regulator PilG	0	0	0	0	0	0	0	0	0	0	0	0	0	0	0	0	0	0	0	0	0	0	0	0	0	0	0	0	0	0	0	0	0	0	0	0	0	0	0	0	0	0	1	0	0
K06987 | K06987; uncharacterized protein	0	0	0	0	0	0	0	0	0	0	0	0	0	0	0	0	2	0	0	2	0	0	0	0	0	0	0	0	0	0	0	0	0	0	0	0	0	0	0	0	2	0	0	0	0
K13874 | araB; L-arabinonolactonase [EC:3.1.1.15]	0	0	0	0	0	0	0	0	0	0	0	0	0	0	0	0	0	0	0	0	0	0	0	0	0	0	0	0	0	0	0	0	0	0	0	0	0	0	0	0	0	0	2	0	0
K03474 | pdxJ; pyridoxine 5-phosphate synthase [EC:2.6.99.2]	1	1	1	1	1	1	1	1	0	1	1	1	1	1	1	1	0	0	0	0	0	0	0	0	0	0	0	0	0	0	0	0	0	0	0	0	0	0	0	0	0	1	1	1	1
K02782 | srlE; glucitol/sorbitol PTS system EIIB component [EC:2.7.1.198]	0	0	0	0	0	0	0	0	0	0	0	0	0	0	0	0	0	0	0	0	0	0	0	0	0	0	0	0	0	0	0	0	1	1	0	0	0	0	0	0	0	0	0	1	1
K03500 | rsmB, sun; 16S rRNA (cytosine967-C5)-methyltransferase [EC:2.1.1.176]	0	0	0	0	0	0	0	0	0	0	0	0	0	0	0	0	1	1	1	1	1	1	1	1	1	1	1	1	1	1	1	1	1	1	1	0	0	1	0	1	2	1	1	1	1
K00812 | aspB; aspartate aminotransferase [EC:2.6.1.1]	1	1	1	1	1	1	1	1	1	1	1	1	1	1	1	1	1	0	0	0	0	0	0	1	1	0	0	1	0	0	1	1	1	1	0	0	0	1	1	0	0	1	0	1	0
K22905 | stf3; omega-hydroxy-beta-dihydromenaquinone-9 sulfotransferase [EC:2.8.2.40]	1	1	0	0	0	0	0	0	0	0	0	0	1	1	1	1	0	0	0	0	0	0	0	0	0	0	0	0	0	0	0	0	0	0	0	0	0	0	0	0	0	0	0	0	0
K07799 | mdtA; membrane fusion protein, multidrug efflux system	0	0	0	0	0	0	0	0	0	0	0	0	0	0	0	0	0	0	0	0	0	0	0	0	0	0	0	0	0	0	0	0	0	0	0	0	0	0	0	0	0	0	2	1	1
K16919 | ytrC_D; acetoin utilization transport system permease protein	0	0	0	0	0	0	0	0	0	0	0	0	0	0	0	0	0	1	0	0	0	0	0	0	0	0	0	0	0	0	0	0	0	0	0	0	0	0	0	0	0	0	0	0	0
K01818 | fucI; L-fucose/D-arabinose isomerase [EC:5.3.1.25 5.3.1.3]	0	0	0	0	0	0	0	0	1	0	0	0	1	0	1	1	0	0	0	0	0	0	0	0	0	0	0	0	0	0	0	1	0	1	0	0	0	0	0	1	0	0	0	1	1
K02939 | RP-L9, MRPL9, rplI; large subunit ribosomal protein L9	1	1	1	1	1	1	1	1	1	1	1	1	1	1	1	1	1	1	1	1	1	1	1	1	1	1	1	1	1	1	1	1	1	1	1	1	1	1	1	1	1	1	1	1	1
K11208 | yncG; GST-like protein	0	0	0	0	0	0	0	0	0	0	0	0	0	0	0	0	0	0	0	0	0	0	0	0	0	0	0	0	0	0	0	0	0	0	0	0	0	0	0	0	0	0	0	1	1
K06402 | spoIVFB; stage IV sporulation protein FB [EC:3.4.24.-]	0	0	0	0	0	0	0	0	0	0	0	0	0	0	0	0	1	0	0	0	0	0	0	0	0	0	0	0	0	0	1	1	0	0	0	0	0	0	0	0	0	0	0	0	0
K02822 | ulaB, sgaB; ascorbate PTS system EIIB component [EC:2.7.1.194]	0	0	0	0	0	0	0	0	0	0	0	0	0	0	0	0	1	0	0	0	0	0	0	0	0	0	0	2	0	0	1	3	2	1	0	3	2	0	0	1	0	0	0	4	2
K07112 | K07112; uncharacterized protein	0	0	0	0	0	0	0	0	0	0	0	0	0	0	0	0	0	0	0	0	0	0	0	0	0	0	0	0	0	0	2	1	0	0	0	0	0	0	0	2	0	2	3	1	2
K02297 | cyoA; cytochrome o ubiquinol oxidase subunit II [EC:7.1.1.3]	0	0	0	0	0	0	0	0	0	0	0	0	0	0	0	0	0	0	0	0	0	0	0	0	0	0	0	0	0	0	0	0	0	0	0	0	0	0	0	0	0	1	2	1	1
K09918 | K09918; uncharacterized protein	0	0	0	0	0	0	0	0	0	0	0	0	0	0	0	0	0	0	0	0	0	0	0	0	0	0	0	0	0	0	0	0	0	0	0	0	0	0	0	0	0	0	0	1	1
K01952 | PFAS, purL; phosphoribosylformylglycinamidine synthase [EC:6.3.5.3]	1	1	1	1	1	1	1	1	1	1	1	1	1	1	1	1	1	1	1	1	1	1	1	0	0	0	0	0	0	0	1	1	0	0	1	1	1	0	1	1	1	0	1	1	1
K03760 | eptA, pmrC; lipid A ethanolaminephosphotransferase [EC:2.7.8.43]	0	0	0	0	0	0	0	0	0	0	0	0	0	0	0	0	0	0	0	0	0	0	0	0	0	0	0	0	0	0	0	0	0	0	0	0	0	0	0	1	0	0	2	1	1
K00942 | gmk, GUK1; guanylate kinase [EC:2.7.4.8]	1	1	1	1	1	1	1	1	1	1	1	1	1	1	1	1	1	1	1	1	1	1	1	1	1	1	1	1	1	1	1	1	1	1	1	1	1	1	1	1	1	1	1	1	1
K10013 | argT; lysine/arginine/ornithine transport system substrate-binding protein	0	0	0	0	0	0	0	0	0	0	0	0	0	0	0	0	0	0	0	0	0	0	0	0	0	0	0	0	0	0	0	0	0	0	0	0	0	0	0	0	0	0	0	1	2
K18587 | COQ9; ubiquinone biosynthesis protein COQ9	0	0	0	0	0	0	0	0	0	0	0	0	0	0	0	0	0	0	0	0	0	0	0	0	0	0	0	0	0	0	0	0	0	0	0	0	0	0	0	0	0	1	0	0	0
K11250 | leuE; leucine efflux protein	0	0	0	0	0	0	0	0	0	0	0	0	0	0	0	0	0	0	0	0	0	0	0	0	0	0	0	0	0	0	0	0	0	0	0	0	0	0	0	0	0	0	1	1	1
K16321 | gntP; high-affinity gluconate transporter	0	0	0	0	0	0	0	0	0	0	0	0	0	0	0	0	0	0	0	0	0	0	0	0	0	0	0	0	0	0	0	0	0	0	0	0	0	0	0	0	0	0	0	0	1
K00130 | betB, gbsA; betaine-aldehyde dehydrogenase [EC:1.2.1.8]	0	0	0	0	0	0	0	0	0	0	0	0	0	0	0	0	1	0	0	0	0	0	0	0	0	0	0	0	0	0	0	0	0	0	0	0	0	0	0	0	0	0	1	1	1
K08994 | yneE, BEST; ion channel-forming bestrophin family protein	0	0	0	0	0	0	0	0	0	0	0	0	0	0	0	0	0	0	0	0	0	0	0	0	0	0	0	0	0	0	0	0	0	0	0	0	0	0	0	0	0	1	1	1	1
K07794 | tctB; putative tricarboxylic transport membrane protein	0	0	0	0	0	0	0	0	0	0	0	0	0	0	0	0	0	0	0	0	0	0	0	0	0	0	0	0	0	0	0	0	0	0	0	0	0	0	0	0	2	0	0	0	0
K02841 | waaC, rfaC; heptosyltransferase I [EC:2.4.-.-]	0	0	0	0	0	0	0	0	0	0	0	0	0	0	0	0	0	0	0	0	0	0	0	0	0	0	0	0	0	0	0	0	0	0	0	0	0	0	0	1	1	0	0	1	1
K05782 | benE; benzoate membrane transport protein	0	0	0	0	0	0	0	0	0	0	0	0	0	0	0	0	0	0	0	0	0	0	0	0	0	0	0	0	0	0	0	0	0	0	0	0	0	0	0	0	0	0	1	1	1
K18918 | relB; RHH-type transcriptional regulator, rel operon repressor / antitoxin RelB	0	0	0	0	0	0	0	0	0	0	0	0	0	0	0	0	0	0	0	0	1	1	0	1	1	0	0	1	0	0	0	0	0	0	0	0	0	0	0	0	0	1	0	0	0
K11903 | hcp; type VI secretion system secreted protein Hcp	0	0	0	0	0	0	0	0	0	0	0	0	0	0	0	0	0	0	0	0	0	0	0	0	0	0	0	0	0	0	0	0	0	0	0	0	0	0	0	1	0	0	1	3	0
K07773 | arcA; two-component system, OmpR family, aerobic respiration control protein ArcA	0	0	0	0	0	0	0	0	0	0	0	0	0	0	0	0	0	0	0	0	0	0	0	0	0	0	0	0	0	0	0	0	0	0	0	0	0	0	0	1	0	0	0	1	1
K13012 | wbqP; O-antigen biosynthesis protein WbqP	0	0	0	0	0	0	0	0	0	0	0	0	0	0	0	0	0	0	1	0	0	0	0	0	0	0	1	0	0	0	0	0	0	0	1	0	0	0	0	0	0	0	0	0	0
K00038 | E1.1.1.53; 3alpha(or 20beta)-hydroxysteroid dehydrogenase [EC:1.1.1.53]	0	0	0	0	0	0	0	0	0	0	0	0	0	0	0	0	0	0	0	0	0	0	0	0	0	1	1	0	0	0	1	0	0	0	0	0	0	1	0	0	0	0	0	0	0
K19956 | sorE; L-sorbose 1-phosphate reductase [EC:1.1.1.-]	0	0	0	0	0	0	0	0	0	0	0	0	0	0	0	0	0	0	2	0	0	0	0	0	0	0	0	0	0	0	0	0	0	0	1	0	0	0	0	0	0	0	0	1	1
K01782 | fadJ; 3-hydroxyacyl-CoA dehydrogenase / enoyl-CoA hydratase / 3-hydroxybutyryl-CoA epimerase [EC:1.1.1.35 4.2.1.17 5.1.2.3]	0	0	0	0	0	0	0	0	0	0	0	0	0	0	0	0	0	0	0	0	0	0	0	0	0	0	0	0	0	0	0	0	0	0	0	0	0	0	0	0	0	0	1	1	1
K20038 | cutC; choline trimethylamine-lyase [EC:4.3.99.4]	0	0	0	0	0	0	0	0	0	0	0	0	0	0	0	0	0	0	0	0	0	0	0	0	0	0	0	0	0	0	0	0	0	0	0	0	0	0	0	0	0	0	0	1	0
K01012 | bioB; biotin synthase [EC:2.8.1.6]	1	2	1	1	1	1	1	0	0	2	2	2	2	2	2	2	2	1	2	1	1	0	0	0	0	0	0	0	0	0	1	2	0	1	0	0	0	0	0	1	0	1	1	1	1
K08348 | fdnG; formate dehydrogenase-N, alpha subunit [EC:1.17.5.3]	0	0	0	0	0	0	0	0	0	0	0	0	0	0	0	0	0	0	0	0	0	0	0	0	0	0	0	0	0	0	0	0	0	0	0	0	0	0	0	0	0	0	0	2	2
K06440 | yraG; similar to spore coat protein	0	0	0	0	0	0	0	0	0	0	0	0	0	0	0	0	2	0	0	0	0	0	0	0	0	0	0	0	0	0	0	0	0	0	0	0	0	0	0	0	0	0	0	0	0
K00563 | rlmA1; 23S rRNA (guanine745-N1)-methyltransferase [EC:2.1.1.187]	0	0	0	0	0	0	0	0	0	0	0	0	0	0	0	0	1	0	0	0	0	0	0	1	1	1	1	1	0	0	0	0	1	1	1	0	0	0	1	0	0	0	0	1	1
K08217 | mef; MFS transporter, DHA3 family, macrolide efflux protein	0	1	0	0	0	0	0	0	0	0	0	0	0	0	0	0	2	1	3	1	1	1	1	1	1	0	0	0	0	1	2	0	0	0	2	0	0	2	1	0	0	0	1	0	0
K18888 | efrB, efrF; ATP-binding cassette, subfamily B, multidrug efflux pump	0	0	0	0	0	0	0	0	0	0	0	0	0	0	0	0	5	3	4	1	1	1	1	1	1	1	1	1	1	1	6	2	5	3	4	4	4	2	2	0	0	0	0	0	0
K18924 | ykkC; paired small multidrug resistance pump	0	0	0	0	0	0	0	0	0	0	0	0	0	0	0	0	0	0	0	0	0	0	0	0	0	0	0	0	0	0	0	0	1	0	0	0	0	0	0	0	0	0	0	0	0
K03762 | proP; MFS transporter, MHS family, proline/betaine transporter	0	0	0	0	0	0	0	0	0	0	0	0	0	0	0	0	0	0	0	1	2	3	2	0	0	0	0	0	0	0	0	0	0	0	0	0	0	0	0	0	0	1	0	1	1
K02590 | nifHD2, nifI2; nitrogen regulatory protein PII 2	0	0	0	0	0	0	0	0	0	0	0	0	0	0	0	0	1	0	0	0	0	0	0	0	0	0	0	0	0	0	0	0	0	0	0	0	0	0	0	0	0	0	0	0	0
K02191 | cbiT; cobalt-precorrin-6B (C15)-methyltransferase [EC:2.1.1.196]	0	0	0	0	0	0	0	0	0	0	0	0	0	0	0	0	1	1	1	0	0	0	0	0	0	0	0	1	0	0	0	1	0	0	0	0	0	0	0	0	0	0	0	1	0
K14160 | imuA; protein ImuA	0	0	0	0	0	0	0	0	0	0	0	0	0	0	0	0	0	0	0	0	0	0	0	0	0	0	0	0	0	0	0	0	0	0	0	0	0	0	0	0	0	1	1	0	0
K00791 | miaA, TRIT1; tRNA dimethylallyltransferase [EC:2.5.1.75]	2	2	2	2	2	2	2	2	2	2	2	2	2	2	2	2	1	1	1	1	1	1	1	1	1	1	1	1	1	1	1	1	1	1	1	1	1	1	1	1	1	1	1	1	1
K05577 | ndhF; NAD(P)H-quinone oxidoreductase subunit 5 [EC:7.1.1.2]	0	0	0	0	0	0	0	0	0	0	0	0	0	0	0	0	1	0	0	0	0	0	0	0	0	0	0	0	0	0	0	0	0	0	0	0	0	0	0	0	0	0	0	0	0
K00919 | ispE; 4-diphosphocytidyl-2-C-methyl-D-erythritol kinase [EC:2.7.1.148]	1	1	1	1	1	1	1	1	1	1	1	1	1	1	1	1	1	1	1	1	1	1	1	1	1	1	1	1	0	0	1	1	1	1	1	1	1	1	1	1	1	1	1	1	1
K14053 | ompG; outer membrane protein G	0	0	0	0	0	0	0	0	0	0	0	0	0	0	0	0	0	0	0	0	0	0	0	0	0	0	0	0	0	0	0	0	0	0	0	0	0	0	0	0	0	0	0	0	1
K01809 | manA, MPI; mannose-6-phosphate isomerase [EC:5.3.1.8]	2	2	1	1	1	1	1	1	1	2	2	2	1	2	1	1	1	0	1	0	0	0	0	1	1	0	1	1	1	1	3	1	1	1	5	2	4	2	1	1	0	1	0	1	1
K18301 | mexL; TetR/AcrR family transcriptional regulator, mexJK operon transcriptional repressor	0	0	0	0	0	0	0	0	0	0	0	0	0	0	0	0	0	0	0	0	0	0	0	0	0	0	0	0	0	0	0	0	0	0	0	0	0	0	0	0	0	1	1	0	0
K02042 | phnE; phosphonate transport system permease protein	0	0	0	0	0	0	0	0	0	0	0	0	0	0	0	0	0	0	0	0	0	0	0	0	0	0	0	0	2	2	2	0	0	0	0	0	0	2	0	0	0	0	0	2	1
K07045 | K07045; uncharacterized protein	0	0	0	0	0	0	0	0	0	0	0	0	0	0	0	0	0	0	0	1	1	1	1	0	0	0	0	0	0	0	0	0	0	0	0	0	0	0	0	0	0	0	0	0	0
K12518 | papC; outer membrane usher protein PapC	0	0	0	0	0	0	0	0	0	0	0	0	0	0	0	0	0	0	0	0	0	0	0	0	0	0	0	0	0	0	0	0	0	0	0	0	0	0	0	0	0	0	0	0	3
K00558 | DNMT1, dcm; DNA (cytosine-5)-methyltransferase 1 [EC:2.1.1.37]	2	1	2	2	2	1	1	5	2	8	8	8	4	0	1	4	4	0	5	1	0	2	3	1	1	2	0	0	0	1	1	0	0	1	0	1	1	1	0	1	0	0	2	2	1
K21974 | ycgZ; probable RcsB/C two-component-system connector	0	0	0	0	0	0	0	0	0	0	0	0	0	0	0	0	0	0	0	0	0	0	0	0	0	0	0	0	0	0	0	0	0	0	0	0	0	0	0	0	0	0	0	1	1
K18146 | adeB; multidrug efflux pump	0	0	0	0	0	0	0	0	0	0	0	0	0	0	0	0	0	0	0	0	0	0	0	0	0	0	0	0	0	0	0	0	0	0	0	0	0	0	0	0	0	0	1	0	0
K18898 | mdtE; membrane fusion protein, multidrug efflux system	0	0	0	0	0	0	0	0	0	0	0	0	1	1	0	1	0	0	0	0	0	0	0	0	0	0	0	0	0	0	0	0	0	0	0	0	0	0	0	0	0	0	0	0	1
K08483 | ptsI; phosphoenolpyruvate-protein phosphotransferase (PTS system enzyme I) [EC:2.7.3.9]	0	0	0	0	0	0	0	0	0	0	0	0	0	0	0	0	1	1	1	0	1	1	1	1	1	2	2	1	1	1	1	1	1	1	1	1	1	0	0	1	0	0	1	1	1
K03561 | exbB; biopolymer transport protein ExbB	2	3	2	2	2	2	2	2	2	2	2	2	2	2	3	2	0	0	0	0	0	0	0	0	0	0	0	0	0	0	0	0	0	0	0	0	0	0	0	2	3	2	4	2	2
K11179 | tusE, dsrC; tRNA 2-thiouridine synthesizing protein E [EC:2.8.1.-]	0	0	0	0	0	0	0	0	0	0	0	0	0	0	0	0	0	0	0	0	0	0	0	0	0	0	0	0	0	0	0	0	0	0	0	0	0	0	0	1	0	0	0	1	1
K18866 | vanXY; zinc D-Ala-D-Ala dipeptidase/carboxypeptidase [EC:3.4.13.22 3.4.17.14]	0	0	0	0	0	0	0	0	0	0	0	0	0	0	0	0	0	1	1	0	0	0	0	0	0	0	0	0	0	0	0	0	0	0	0	0	0	0	0	0	0	0	0	0	0
K05790 | wzzE; lipopolysaccharide biosynthesis protein WzzE	0	0	0	0	0	0	0	0	0	0	0	0	0	0	0	0	0	0	0	0	0	0	0	0	0	0	0	0	0	0	0	0	0	0	0	0	0	0	0	0	0	0	0	1	1
K02483 | K02483; two-component system, OmpR family, response regulator	1	0	0	0	0	0	0	0	0	0	0	0	0	0	0	0	9	4	9	5	6	8	5	4	5	4	4	2	4	5	6	4	5	4	1	5	4	6	3	3	3	4	9	7	6
K05807 | bamD; outer membrane protein assembly factor BamD	1	1	1	1	1	1	1	1	1	1	1	1	1	1	1	1	0	0	0	0	0	0	0	0	0	0	0	0	0	0	0	0	0	0	0	0	0	0	0	1	2	1	2	2	1
K07723 | ndoAI; CopG family transcriptional regulator / antitoxin EndoAI	0	0	0	0	0	0	0	0	0	0	0	0	0	0	0	0	0	0	0	0	0	0	0	0	0	0	0	0	0	0	1	0	0	0	0	0	0	0	0	0	0	0	0	0	0
K00901 | dgkA, DGK; diacylglycerol kinase (ATP) [EC:2.7.1.107]	0	0	0	0	0	0	0	0	0	0	0	0	0	0	0	0	0	0	0	0	0	0	0	0	0	0	0	0	0	0	0	0	0	0	0	0	0	0	0	0	0	1	0	0	0
K00020 | HIBADH, mmsB; 3-hydroxyisobutyrate dehydrogenase [EC:1.1.1.31]	0	0	0	0	0	0	0	0	0	0	0	0	0	0	0	0	0	0	0	0	0	0	0	0	0	0	0	0	0	0	0	1	1	1	0	1	1	1	0	0	1	2	1	2	3
K02079 | agaA; N-acetylgalactosamine-6-phosphate deacetylase [EC:3.5.1.25]	0	0	0	0	0	0	0	0	0	0	0	0	0	0	0	0	0	0	0	0	0	0	0	0	0	0	0	0	0	0	0	0	0	0	0	0	0	0	0	0	0	0	0	0	1
K02388 | flgC; flagellar basal-body rod protein FlgC	0	0	0	0	0	0	0	0	0	0	0	0	0	0	0	0	1	1	1	0	0	0	0	0	0	0	0	0	0	0	1	0	0	0	0	0	0	0	0	0	0	1	1	0	1
K02931 | RP-L5, MRPL5, rplE; large subunit ribosomal protein L5	1	1	1	1	1	1	1	1	1	1	1	1	1	1	1	1	1	1	1	1	1	1	1	1	1	1	1	1	1	1	1	1	1	1	1	1	1	1	1	1	1	1	1	1	1
K22223 | pgp; phosphoglycolate phosphatase [EC:3.1.3.18]	0	0	0	0	0	0	0	0	0	0	0	0	0	0	0	0	0	0	0	0	0	0	0	0	0	0	0	0	0	0	0	1	0	0	0	0	0	0	0	0	0	0	0	0	0
K03683 | rnt; ribonuclease T [EC:3.1.13.-]	0	0	0	0	0	0	0	0	0	0	0	0	0	0	0	0	0	0	0	0	0	0	0	0	0	0	0	0	0	0	0	0	0	0	0	0	0	0	0	1	0	0	1	1	1
K07751 | pepB; PepB aminopeptidase [EC:3.4.11.23]	0	0	0	0	0	0	0	0	0	0	0	0	0	0	0	0	0	0	0	0	0	0	0	0	0	0	0	0	0	0	0	0	0	0	0	0	0	0	0	1	0	0	0	1	1
K07113 | fxsA; UPF0716 protein FxsA	0	0	0	0	0	0	0	0	0	0	0	0	0	0	0	0	0	0	0	0	0	0	0	0	0	0	0	0	0	0	0	0	0	0	0	0	0	0	0	0	0	0	0	1	1
K20342 | comR; HTH-type transcriptional regulator, regulator for ComX	0	0	0	0	0	0	0	0	0	0	0	0	0	0	0	0	0	0	0	0	0	0	0	0	0	0	0	3	0	0	0	0	0	0	0	0	0	0	0	0	0	0	0	0	0
K01154 | hsdS; type I restriction enzyme, S subunit [EC:3.1.21.3]	4	1	1	3	3	4	3	0	5	4	4	4	4	3	8	8	7	7	0	0	2	5	2	0	4	2	1	1	1	1	0	0	0	1	0	2	0	0	1	1	0	0	0	1	2
K17995 | hydG; sulfhydrogenase subunit gamma (sulfur reductase) [EC:1.12.98.4]	0	0	0	0	0	0	0	0	0	0	0	0	0	0	0	0	0	1	0	1	1	1	1	0	0	0	0	0	0	0	0	0	0	0	0	0	0	0	0	0	0	0	0	0	0
K00973 | rfbA, rmlA, rffH; glucose-1-phosphate thymidylyltransferase [EC:2.7.7.24]	1	2	1	1	1	1	1	1	1	3	2	2	1	1	1	1	1	1	1	0	0	0	1	0	1	1	1	1	0	1	1	0	1	1	1	2	1	2	1	0	1	0	1	2	1
K19803 | lpxT; Kdo2-lipid A phosphotransferase [EC:2.7.4.29]	0	0	0	0	0	0	0	0	0	0	0	0	0	0	0	0	0	0	0	0	0	0	0	0	0	0	0	0	0	0	0	0	0	0	0	0	0	0	0	0	0	0	0	1	1
K00087 | ygeS, xdhA; xanthine dehydrogenase molybdenum-binding subunit [EC:1.17.1.4]	0	0	0	0	0	0	0	0	0	0	0	0	0	0	0	0	0	0	0	0	0	0	0	0	0	0	0	0	0	0	0	0	0	0	0	2	0	0	0	0	0	0	0	0	1
K16703 | wcaL, amsK; colanic acid/amylovoran biosynthesis glycosyltransferase [EC:2.4.-.-]	0	0	0	0	0	0	0	0	0	0	0	0	0	0	0	0	0	0	0	0	0	0	0	0	0	0	0	0	0	0	0	0	0	0	0	0	0	0	0	0	0	0	0	0	1
K21159 | sgcF, ncsF2, kedF; epoxide hydrolase	0	0	0	0	0	0	0	0	0	0	0	0	0	0	0	0	1	0	0	0	0	0	0	0	0	0	0	0	0	0	0	0	0	0	0	0	0	0	0	0	0	1	0	0	0
K03574 | mutT, NUDT15, MTH2; 8-oxo-dGTP diphosphatase [EC:3.6.1.55]	0	0	0	1	1	0	0	0	1	0	0	0	0	0	0	0	0	2	1	0	0	1	0	1	1	0	0	1	1	1	2	2	2	1	1	2	1	7	3	1	2	2	2	2	3
K02046 | cysU; sulfate/thiosulfate transport system permease protein	0	0	0	0	0	0	0	0	0	0	0	0	0	0	0	0	1	0	1	0	0	0	0	0	0	0	0	0	0	0	0	0	0	0	0	0	0	0	0	0	0	0	0	1	1
K10975 | allP; allantoin permease	0	0	0	0	0	0	0	0	0	0	0	0	0	0	0	0	0	0	0	0	0	0	0	0	0	0	0	0	0	0	0	0	1	0	0	0	0	0	0	0	0	0	0	1	1
K00054 | mvaA; hydroxymethylglutaryl-CoA reductase [EC:1.1.1.88]	0	0	0	0	0	0	0	0	0	0	0	0	0	0	0	0	0	0	0	0	0	0	0	1	1	1	1	1	1	1	0	0	1	1	0	0	0	0	0	0	0	0	0	0	0
K15583 | oppD; oligopeptide transport system ATP-binding protein	0	0	0	0	0	0	0	0	0	0	0	0	0	0	0	0	1	0	1	0	0	0	0	1	1	0	0	2	1	0	2	1	1	1	1	1	1	0	0	0	0	0	0	0	1
K07231 | K07231; putative iron-regulated protein	1	0	0	0	0	1	1	0	0	0	0	0	1	0	0	0	0	0	0	0	0	0	0	0	0	0	0	0	0	0	0	0	0	0	0	0	0	0	0	0	0	0	0	0	0
K10194 | togN; oligogalacturonide transport system permease protein	0	0	0	0	0	0	0	0	0	0	0	0	0	0	0	0	1	0	0	0	0	0	0	0	0	0	0	0	0	0	0	0	0	0	0	0	0	0	0	0	0	0	0	1	0
K22650 | bglJ; luxR family transcriptional regulator, regulator of transport and utilization of aryl beta-glucosides	0	0	0	0	0	0	0	0	0	0	0	0	0	0	0	0	0	0	0	0	0	0	0	0	0	0	0	0	0	0	0	0	0	0	0	0	0	0	0	0	0	0	0	1	1
K06333 | cotJB; spore coat protein JB	0	0	0	0	0	0	0	0	0	0	0	0	0	0	0	0	1	1	1	0	0	0	0	0	0	0	0	0	0	0	1	1	0	0	0	0	0	0	0	0	0	0	0	0	0
K08321 | lsrF; 3-hydroxy-5-phosphonooxypentane-2,4-dione thiolase [EC:2.3.1.245]	1	0	0	0	0	0	0	0	0	0	0	0	0	0	0	0	0	0	0	0	0	0	0	0	0	0	0	0	0	0	0	0	0	0	0	0	0	0	0	0	0	0	0	1	1
K07556 | ATPeAF2, ATPAF2, ATP12; ATP synthase mitochondrial F1 complex assembly factor 2	0	0	0	0	0	0	0	0	0	0	0	0	0	0	0	0	0	0	0	0	0	0	0	0	0	0	0	0	0	0	0	0	0	0	0	0	0	0	0	0	0	1	0	0	0
K18979 | queG; epoxyqueuosine reductase [EC:1.17.99.6]	2	2	1	1	1	1	1	1	0	2	2	2	1	0	1	0	4	0	0	0	0	0	0	0	0	0	0	1	0	0	1	1	1	1	0	0	0	0	0	0	0	0	1	1	1
K20276 | bapA; large repetitive protein	0	0	1	0	0	0	0	0	0	0	0	0	0	0	0	1	0	1	0	0	2	0	0	0	0	0	0	0	0	0	0	0	0	0	0	0	0	0	1	0	0	0	0	0	1
K13587 | cckA; two-component system, cell cycle sensor histidine kinase and response regulator CckA [EC:2.7.13.3]	0	0	0	0	0	0	0	0	0	0	0	0	0	0	0	0	0	0	0	0	0	0	0	0	0	0	0	0	0	0	0	0	0	0	0	0	0	0	0	1	0	8	1	1	0
K09963 | K09963; uncharacterized protein	0	0	0	0	0	0	0	0	0	0	0	0	0	0	0	0	1	0	0	0	0	0	0	1	0	0	0	0	1	2	5	0	3	4	3	2	0	1	0	0	0	0	0	0	0
K07300 | chaA, CAX; Ca2+:H+ antiporter	0	0	0	0	0	0	0	0	0	0	0	0	0	0	0	0	1	0	0	0	0	0	0	0	0	0	0	0	0	0	0	1	0	0	0	0	0	0	0	0	0	0	0	1	1
K16163 | K16163; maleylpyruvate isomerase [EC:5.2.1.4]	0	0	0	0	0	0	0	0	0	0	0	0	0	0	0	0	0	0	0	0	0	0	0	0	0	0	0	0	0	0	0	0	0	0	0	0	0	0	0	0	0	0	0	0	0
K16870 | wbbL; N-acetylglucosaminyl-diphospho-decaprenol L-rhamnosyltransferase [EC:2.4.1.289]	4	2	1	1	1	4	4	2	1	2	2	2	2	1	4	1	0	3	1	0	0	0	0	0	0	0	0	0	0	0	0	0	1	1	0	0	0	1	0	0	0	1	1	0	0
K07657 | phoB; two-component system, OmpR family, phosphate regulon response regulator PhoB	0	0	0	0	0	0	0	0	0	0	0	0	0	0	0	0	0	0	0	0	0	0	0	0	0	0	0	0	0	0	0	0	0	0	0	0	0	0	0	1	1	1	1	1	1
K02233 | E2.7.8.26, cobS, cobV; adenosylcobinamide-GDP ribazoletransferase [EC:2.7.8.26]	1	0	0	0	0	1	1	0	0	1	1	1	1	0	1	0	1	1	1	0	0	0	0	0	0	0	0	1	0	0	1	1	0	0	0	0	0	0	0	0	0	0	0	1	1
K03548 | perM; putative permease	0	0	0	0	0	0	0	0	0	0	0	0	0	0	0	0	0	0	0	0	0	0	0	1	1	0	0	1	0	0	0	0	2	3	0	0	0	0	0	1	0	0	0	1	1
K09773 | ppsR; [pyruvate, water dikinase]-phosphate phosphotransferase / [pyruvate, water dikinase] kinase [EC:2.7.4.28 2.7.11.33]	0	0	0	0	0	0	0	0	0	0	0	0	0	0	0	0	1	0	0	0	0	0	0	1	1	0	0	0	1	1	1	1	2	1	0	0	0	0	0	0	1	1	1	1	1
K00809 | DHPS, dys; deoxyhypusine synthase [EC:2.5.1.46]	0	0	0	0	0	0	0	0	0	0	0	0	0	0	0	0	0	0	0	0	0	0	0	0	0	0	0	0	0	0	0	0	0	0	0	0	0	0	0	0	0	1	0	0	0
K06933 | K06933; uncharacterized protein	0	0	0	0	0	0	0	0	0	0	0	0	0	0	0	0	2	0	0	0	0	0	0	0	0	0	0	0	0	0	0	0	0	0	0	0	0	0	0	0	0	0	0	0	0
K02680 | ppdB; prepilin peptidase dependent protein B	0	0	0	0	0	0	0	0	0	0	0	0	0	0	0	0	0	0	0	0	0	0	0	0	0	0	0	0	0	0	0	0	0	0	0	0	0	0	0	1	0	0	0	1	1
K01091 | gph; phosphoglycolate phosphatase [EC:3.1.3.18]	2	2	1	1	1	1	1	1	2	1	1	1	3	1	2	1	4	2	3	2	2	2	2	1	0	1	1	2	0	0	1	1	2	1	4	2	2	1	1	1	4	1	4	2	1
K02867 | RP-L11, MRPL11, rplK; large subunit ribosomal protein L11	1	1	1	1	1	1	1	1	1	1	1	1	1	1	1	1	1	1	1	1	1	1	1	1	1	1	1	1	1	1	1	1	1	1	1	1	1	1	1	1	1	1	1	1	1
K11938 | cof; HMP-PP phosphatase [EC:3.6.1.-]	0	0	0	0	0	0	0	0	0	0	0	0	0	0	0	0	0	0	0	0	0	0	0	0	0	0	0	0	0	0	0	0	0	0	0	0	0	0	0	0	0	0	0	1	1
K02385 | flbD; flagellar protein FlbD	0	0	0	0	0	0	0	0	0	0	0	0	0	0	0	0	1	1	1	0	0	0	0	0	0	0	0	0	0	0	1	0	0	0	0	0	0	0	0	0	0	0	0	0	0
K05796 | hydN; electron transport protein HydN	0	0	0	0	0	0	0	0	0	0	0	0	0	0	0	0	0	0	0	0	0	0	0	0	0	0	0	0	0	0	0	0	0	0	0	0	0	0	0	0	0	0	0	2	1
K19422 | epsD; glycosyltransferase EpsD [EC:2.4.-.-]	0	0	0	0	0	0	0	0	0	0	0	0	0	0	0	2	0	0	1	0	0	0	0	0	0	0	0	0	0	0	0	0	0	1	0	0	0	0	0	0	0	0	0	0	0
K10009 | tcyB, yecS; L-cystine transport system permease protein	0	0	0	0	0	0	0	0	0	0	0	0	0	0	0	0	0	0	0	0	0	0	0	1	1	1	1	0	0	0	0	1	0	0	0	0	0	0	0	0	0	0	0	1	1
K01714 | dapA; 4-hydroxy-tetrahydrodipicolinate synthase [EC:4.3.3.7]	1	1	1	1	1	1	1	1	1	1	1	1	1	1	2	1	3	1	2	1	1	1	1	1	1	1	1	0	1	0	1	1	1	1	1	2	0	1	1	1	1	2	1	2	1
K00427 | lldP, lctP; L-lactate permease	0	0	0	0	0	0	0	0	0	0	0	0	0	0	0	0	0	0	0	0	0	0	0	0	0	0	0	0	0	0	0	0	0	0	0	0	0	0	0	0	0	0	1	1	1
K13021 | ttuB; MFS transporter, ACS family, tartrate transporter	0	0	0	0	0	0	0	0	0	0	0	0	0	0	0	0	0	0	0	0	0	0	0	0	0	0	0	0	0	0	0	0	0	0	0	0	0	0	0	0	0	0	0	2	0
K13688 | chvB, cgs, ndvB; cyclic beta-1,2-glucan synthetase [EC:2.4.1.-]	0	0	0	0	0	0	0	0	0	0	0	0	0	0	0	0	1	0	0	0	0	0	0	0	0	0	0	0	0	0	1	0	0	0	0	0	0	0	0	0	0	0	1	1	0
K16693 | wzxE; enterobacterial common antigen flippase	0	0	0	0	0	0	0	0	0	0	0	0	0	0	0	0	0	0	0	0	0	0	0	0	0	0	0	0	0	0	0	0	0	0	0	0	0	0	0	0	0	0	0	1	1
K25137 | rlmL; 23S rRNA (guanine2445-N2)-methyltransferase [EC:2.1.1.173]	1	1	1	1	1	1	1	1	1	1	1	1	1	1	1	1	0	0	0	0	0	0	0	0	0	0	0	0	0	0	0	0	0	0	0	0	0	0	0	0	1	0	0	0	0
K03613 | rnfE; H+/Na+-translocating ferredoxin:NAD+ oxidoreductase subunit E	1	1	1	1	1	1	1	1	1	1	1	1	1	1	1	1	1	1	1	0	0	0	0	0	0	0	0	0	0	0	1	1	0	0	1	0	0	0	0	1	0	0	0	1	1
K16962 | yxeN; putative S-methylcysteine transport system permease protein	0	0	0	0	0	0	0	0	0	0	0	0	0	0	0	0	0	0	0	0	0	0	0	0	0	0	0	0	0	0	0	1	0	0	0	0	0	0	0	0	0	0	0	0	0
K00019 | BDH, bdhA; 3-hydroxybutyrate dehydrogenase [EC:1.1.1.30]	0	0	0	0	0	0	0	0	0	0	0	0	0	0	0	0	0	0	0	0	0	0	0	0	0	0	0	0	0	0	0	0	0	0	0	0	0	1	0	0	0	1	0	1	0
K03585 | acrA, mexA, adeI, smeD, mtrC, cmeA; membrane fusion protein, multidrug efflux system	1	1	1	1	1	1	1	1	2	1	1	1	2	2	1	2	0	0	0	0	0	0	0	0	0	0	0	0	0	0	0	0	0	0	0	0	0	0	0	0	2	2	4	4	3
K02387 | flgB; flagellar basal-body rod protein FlgB	0	0	0	0	0	0	0	0	0	0	0	0	0	0	0	0	1	1	1	0	0	0	0	0	0	0	0	0	0	0	1	0	0	0	0	0	0	0	0	0	0	1	1	0	1
K01926 | rex; redox-sensing transcriptional repressor	1	1	1	1	1	1	1	1	0	1	1	1	1	1	1	1	1	1	1	0	0	0	0	1	1	1	1	1	1	1	1	1	2	2	1	0	0	0	0	0	0	0	0	0	0
K01971 | ligD; bifunctional non-homologous end joining protein LigD [EC:6.5.1.1]	0	0	0	0	0	0	0	0	0	0	0	0	0	0	0	0	0	0	0	0	0	0	0	0	0	0	0	0	0	0	0	0	0	0	0	0	0	2	0	0	0	1	2	0	0
K16370 | pfkB; 6-phosphofructokinase 2 [EC:2.7.1.11]	0	0	0	0	0	0	0	0	0	0	0	0	0	0	0	0	0	0	0	0	0	0	0	0	0	0	0	0	0	0	0	0	0	0	0	0	0	0	0	0	0	1	0	1	1
K22723 | AUR1; inositol phosphorylceramide synthase catalytic subunit [EC:2.7.1.227]	0	1	0	0	0	0	0	0	1	0	0	0	1	0	0	0	0	0	0	0	0	0	0	0	0	0	0	0	0	0	0	0	0	0	0	0	0	0	0	0	0	0	0	0	0
K25308 | fhuD, ftsB, siuD; ferric hydroxamate/heme transport system substrate-binding protein	0	0	0	0	0	0	0	0	0	0	0	0	0	0	0	0	0	0	0	0	0	0	0	1	1	0	0	0	0	0	1	0	1	1	1	0	0	0	0	0	0	0	0	0	0
K21672 | ord; 2,4-diaminopentanoate dehydrogenase [EC:1.4.1.12 1.4.1.26]	0	0	0	0	0	0	0	0	0	0	0	0	0	0	0	0	0	0	0	0	0	0	0	0	0	0	0	0	0	0	0	0	0	0	0	0	0	0	0	0	0	0	0	0	0
K08278 | thrL; thr operon leader peptide	0	0	0	0	0	0	0	0	0	0	0	0	0	0	0	0	0	0	0	0	0	0	0	0	0	0	0	0	0	0	0	0	0	0	0	0	0	0	0	0	0	0	0	0	1
K01267 | DNPEP; aspartyl aminopeptidase [EC:3.4.11.21]	0	0	1	1	1	1	1	1	1	1	1	1	0	0	0	0	1	0	1	0	0	0	0	0	0	0	0	0	0	0	1	1	0	0	1	0	0	1	0	0	0	0	0	0	0
K08177 | oxlT; MFS transporter, OFA family, oxalate/formate antiporter	0	0	0	0	0	0	0	0	0	0	0	0	0	0	0	0	1	0	1	0	1	1	0	0	0	0	0	0	0	0	1	0	0	0	0	1	0	0	0	0	2	0	1	2	1
K02611 | paaC; ring-1,2-phenylacetyl-CoA epoxidase subunit PaaC [EC:1.14.13.149]	0	0	0	0	0	0	0	0	0	0	0	0	0	0	0	0	0	0	0	0	0	0	0	0	0	0	0	0	0	0	0	0	0	0	0	0	0	0	0	0	0	0	0	1	1
K09919 | K09919; uncharacterized protein	0	0	0	0	0	0	0	0	0	0	0	0	0	0	0	0	0	0	0	0	0	0	0	0	0	0	0	0	0	0	0	0	0	0	0	0	0	0	0	0	0	1	1	0	0
K09190 | K09190; uncharacterized protein	0	0	0	0	0	0	0	0	0	0	0	0	0	0	0	0	0	0	0	0	0	0	0	0	0	0	0	0	0	0	0	0	0	0	0	0	0	0	0	0	0	1	0	0	0
K02488 | pleD; two-component system, cell cycle response regulator [EC:2.7.7.65]	0	0	0	0	0	0	0	0	0	0	0	0	0	0	0	0	1	1	0	0	0	0	0	0	0	0	0	0	0	0	0	0	0	0	0	0	0	0	0	0	0	0	1	0	0
K02945 | RP-S1, rpsA; small subunit ribosomal protein S1	1	1	1	1	1	1	1	1	2	1	1	1	1	1	1	1	2	2	2	1	1	1	1	1	1	1	1	1	1	1	1	1	1	1	0	1	1	1	1	1	1	1	1	1	1
K17204 | eryE; erythritol transport system ATP-binding protein	0	0	0	0	0	0	0	0	0	0	0	0	0	0	0	0	0	0	0	0	0	0	0	0	0	0	0	0	0	0	0	0	0	0	0	0	0	0	0	0	0	0	0	1	0
K15051 | endA; DNA-entry nuclease	0	0	0	0	0	0	0	0	0	0	0	0	0	0	0	0	0	1	0	0	1	1	1	2	1	1	1	5	2	3	0	0	1	2	2	2	1	0	0	0	0	0	0	0	0
K22605 | baiA; 3alpha-hydroxycholanate dehydrogenase (NADP+) [EC:1.1.1.392]	0	0	0	0	0	0	0	0	0	0	0	0	0	0	0	0	0	0	0	0	0	0	0	0	0	0	0	0	0	0	0	1	0	0	0	0	0	0	0	0	0	0	0	0	0
K07056 | rsmI; 16S rRNA (cytidine1402-2'-O)-methyltransferase [EC:2.1.1.198]	2	2	2	2	2	2	2	2	1	2	2	2	2	2	2	2	1	1	1	1	1	1	1	1	1	1	1	1	1	1	1	1	1	1	1	1	1	1	1	1	2	1	1	1	1
K21830 | pchP; phosphorylcholine phosphatase	0	0	0	0	0	0	0	0	0	0	0	0	0	0	0	0	0	0	0	0	0	0	0	0	0	0	0	1	0	0	0	0	0	0	0	0	0	0	0	0	0	0	0	0	0
K07245 | pcoD; copper resistance protein D	0	0	0	0	0	0	0	0	0	0	0	0	0	0	0	0	0	0	0	0	0	0	0	0	0	0	0	0	0	0	0	0	0	0	0	0	0	0	0	0	0	1	0	1	1
K09796 | pccA; periplasmic copper chaperone A	0	0	0	0	0	0	0	0	0	0	0	0	0	0	0	0	0	0	0	0	0	0	0	0	0	0	0	0	0	0	0	0	0	0	0	0	0	1	0	0	0	2	2	0	0
K11139 | hlyE, clyA, sheA; hemolysin E	0	0	0	0	0	0	0	0	0	0	0	0	0	0	0	0	0	0	0	0	0	0	0	0	0	0	0	0	0	0	0	0	0	0	0	0	0	0	0	0	0	0	0	0	1
K13653 | K13653; AraC family transcriptional regulator	0	0	0	0	0	0	0	0	0	0	0	0	0	0	0	0	4	1	6	0	1	1	1	0	0	0	0	0	0	0	2	0	1	0	1	0	0	0	0	0	0	0	1	0	0
K00772 | mtaP, MTAP; 5'-methylthioadenosine phosphorylase [EC:2.4.2.28]	0	0	0	0	0	0	0	0	0	0	0	0	0	0	0	0	0	0	0	0	0	0	0	0	0	0	0	0	0	0	0	0	0	0	0	0	0	0	0	0	0	1	0	0	0
K07590 | RP-L7A, rplGB; large subunit ribosomal protein L7A	0	0	0	0	0	0	0	0	0	0	0	0	0	0	0	0	0	0	0	0	0	0	0	0	0	0	0	0	0	0	0	1	0	0	0	0	0	0	0	0	0	0	0	0	0
K15408 | coxAC; cytochrome c oxidase subunit I+III [EC:7.1.1.9]	0	0	0	0	0	0	0	0	0	0	0	0	0	0	0	0	0	0	0	0	0	0	0	0	0	0	0	0	0	0	0	0	0	0	0	0	0	0	0	0	0	1	0	0	0
K01907 | AACS, acsA; acetoacetyl-CoA synthetase [EC:6.2.1.16]	0	0	0	0	0	0	0	0	0	0	0	0	0	0	0	0	1	0	0	0	0	0	0	0	0	0	0	0	0	0	0	0	0	0	0	0	0	0	0	0	0	0	0	0	0
K12961 | diaA; DnaA initiator-associating protein	0	0	0	0	0	0	0	0	0	0	0	0	0	0	0	0	0	0	0	0	0	0	0	0	0	0	0	0	0	0	0	0	0	0	0	0	0	0	0	0	0	0	0	1	1
K10040 | peb1B, glnP, glnM; aspartate/glutamate/glutamine transport system permease protein	0	0	0	0	0	0	0	0	0	0	0	0	0	0	0	0	1	0	0	0	1	1	1	0	0	2	2	1	2	2	0	0	1	2	0	0	0	0	0	0	0	0	0	0	0
K01150 | endA; deoxyribonuclease I [EC:3.1.21.1]	0	0	0	0	0	0	0	0	0	0	0	0	0	0	0	0	0	0	0	0	0	0	0	0	0	0	0	0	0	0	0	0	0	0	0	0	0	0	0	0	1	0	0	1	1
K00761 | upp, UPRT; uracil phosphoribosyltransferase [EC:2.4.2.9]	0	0	0	0	0	0	0	0	0	0	0	0	0	0	0	0	1	1	1	1	1	1	1	1	1	1	1	1	1	1	1	1	1	1	1	1	1	1	1	1	1	0	1	1	1
K03855 | fixX; ferredoxin like protein	0	0	0	0	0	0	0	0	0	0	0	0	0	0	0	0	0	0	0	2	4	0	0	0	0	0	0	0	0	0	0	0	0	0	0	0	0	0	0	0	0	0	0	0	3
K16329 | psuG; pseudouridylate synthase [EC:4.2.1.70]	0	0	0	0	0	0	0	0	0	0	0	0	0	0	0	0	0	0	0	0	0	0	0	0	0	0	0	1	0	0	0	0	0	0	0	0	0	0	0	0	0	0	0	0	1
K05795 | terD; tellurium resistance protein TerD	0	0	0	0	0	0	0	0	0	2	2	2	0	0	0	0	0	5	3	0	0	0	0	0	0	0	0	0	0	0	0	0	0	0	0	0	0	0	0	1	0	0	0	0	0
K09065 | argF; N-acetylornithine carbamoyltransferase [EC:2.1.3.9]	0	0	0	0	0	0	0	0	0	0	0	0	0	0	0	0	0	0	0	0	0	0	0	0	0	0	0	0	0	0	0	0	0	0	0	0	0	0	0	0	0	0	1	0	0
K03806 | ampD; N-acetyl-anhydromuramoyl-L-alanine amidase [EC:3.5.1.28]	0	0	0	0	0	0	0	0	0	0	0	0	0	0	0	0	0	0	0	0	0	0	0	0	0	0	0	0	0	0	0	0	0	0	0	0	0	0	0	1	1	0	0	1	1
K00263 | E1.4.1.9; leucine dehydrogenase [EC:1.4.1.9]	0	0	0	0	0	0	0	0	0	0	0	0	0	0	0	0	0	0	0	0	0	0	0	0	0	0	0	0	0	0	0	0	0	0	0	0	0	0	0	0	0	0	1	0	0
K13640 | hspR; MerR family transcriptional regulator, heat shock protein HspR	0	0	0	0	0	0	0	0	0	0	0	0	0	0	0	0	0	0	0	1	1	1	1	0	0	0	0	0	0	0	0	0	0	0	0	1	1	1	1	0	0	0	0	0	0
K09987 | K09987; uncharacterized protein	0	0	0	0	0	0	0	0	0	0	0	0	0	0	0	0	0	0	0	0	0	0	0	0	0	0	0	0	0	0	0	0	0	0	0	0	0	0	0	0	0	1	0	0	0
K06405 | spoVAC; stage V sporulation protein AC	0	0	0	0	0	0	0	0	0	0	0	0	0	0	0	0	3	1	1	0	0	0	0	0	0	0	0	0	0	0	2	1	0	0	0	0	0	0	0	0	0	0	0	0	0
K06902 | UMF1; MFS transporter, UMF1 family	0	0	0	0	0	0	0	0	0	0	0	0	0	0	0	0	0	0	0	0	0	0	0	0	0	1	1	0	0	0	1	0	0	0	1	1	1	1	0	0	1	0	0	0	0
K00566 | mnmA, trmU; tRNA-uridine 2-sulfurtransferase [EC:2.8.1.13]	0	0	0	0	0	0	0	0	0	0	0	0	0	0	0	0	1	1	1	0	1	1	1	1	1	1	1	1	1	1	1	1	1	1	1	0	0	1	0	1	1	1	1	1	1
K12529 | ygfM; putative selenate reductase FAD-binding subunit	0	0	0	0	0	0	0	0	0	0	0	0	0	0	0	0	0	0	0	0	0	0	0	0	0	0	0	0	0	0	0	0	0	0	0	0	0	0	0	0	0	0	0	0	1
K10440 | rbsC; ribose transport system permease protein	0	0	0	0	0	0	0	0	0	0	0	0	0	0	0	0	0	0	1	0	0	0	0	0	0	0	0	0	0	0	0	1	0	0	0	0	0	0	0	4	0	0	0	5	3
K06012 | gpr; spore protease [EC:3.4.24.78]	0	0	0	0	0	0	0	0	0	0	0	0	0	0	0	0	1	1	1	0	0	0	0	0	0	0	0	0	0	0	1	1	0	0	0	0	0	0	0	0	0	0	0	0	0
K02048 | cysP; sulfate/thiosulfate transport system substrate-binding protein	0	0	0	0	0	0	0	0	0	0	0	0	0	0	0	0	0	0	0	0	0	0	0	0	0	0	0	0	0	0	0	0	0	0	0	0	0	0	0	0	0	0	0	1	1
K02863 | RP-L1, MRPL1, rplA; large subunit ribosomal protein L1	1	1	1	1	1	1	1	1	1	1	1	1	1	1	1	1	1	1	1	1	1	1	1	1	1	1	1	1	1	1	1	1	1	1	1	1	1	1	1	1	1	1	1	1	1
K02621 | parC; topoisomerase IV subunit A [EC:5.6.2.2]	0	0	0	0	0	0	0	0	0	0	0	0	0	0	0	0	0	0	0	0	0	0	0	1	1	1	1	1	1	1	1	1	1	1	1	0	0	0	0	1	1	1	1	1	1
K01819 | E5.3.1.26, lacA, lacB; galactose-6-phosphate isomerase [EC:5.3.1.26]	0	0	0	0	0	0	0	0	0	0	0	0	0	0	0	0	1	0	0	0	0	0	0	2	0	0	0	0	0	0	0	3	2	2	0	1	0	0	0	0	0	0	0	0	0
K16784 | bioM; biotin transport system ATP-binding protein [EC:7.6.2.-]	0	0	0	0	0	0	0	0	0	0	0	0	0	0	0	0	0	0	0	0	0	0	0	0	0	0	0	0	0	0	0	0	0	0	0	0	0	0	0	0	0	0	0	0	0
K23269 | purL; phosphoribosylformylglycinamidine synthase subunit PurL [EC:6.3.5.3]	0	0	0	0	0	0	0	0	0	0	0	0	0	0	0	0	0	0	0	0	0	0	0	1	1	1	1	0	0	0	0	0	1	1	0	0	0	1	0	0	0	1	0	0	0
K16899 | addB; ATP-dependent helicase/nuclease subunit B [EC:5.6.2.4 3.1.-.-]	1	1	1	1	1	1	1	0	1	1	1	1	1	1	1	1	1	1	1	0	0	0	0	1	1	1	1	1	1	1	1	1	1	1	0	1	1	0	0	0	0	1	0	0	0
K12254 | kauB; 4-guanidinobutyraldehyde dehydrogenase / NAD-dependent aldehyde dehydrogenase [EC:1.2.1.54 1.2.1.-]	0	0	0	0	0	0	0	0	0	0	0	0	0	0	0	0	0	0	0	0	0	0	0	0	0	0	0	0	0	0	0	0	0	0	0	0	0	0	0	0	0	0	1	0	0
K10543 | xylF; D-xylose transport system substrate-binding protein	0	0	0	0	0	0	0	0	0	0	0	0	0	0	0	0	1	0	0	0	0	0	0	0	0	0	0	0	0	0	0	0	0	0	0	0	0	0	0	1	0	0	0	1	1
K06951 | K06951; uncharacterized protein	0	0	0	0	0	0	0	0	0	0	0	0	0	0	0	0	0	1	0	0	0	0	0	0	0	0	0	0	0	0	0	0	0	0	0	0	0	0	0	0	0	0	0	0	0
K09955 | K09955; uncharacterized protein	3	5	0	0	0	4	4	1	2	5	5	5	0	3	6	4	2	0	1	0	0	0	0	0	0	0	0	0	0	0	0	0	0	0	0	0	0	0	0	0	0	0	0	0	0
K07157 | K07157; uncharacterized protein	0	0	0	0	0	0	0	0	0	0	0	0	0	0	0	0	0	0	0	0	0	0	0	0	0	0	0	0	0	0	0	0	0	0	0	0	0	1	0	0	0	1	1	0	0
K01754 | E4.3.1.19, ilvA, tdcB; threonine dehydratase [EC:4.3.1.19]	1	0	1	1	1	1	1	0	1	0	0	0	0	0	0	0	1	1	1	0	0	0	0	0	0	0	0	0	0	0	1	1	0	0	1	1	0	1	1	1	1	2	2	2	2
K03275 | waaO, rfaI; UDP-glucose:(glucosyl)LPS alpha-1,3-glucosyltransferase [EC:2.4.1.-]	0	0	0	0	0	0	0	0	0	0	0	0	0	0	0	0	0	0	0	0	0	0	0	0	0	0	0	0	0	0	0	0	0	0	0	0	0	0	0	0	0	0	0	0	1
K06212 | focA; formate transporter	0	0	0	0	0	0	0	0	0	0	0	0	0	0	0	0	0	0	0	0	0	0	0	0	0	0	0	0	0	0	0	0	0	0	0	0	0	0	0	1	0	0	0	1	1
K09803 | K09803; uncharacterized protein	0	0	0	0	0	0	0	0	0	0	0	0	0	0	0	0	0	1	0	0	0	0	0	0	0	0	0	0	0	0	0	0	0	0	0	0	0	0	0	0	0	1	0	0	0
K19119 | cas5d; CRISPR-associated protein Cas5d	0	0	0	0	0	0	0	0	0	1	1	1	0	0	1	0	0	0	1	0	0	1	0	0	0	0	0	0	0	0	0	0	0	0	1	2	0	0	0	0	0	0	0	0	0
K04653 | hypC; hydrogenase expression/formation protein HypC	1	0	0	0	0	0	0	0	0	0	0	0	0	0	0	0	1	0	0	1	1	1	1	0	0	0	0	0	0	0	0	0	0	0	0	0	0	0	0	0	2	0	0	1	2
K09812 | ftsE; cell division transport system ATP-binding protein	1	1	1	1	1	1	1	1	1	0	0	0	1	1	1	1	2	0	1	1	1	1	1	1	1	0	0	0	0	0	1	1	1	1	1	1	1	1	1	1	0	1	1	1	1
K18139 | oprM, emhC, ttgC, cusC, adeK, smeF, mtrE, cmeC, gesC; outer membrane protein, multidrug efflux system	2	1	0	0	0	2	2	0	1	1	1	1	1	1	3	1	0	0	0	0	0	0	0	0	0	0	0	0	0	0	0	0	0	0	0	0	0	0	0	0	2	4	1	3	1
K03492 | gmuR; GntR family transcriptional regulator, regulator of glucomannan utilization	0	0	0	0	0	0	0	0	0	0	0	0	0	0	0	0	1	0	0	0	0	0	0	2	2	1	1	0	3	2	0	0	1	2	1	1	1	0	0	0	0	0	0	1	0
K03589 | ftsQ; cell division protein FtsQ	1	1	1	1	1	1	1	1	1	0	0	0	1	1	1	1	1	1	1	1	1	1	1	1	1	1	1	1	1	1	1	1	1	1	1	1	1	1	1	1	1	1	1	1	1
K02568 | napB; nitrate reductase (cytochrome), electron transfer subunit	0	0	0	0	0	0	0	0	0	0	0	0	0	0	0	0	0	0	0	1	1	1	1	0	0	0	0	0	0	0	0	0	0	0	0	0	0	0	0	1	1	0	0	0	1
K17899 | oraS; D-ornithine 4,5-aminomutase subunit alpha [EC:5.4.3.5]	0	0	0	0	0	0	0	0	0	0	0	0	0	0	0	0	0	0	0	0	0	0	0	0	0	0	0	0	0	0	0	0	0	0	0	0	0	0	0	0	0	0	0	0	0
K02967 | RP-S2, MRPS2, rpsB; small subunit ribosomal protein S2	1	1	1	1	1	1	1	1	1	1	1	1	1	1	1	1	1	1	1	1	1	1	1	1	1	1	1	1	1	1	1	1	1	1	1	1	1	1	1	1	1	1	1	1	1
K23537 | nupA; general nucleoside transport system ATP-binding protein	0	0	0	0	0	0	0	0	0	0	0	0	0	0	0	0	3	0	0	0	0	0	0	0	0	0	0	1	1	0	1	1	1	1	0	1	0	1	0	0	1	0	0	0	0
K03666 | hfq; host factor-I protein	0	0	0	0	0	0	0	0	0	0	0	0	0	0	0	0	1	0	0	0	0	0	0	0	0	0	0	0	0	0	1	1	0	0	0	0	0	0	0	1	1	1	1	1	1
K13990 | FTCD; glutamate formiminotransferase / formiminotetrahydrofolate cyclodeaminase [EC:2.1.2.5 4.3.1.4]	0	0	0	0	0	0	0	0	1	1	1	1	0	0	0	0	0	0	0	0	0	0	0	0	0	0	0	0	0	0	0	0	0	0	0	0	0	0	0	0	0	0	0	0	0
K00385 | asrC; anaerobic sulfite reductase subunit C	0	0	0	0	0	0	0	0	0	0	0	0	0	0	0	0	3	2	0	0	0	0	0	0	0	0	0	0	0	0	1	2	0	0	0	0	0	0	0	0	0	0	0	0	0
K02417 | fliN; flagellar motor switch protein FliN	0	0	0	0	0	0	0	0	0	0	0	0	0	0	0	0	1	1	1	0	0	0	0	0	0	0	0	0	0	0	1	0	0	0	0	0	0	0	0	0	0	1	1	0	1
K03819 | wcaB; putative colanic acid biosynthesis acetyltransferase WcaB [EC:2.3.1.-]	0	0	0	0	0	0	0	0	0	0	0	0	0	0	0	0	0	0	0	0	0	0	0	0	0	0	0	0	0	0	0	0	0	0	0	0	0	0	0	0	0	0	0	0	1
K01791 | wecB; UDP-N-acetylglucosamine 2-epimerase (non-hydrolysing) [EC:5.1.3.14]	1	2	1	0	0	0	0	0	0	0	0	0	1	0	0	1	1	0	1	0	0	1	0	1	1	1	1	0	1	1	1	1	1	1	0	0	0	0	0	0	0	1	1	1	1
K01659 | prpC; 2-methylcitrate synthase [EC:2.3.3.5]	0	0	0	0	0	0	0	0	0	0	0	0	0	0	0	0	0	0	0	0	0	0	0	0	0	0	0	0	0	0	0	0	0	0	0	0	0	0	0	0	0	1	1	0	1
K17202 | K17202, eryG; erythritol transport system substrate-binding protein	0	0	0	0	0	0	0	0	0	0	0	0	0	0	0	0	0	0	0	0	0	0	0	0	0	0	0	0	0	0	0	0	0	0	0	0	0	0	0	0	0	0	0	1	0
K00595 | cobL-cbiET; precorrin-6B C5,15-methyltransferase / cobalt-precorrin-6B C5,C15-methyltransferase [EC:2.1.1.132 2.1.1.289 2.1.1.196]	2	0	0	0	0	1	1	0	0	1	1	1	1	0	0	0	0	1	1	0	0	0	0	0	0	0	0	0	0	0	0	0	0	0	0	0	0	0	0	0	0	0	0	0	0
K10538 | araH; L-arabinose transport system permease protein	0	0	0	0	0	0	0	0	0	0	0	0	0	0	0	0	0	0	0	0	0	0	0	0	0	0	0	0	0	0	0	0	0	0	0	0	0	0	0	1	0	0	0	1	1
K01235 | aguA; alpha-glucuronidase [EC:3.2.1.139]	0	1	0	0	0	1	1	0	1	1	1	1	0	1	1	1	2	0	0	0	0	0	0	0	0	0	0	0	0	0	0	0	0	0	0	0	0	0	0	0	0	0	1	0	0
K01641 | HMGCS; hydroxymethylglutaryl-CoA synthase [EC:2.3.3.10]	0	0	0	0	0	0	0	0	0	0	0	0	0	0	0	0	0	0	0	0	0	0	0	1	1	1	1	1	1	1	0	0	1	1	0	0	0	0	0	0	0	0	0	0	0
K18917 | mrx1; mycoredoxin [EC:1.20.4.3]	0	0	0	0	0	0	0	0	0	0	0	0	0	0	0	0	0	0	0	0	0	0	0	0	0	0	0	0	0	0	0	0	0	0	0	0	0	1	0	0	0	0	0	0	0
K01258 | pepT; tripeptide aminopeptidase [EC:3.4.11.4]	1	1	1	1	1	1	1	1	1	1	1	1	1	1	1	1	1	0	1	1	1	1	1	1	1	1	1	1	2	2	1	2	2	1	1	2	2	0	0	0	4	1	0	1	1
K20608 | tet; tetrahedral aminopeptidase [EC:3.4.11.-]	0	0	0	0	0	0	0	0	0	0	0	0	0	0	0	0	0	0	0	1	1	1	1	0	0	0	0	0	0	0	0	0	1	1	0	0	0	0	0	0	0	0	0	0	1
K22330 | tyrDC; tyrosine decarboxylase [EC:4.1.1.25]	0	0	0	0	0	0	0	0	0	0	0	0	0	0	0	0	0	0	0	0	0	0	0	0	0	0	0	0	1	0	0	0	1	2	0	0	0	0	0	0	0	0	0	0	0
K07777 | degS; two-component system, NarL family, sensor histidine kinase DegS [EC:2.7.13.3]	0	0	0	0	0	0	0	0	0	0	0	0	0	0	0	0	0	0	0	0	0	0	0	0	0	0	0	0	0	0	1	0	0	0	0	0	0	0	0	0	0	0	0	0	0
K20847 | g2d; glucan 1,6-alpha-isomaltosidase [EC:3.2.1.94]	0	0	0	0	0	0	0	0	0	0	0	0	0	0	0	0	1	0	0	0	0	0	0	0	0	0	0	0	0	0	0	0	0	0	0	0	0	0	0	0	0	0	0	0	0
K12138 | hyfC; hydrogenase-4 component C [EC:1.-.-.-]	0	0	0	0	0	0	0	0	0	0	0	0	0	0	0	0	0	0	0	0	0	0	0	0	0	0	0	0	0	0	0	0	0	0	0	0	0	0	0	0	0	0	0	0	1
K02457 | gspH; general secretion pathway protein H	0	0	0	0	0	0	0	0	0	0	0	0	0	0	0	0	0	0	0	0	0	0	0	0	0	0	0	0	0	0	0	0	0	0	0	0	0	0	0	0	0	1	1	1	0
K07696 | nreC; two-component system, NarL family, response regulator NreC	0	0	0	0	0	0	0	0	0	0	0	0	0	0	0	0	0	0	0	0	0	0	0	0	0	0	1	0	0	0	0	0	0	0	0	0	0	0	0	0	0	0	0	0	0
K15532 | yteR, yesR; unsaturated rhamnogalacturonyl hydrolase [EC:3.2.1.172]	0	3	1	1	1	1	1	3	5	1	1	1	0	8	10	4	0	0	0	0	0	0	0	0	0	0	0	0	0	0	0	0	1	0	0	0	0	0	0	0	0	0	0	1	0
K04754 | mlaA, vacJ; phospholipid-binding lipoprotein MlaA	0	0	0	0	0	0	0	0	0	0	0	0	0	0	0	0	0	0	0	0	0	0	0	0	0	0	0	0	0	0	0	0	0	0	0	0	0	0	0	1	1	0	1	1	1
K07320 | prmB; ribosomal protein L3 glutamine methyltransferase [EC:2.1.1.298]	0	0	0	0	0	0	0	0	0	0	0	0	0	0	0	0	0	0	0	0	0	0	0	0	0	0	0	0	0	0	0	0	0	0	0	0	0	0	0	1	1	0	1	1	1
K06446 | DCAA; acyl-CoA dehydrogenase [EC:1.3.99.-]	0	0	0	0	0	0	0	0	0	0	0	0	0	0	0	0	0	0	0	0	0	0	0	0	0	0	0	0	0	0	0	0	0	0	0	0	0	0	0	0	0	1	0	0	0
K02316 | dnaG; DNA primase [EC:2.7.7.101]	3	1	1	5	5	2	2	1	4	1	2	2	2	2	3	2	1	3	1	1	1	1	1	1	1	1	1	1	1	1	1	1	1	1	1	1	1	1	1	1	2	1	1	1	1
K18921 | hokB; protein HokB	0	0	0	0	0	0	0	0	0	0	0	0	0	0	0	0	0	0	0	0	0	0	0	0	0	0	0	0	0	0	0	0	0	0	0	0	0	0	0	0	0	0	0	0	1
K01465 | URA4, pyrC; dihydroorotase [EC:3.5.2.3]	1	1	1	1	1	1	1	1	1	1	1	1	1	1	1	1	1	1	1	1	1	1	1	1	1	1	1	0	1	1	1	1	1	1	1	1	1	1	1	0	0	0	1	0	0
K00765 | hisG; ATP phosphoribosyltransferase [EC:2.4.2.17]	1	1	1	1	1	1	1	1	1	1	1	1	1	1	1	1	1	1	1	1	1	1	1	0	0	0	0	0	0	0	1	0	0	0	1	1	1	1	1	1	1	1	1	1	1
K06141 | tsgA; MFS transporter, TsgA protein	0	0	0	0	0	0	0	0	0	0	0	0	0	0	0	0	0	0	0	0	0	0	0	0	0	0	0	0	0	0	0	0	0	0	0	0	0	0	0	0	0	0	0	1	1
K07733 | alpA; prophage regulatory protein	1	0	1	1	1	2	2	0	0	0	0	0	0	0	0	0	0	0	0	0	0	0	0	0	0	0	0	0	0	0	0	0	0	0	0	0	0	0	0	3	1	1	2	2	1
K05822 | dapH, dapD; tetrahydrodipicolinate N-acetyltransferase [EC:2.3.1.89]	0	0	0	0	0	0	0	0	0	0	0	0	0	0	0	0	0	0	0	0	0	0	0	1	1	1	1	0	1	0	0	0	1	0	0	0	0	0	0	0	0	0	0	0	0
K02231 | cobP, cobU; adenosylcobinamide kinase / adenosylcobinamide-phosphate guanylyltransferase [EC:2.7.1.156 2.7.7.62]	1	0	0	0	0	1	1	0	0	1	1	1	1	0	1	0	2	2	2	0	0	0	0	0	0	0	0	1	0	0	2	2	0	0	0	0	0	0	0	0	0	0	0	1	1
K03839 | fldA, nifF, isiB; flavodoxin I	1	1	1	1	1	1	1	1	0	1	1	1	0	0	2	0	0	0	0	0	0	0	0	0	0	0	0	0	0	0	0	0	0	0	0	0	0	0	0	1	0	0	0	3	2
K07269 | ytfB; cell division protein YtfB	0	0	0	0	0	0	0	0	0	0	0	0	0	0	0	0	0	0	0	0	0	0	0	0	0	0	0	0	0	0	0	0	0	0	0	0	0	0	0	0	0	0	0	1	1
K14379 | ACP5; tartrate-resistant acid phosphatase type 5 [EC:3.1.3.2]	0	0	0	0	0	0	0	0	2	0	0	0	1	1	1	1	0	0	0	0	0	0	0	0	0	0	0	0	0	0	0	0	0	0	0	0	0	0	0	0	0	0	0	0	0
K11962 | urtD; urea transport system ATP-binding protein	0	0	0	0	0	0	0	0	0	0	0	0	0	0	0	0	0	0	0	0	0	0	0	0	0	0	0	0	0	0	0	0	0	0	0	0	0	0	0	0	0	0	0	1	0
K02395 | flgJ; peptidoglycan hydrolase FlgJ	2	1	0	0	0	1	1	0	2	2	2	2	2	1	1	1	1	0	3	1	2	1	1	2	2	5	5	1	2	2	1	0	6	6	0	0	0	0	0	0	0	1	1	0	1
K21556 | malR; CRP/FNR family transcriptional regulator, polysaccharide utilization system transcription regulator	1	1	1	1	1	1	1	1	0	1	1	1	1	1	1	1	0	0	0	0	0	0	0	0	0	0	0	0	0	0	0	0	0	0	0	0	0	0	0	0	0	0	0	0	0
K00532 | E1.12.7.2; ferredoxin hydrogenase [EC:1.12.7.2]	0	0	0	0	0	0	0	0	0	0	0	0	0	0	0	0	1	0	0	0	0	0	0	0	0	0	0	0	0	0	1	1	0	0	0	0	0	0	0	0	0	0	0	0	0
K17209 | iatP; inositol transport system permease protein	0	0	0	0	0	0	0	0	0	0	0	0	0	0	0	0	0	0	0	0	0	0	0	0	0	0	0	0	0	0	0	0	0	0	0	0	0	0	0	0	0	0	0	0	1
K15831 | hycF; formate hydrogenlyase subunit 6	0	0	0	0	0	0	0	0	0	0	0	0	0	0	0	0	0	0	0	0	0	0	0	0	0	0	0	0	0	0	0	0	0	0	0	0	0	0	0	0	0	0	0	1	1
K00810 | UBIAD1; menadiol prenyltransferase [EC:2.5.1.-]	0	0	0	0	0	0	0	0	0	0	0	0	1	0	0	0	0	0	0	0	0	0	0	0	0	0	0	0	0	0	0	0	0	0	0	0	0	0	0	0	0	0	0	0	0
K01029 | scoB; 3-oxoacid CoA-transferase subunit B [EC:2.8.3.5]	0	0	0	0	0	0	0	0	0	0	0	0	0	0	0	0	0	0	0	0	0	0	0	0	0	0	0	0	0	0	0	0	0	0	0	0	0	1	0	0	0	2	1	1	0
K01955 | carB, CPA2; carbamoyl-phosphate synthase large subunit [EC:6.3.5.5]	1	1	1	1	1	1	1	1	1	1	1	1	1	1	1	1	1	2	2	1	0	0	0	1	1	0	0	0	1	1	1	1	1	1	1	1	1	1	1	0	1	1	1	1	1
K02474 | wbpO; UDP-N-acetyl-D-glucosamine/UDP-N-acetyl-D-galactosamine dehydrogenase [EC:1.1.1.136 1.1.1.-]	2	1	1	0	0	1	1	1	0	1	1	1	1	0	0	2	0	0	1	1	0	0	0	0	0	0	0	0	0	0	0	1	0	0	0	0	0	0	0	0	1	0	1	0	0
K20391 | plcR; HTH-type transcriptional regulator, pleiotropic regulator of extracellular virulence genes	0	0	0	0	0	0	0	0	0	0	0	0	0	0	0	0	0	0	0	0	0	0	0	0	0	1	1	0	0	0	0	0	2	0	0	0	0	0	0	0	0	0	0	0	0
K01482 | DDAH, ddaH; dimethylargininase [EC:3.5.3.18]	0	0	0	0	0	0	0	0	0	0	0	0	0	0	0	0	0	0	0	0	1	2	1	0	0	0	0	0	0	0	0	0	0	0	0	0	0	1	0	0	0	0	0	0	0
K01698 | hemB, ALAD; porphobilinogen synthase [EC:4.2.1.24]	0	0	0	0	0	0	0	0	0	0	0	0	0	0	0	0	1	1	1	0	0	0	0	0	0	0	0	1	0	0	1	1	0	0	1	0	0	1	0	1	1	1	1	1	1
K18955 | whiB1_2_3_4; WhiB family transcriptional regulator, redox-sensing transcriptional regulator	0	0	0	0	0	0	0	0	0	0	0	0	0	0	0	0	0	0	0	0	0	0	0	0	0	0	0	0	0	0	0	0	0	0	0	0	0	2	1	0	0	0	0	0	0
K21453 | icaR; TetR/AcrR family transcriptional regulator, biofilm operon repressor	0	0	0	0	0	0	0	0	0	0	0	0	0	0	0	0	1	0	0	0	0	0	0	0	0	0	0	0	0	0	0	0	0	0	0	0	0	0	0	0	0	0	0	0	0
K03533 | torD; TorA specific chaperone	0	0	0	0	0	0	0	0	0	0	0	0	0	0	0	0	0	0	0	0	0	0	0	0	0	0	0	0	0	0	0	0	0	0	0	0	0	0	0	0	0	0	0	0	1
K21993 | fdhC; formate transporter	0	0	1	1	1	1	1	1	0	1	1	1	0	0	0	0	1	0	0	0	1	1	0	0	0	0	0	0	0	0	0	0	2	1	0	0	0	0	0	1	1	0	0	0	0
K19504 | gfrE; glucoselysine-6-phosphate deglycase	0	0	0	0	0	0	0	0	0	0	0	0	0	0	0	0	0	0	1	0	0	0	0	0	0	0	0	0	0	0	0	0	1	1	1	1	1	0	0	0	0	0	0	1	0
K03709 | troR; DtxR family transcriptional regulator, Mn-dependent transcriptional regulator	0	0	0	0	0	0	0	0	0	0	0	0	0	0	0	0	0	0	0	0	0	0	1	1	1	1	1	1	0	0	0	0	1	1	0	1	1	2	0	0	0	0	0	0	0
K00220 | tyrC; cyclohexadieny/prephenate dehydrogenase [EC:1.3.1.43 1.3.1.12]	0	0	0	0	0	0	0	0	0	0	0	0	0	0	0	0	0	0	0	0	0	0	0	0	0	0	0	0	0	0	0	0	0	0	0	0	0	0	0	0	0	1	0	0	0
K00612 | nodU; carbamoyltransferase [EC:2.1.3.-]	0	1	0	0	0	0	0	0	0	0	0	0	0	0	0	0	0	0	0	0	0	0	0	0	0	0	0	0	0	0	0	0	0	0	0	0	0	0	0	0	0	0	0	0	0
K09951 | cas2; CRISPR-associated protein Cas2	1	0	0	0	0	0	0	0	2	1	1	1	0	0	1	1	3	3	5	0	0	1	0	2	2	3	3	2	6	4	2	2	2	1	2	1	0	0	1	1	0	1	0	1	1
K15736 | lhgO; (S)-2-hydroxyglutarate dehydrogenase [EC:1.1.5.13]	0	0	0	0	0	0	0	0	0	0	0	0	0	0	0	0	0	0	0	0	0	0	0	0	0	0	0	0	0	0	0	0	0	0	0	0	0	0	0	0	0	0	0	1	1
K06024 | scpB; segregation and condensation protein B	0	0	0	0	0	0	0	0	0	0	0	0	0	0	0	0	1	1	1	1	1	1	1	1	1	1	1	1	1	1	1	1	1	1	1	1	1	1	0	0	0	1	1	0	0
K01999 | livK; branched-chain amino acid transport system substrate-binding protein	0	0	0	0	0	0	0	0	0	0	0	0	0	0	0	0	3	1	0	0	0	0	0	0	0	0	0	1	0	0	1	0	0	0	1	1	1	2	0	0	0	0	0	5	2
K00856 | ADK, adoK; adenosine kinase [EC:2.7.1.20]	1	1	0	0	0	0	0	0	0	0	0	0	1	1	1	1	0	0	0	0	0	0	0	0	0	0	0	0	0	0	0	0	0	0	0	0	0	0	0	0	0	1	1	0	0
K19165 | phd; antitoxin Phd	0	0	0	0	0	0	0	0	0	0	0	0	0	0	0	0	0	0	0	0	0	0	0	0	0	0	0	0	0	0	0	0	0	0	0	0	0	0	0	0	0	0	0	1	0
K03314 | nhaB; Na+:H+ antiporter, NhaB family	0	0	0	0	0	0	0	0	0	0	0	0	0	0	0	0	0	0	0	0	0	0	0	0	0	0	0	0	0	0	0	0	0	0	0	0	0	0	0	1	0	0	0	1	1
K00169 | porA; pyruvate ferredoxin oxidoreductase alpha subunit [EC:1.2.7.1]	0	0	0	0	0	0	0	0	0	0	0	0	0	0	0	0	0	0	0	1	1	1	1	0	0	0	0	0	0	0	0	0	0	0	0	0	0	0	0	0	1	0	0	0	0
K07264 | arnT, pmrK; 4-amino-4-deoxy-L-arabinose transferase [EC:2.4.2.43]	0	0	0	0	0	0	0	0	0	0	0	0	0	0	0	0	0	0	0	0	0	0	0	0	0	0	0	0	0	0	0	0	0	0	0	0	0	0	0	0	0	0	0	1	1
K07484 | K07484; transposase	0	0	1	0	0	0	0	0	0	0	0	0	1	1	1	0	2	1	1	0	0	0	0	0	0	0	2	1	0	1	0	0	0	0	0	0	0	0	0	0	0	0	0	0	2
K16325 | nupX; nucleoside permease	0	0	0	0	0	0	0	0	0	0	0	0	0	0	0	0	0	0	0	0	0	0	0	0	0	0	0	0	0	0	0	0	0	0	0	0	0	0	0	0	0	0	0	0	1
K02469 | gyrA; DNA gyrase subunit A [EC:5.6.2.2]	1	1	1	1	1	1	1	1	1	1	1	1	1	1	1	1	1	1	1	1	1	1	1	1	1	1	1	1	1	1	1	1	1	1	1	1	1	1	1	1	1	1	1	1	1
K00840 | astC; succinylornithine aminotransferase [EC:2.6.1.81]	0	0	0	0	0	0	0	0	0	0	0	0	0	0	0	0	0	0	0	0	0	0	0	0	0	0	0	0	0	0	0	0	0	0	0	0	0	0	0	0	0	0	0	1	1
K07062 | fitB; toxin FitB [EC:3.1.-.-]	0	0	0	0	0	0	0	0	0	0	0	0	0	0	0	0	0	0	0	0	0	1	1	0	0	0	0	0	0	0	0	0	0	0	0	0	0	0	0	0	0	0	0	0	0
K18530 | frvX; putative aminopeptidase FrvX [EC:3.4.11.-]	0	0	0	0	0	0	0	0	0	0	0	0	0	0	0	0	0	0	0	0	0	0	0	0	0	0	0	0	0	0	0	0	0	0	0	0	0	0	0	0	0	0	0	0	1
K11960 | urtB; urea transport system permease protein	0	0	0	0	0	0	0	0	0	0	0	0	0	0	0	0	0	0	0	0	0	0	0	0	0	0	0	0	0	0	0	0	0	0	0	0	0	0	0	0	0	0	0	1	0
K18922 | hokE; protein HokE	0	0	0	0	0	0	0	0	0	0	0	0	0	0	0	0	0	0	0	0	0	0	0	0	0	0	0	0	0	0	0	0	0	0	0	0	0	0	0	0	0	0	0	1	3
K03651 | cpdA; 3',5'-cyclic-AMP phosphodiesterase [EC:3.1.4.53]	0	0	0	0	0	0	0	0	0	0	0	0	1	1	0	0	0	0	0	0	0	0	0	0	0	0	0	0	2	1	0	0	0	0	0	0	0	2	0	1	0	0	0	2	1
K10026 | queE; 7-carboxy-7-deazaguanine synthase [EC:4.3.99.3]	1	1	1	1	1	1	1	1	0	1	1	1	1	1	1	1	1	0	0	1	1	1	1	0	0	0	0	0	0	0	0	0	0	0	0	0	0	0	0	1	0	1	1	1	1
K00881 | alsK; allose kinase [EC:2.7.1.55]	0	0	0	0	0	0	0	0	0	0	0	0	0	0	0	0	0	0	1	0	0	0	0	0	0	0	0	0	0	0	0	0	0	0	0	0	0	0	0	0	0	0	0	0	0
K07115 | rlmJ; 23S rRNA (adenine2030-N6)-methyltransferase [EC:2.1.1.266]	0	0	0	0	0	0	0	0	0	0	0	0	0	0	0	0	0	0	0	0	0	0	0	0	0	0	0	0	0	0	0	0	0	0	0	0	0	0	0	1	0	0	1	1	1
K11605 | sitC; manganese/iron transport system permease protein	0	0	0	0	0	0	0	0	0	0	0	0	0	0	0	0	0	0	0	0	0	0	0	0	0	0	0	0	0	0	0	0	0	0	0	0	0	0	0	1	0	0	0	1	0
K16348 | ecnB; entericidin B	0	0	0	0	0	0	0	0	0	0	0	0	0	0	0	0	0	0	0	0	0	0	0	0	0	0	0	0	0	0	0	0	0	0	0	0	0	0	0	0	2	0	1	1	1
K16787 | ecfA2; energy-coupling factor transport system ATP-binding protein [EC:7.-.-.-]	0	0	0	0	0	0	0	0	0	0	0	0	0	0	0	0	1	1	1	1	1	1	1	1	1	1	1	1	1	1	1	1	1	1	1	0	0	0	0	0	0	0	0	0	0
K16786 | ecfA1; energy-coupling factor transport system ATP-binding protein [EC:7.-.-.-]	0	0	0	0	0	0	0	0	0	0	0	0	0	0	0	0	1	1	1	1	1	1	1	1	1	1	1	1	1	1	1	1	1	1	1	0	0	0	0	0	0	0	0	0	0
K13938 | folM; dihydromonapterin reductase / dihydrofolate reductase [EC:1.5.1.50 1.5.1.3]	0	0	0	0	0	0	0	0	0	0	0	0	0	0	0	0	0	0	0	0	0	0	0	0	0	0	0	0	0	0	0	0	0	0	0	0	0	0	0	0	0	0	0	1	1
K22043 | czrA; ArsR family transcriptional regulator, zinc-responsive transcriptional repressor	0	0	0	0	0	0	0	0	0	0	0	0	0	0	0	0	0	0	0	0	0	0	0	0	0	0	0	0	0	0	0	0	1	1	0	0	0	0	0	0	0	0	0	0	0
K19423 | epsE; glycosyltransferase EpsE [EC:2.4.-.-]	0	0	0	0	0	0	0	0	0	0	0	0	0	0	0	1	0	0	0	0	0	0	0	0	0	0	0	0	0	0	0	0	0	1	0	0	0	0	0	0	0	0	0	0	0
K13626 | fliW; flagellar assembly factor FliW	0	0	0	0	0	0	0	0	0	0	0	0	0	0	0	0	1	1	1	0	0	0	0	0	0	0	0	0	0	0	1	0	0	0	0	0	0	0	0	0	0	0	0	0	0
K21749 | CMAS; N-acylneuraminate/3-deoxy-D-glycero-D-galacto-nononate cytidylyltransferase [EC:2.7.7.43 2.7.7.92]	1	0	0	0	0	0	0	0	0	0	0	0	0	0	0	0	0	0	0	0	0	0	0	0	0	0	0	0	0	0	0	0	0	0	0	0	0	0	0	0	0	0	0	0	0
K24040 | ecfTA; energy-coupling factor transport system permease/ATP-binding protein [EC:7.-.-.-]	0	0	0	0	0	0	0	0	0	0	0	0	0	0	0	0	0	0	0	0	0	0	0	0	0	0	0	0	0	0	0	0	0	0	0	0	0	0	2	0	0	0	0	0	0
K00763 | pncB, NAPRT1; nicotinate phosphoribosyltransferase [EC:6.3.4.21]	0	1	1	1	1	1	1	1	1	0	0	0	1	0	0	0	1	1	1	1	1	1	1	1	1	1	2	1	1	1	1	1	1	1	1	1	1	1	1	0	1	1	1	1	1
K22318 | oleB; cis-3-alkyl-4-acyloxetan-2-one decarboxylase [EC:4.1.1.114]	0	0	0	0	0	0	0	0	0	0	0	0	0	0	0	0	0	0	0	0	0	0	0	0	0	0	0	0	0	0	0	0	0	0	0	0	0	0	0	0	0	0	1	0	0
K07397 | yhfA; putative redox protein	1	0	0	0	0	0	0	0	0	0	0	0	0	0	0	0	0	0	0	0	0	0	0	0	0	1	1	0	1	0	0	0	0	0	0	0	0	0	0	0	0	0	1	1	1
K25158 | ecsA; ABC-2 type transport system ATP-binding protein	0	0	0	0	0	0	0	0	0	0	0	0	0	0	0	0	0	0	0	0	0	0	0	1	1	1	1	1	1	1	0	0	1	1	0	0	0	0	0	0	0	0	0	0	0
K01223 | E3.2.1.86B, bglA; 6-phospho-beta-glucosidase [EC:3.2.1.86]	0	0	0	0	0	0	0	0	0	0	0	0	0	0	0	0	9	0	2	0	0	0	0	2	3	0	0	1	3	3	15	1	7	10	12	1	1	2	0	0	0	0	0	7	4
K11085 | msbA; ATP-binding cassette, subfamily B, bacterial MsbA [EC:7.5.2.6]	1	1	1	1	1	1	1	1	0	1	1	1	1	1	1	1	0	0	0	0	0	0	0	0	0	0	0	0	0	0	0	0	0	0	0	0	0	0	0	1	0	0	1	1	1
K03296 | TC.HAE1; hydrophobic/amphiphilic exporter-1 (mainly G- bacteria), HAE1 family	1	0	0	0	0	0	0	0	0	1	1	1	0	0	0	0	1	0	0	0	0	0	0	0	0	0	0	0	0	0	0	0	0	0	0	0	0	0	0	0	0	0	2	0	0
K05810 | yfiH; polyphenol oxidase [EC:1.10.3.-]	1	1	1	1	1	1	1	1	1	1	1	1	1	1	1	1	1	1	1	1	1	1	1	0	0	0	0	0	0	0	1	1	0	0	1	1	1	0	1	1	1	1	1	2	1
K02554 | mhpD; 2-keto-4-pentenoate hydratase [EC:4.2.1.80]	0	0	0	0	0	0	0	0	0	0	0	0	0	0	0	0	0	0	0	0	0	0	0	0	0	0	0	0	0	0	0	0	0	0	0	0	0	0	0	0	0	0	0	1	1
K16147 | glgE; starch synthase (maltosyl-transferring) [EC:2.4.99.16]	0	0	0	0	0	0	0	0	0	0	0	0	0	0	0	0	0	0	0	0	0	0	0	0	0	0	0	0	0	0	0	0	0	0	0	0	0	1	1	0	0	0	0	0	0
K06923 | K06923; uncharacterized protein	0	0	0	0	0	0	0	0	0	0	0	0	0	0	0	0	1	1	1	0	0	0	0	0	0	0	0	0	0	0	1	0	0	0	1	0	0	0	0	0	1	1	0	0	0
K02656 | pilF; type IV pilus assembly protein PilF	0	0	0	0	0	0	0	0	0	0	0	0	0	0	0	0	0	0	0	0	0	0	0	0	0	0	0	0	0	0	0	0	0	0	0	0	0	0	0	1	0	0	1	0	0
K03619 | hyaE; hydrogenase-1 operon protein HyaE	0	0	0	0	0	0	0	0	0	0	0	0	0	0	0	0	0	0	0	0	0	0	0	0	0	0	0	0	0	0	0	0	0	0	0	0	0	0	0	0	1	0	0	0	1
K21471 | cwlO; peptidoglycan DL-endopeptidase CwlO [EC:3.4.-.-]	0	0	0	0	0	0	0	0	0	0	0	0	0	0	0	0	6	0	3	3	3	3	3	1	1	1	0	0	3	1	1	1	0	2	0	2	2	0	1	0	0	0	0	1	1
K12452 | ascC, ddhC, rfbH; CDP-4-dehydro-6-deoxyglucose reductase, E1 [EC:1.17.1.1]	0	0	0	0	0	0	0	0	0	0	0	0	0	1	0	0	1	0	2	0	0	0	0	0	0	0	0	0	0	0	0	0	0	0	1	0	0	0	0	0	0	0	0	0	0
K02887 | RP-L20, MRPL20, rplT; large subunit ribosomal protein L20	1	1	1	1	1	1	1	1	1	1	1	1	1	1	1	1	1	1	1	1	1	1	1	1	1	1	1	1	1	1	2	1	1	1	1	1	1	1	1	1	1	1	1	1	1
K03591 | ftsN; cell division protein FtsN	0	0	0	0	0	0	0	0	0	0	0	0	0	0	0	0	0	0	0	0	0	0	0	0	0	0	0	0	0	0	0	0	0	0	0	0	0	0	0	1	1	0	1	1	1
K00124 | fdoH, fdsB; formate dehydrogenase iron-sulfur subunit	0	0	0	0	0	0	0	0	0	0	0	0	0	0	0	0	0	0	0	0	0	0	0	0	0	0	0	0	0	0	0	0	0	0	0	0	0	0	0	2	2	0	0	2	4
K00943 | tmk, DTYMK; dTMP kinase [EC:2.7.4.9]	0	0	0	0	0	0	0	0	0	0	0	0	0	0	0	0	2	0	1	1	1	1	1	1	1	1	1	1	1	1	1	0	1	1	1	1	1	1	1	1	1	1	1	1	1
K01142 | E3.1.11.2, xthA; exodeoxyribonuclease III [EC:3.1.11.2]	1	1	0	0	0	1	1	0	1	0	0	0	1	0	1	0	1	1	1	1	1	1	1	1	1	2	2	1	2	2	1	1	1	1	1	1	1	2	1	1	2	2	2	1	1
K02779 | ptsG; glucose PTS system EIICB or EIICBA component [EC:2.7.1.199]	0	0	0	0	0	0	0	0	0	0	0	0	0	0	0	0	0	0	0	0	0	0	0	0	0	0	0	0	0	1	0	0	0	0	0	0	0	0	0	0	0	0	0	1	1
K07642 | baeS, smeS; two-component system, OmpR family, sensor histidine kinase BaeS [EC:2.7.13.3]	0	0	0	0	0	0	0	0	0	0	0	0	0	0	0	0	0	0	0	1	1	1	1	0	0	0	0	0	0	0	0	0	0	0	0	1	1	0	0	0	0	0	0	1	1
K11753 | ribF; riboflavin kinase / FMN adenylyltransferase [EC:2.7.1.26 2.7.7.2]	1	1	1	1	1	1	1	1	1	1	1	1	1	1	1	1	1	2	1	1	1	1	1	1	1	1	1	1	1	1	1	1	1	1	1	1	1	1	1	1	1	1	1	1	1
K07110 | ramB; XRE family transcriptional regulator, fatty acid utilization regulator	0	0	0	0	0	0	0	0	0	0	0	0	0	0	0	0	0	0	0	0	0	0	0	0	0	0	0	0	0	0	0	0	0	0	0	0	0	0	0	0	0	1	0	0	0
K09910 | K09910; uncharacterized protein	0	0	0	0	0	0	0	0	0	0	0	0	0	0	0	0	0	0	0	0	0	0	0	0	0	0	0	0	0	0	0	0	0	0	0	0	0	0	0	1	0	0	0	1	1
K03779 | ttdA; L(+)-tartrate dehydratase alpha subunit [EC:4.2.1.32]	0	0	0	0	0	0	0	0	0	0	0	0	0	0	0	0	0	0	0	0	0	0	0	0	0	0	0	0	0	0	0	0	0	0	0	0	0	0	0	0	0	0	0	1	1
K24245 | ligXd; 5,5'-dehydrodivanillate O-demethylase ferredoxin reductase subunit [EC:1.18.1.-]	0	0	0	0	0	0	0	0	0	0	0	0	0	0	0	0	0	0	0	0	0	0	0	0	0	0	0	0	0	0	0	0	0	0	0	0	0	0	0	0	0	1	0	0	0
K01584 | adiA; arginine decarboxylase [EC:4.1.1.19]	0	0	0	0	0	0	0	0	0	0	0	0	0	0	0	0	0	0	0	0	0	0	0	0	0	0	0	0	0	0	0	0	0	0	0	0	0	0	0	0	0	0	1	0	0
K00154 | E1.2.1.68; coniferyl-aldehyde dehydrogenase [EC:1.2.1.68]	0	0	0	0	0	0	0	0	0	0	0	0	0	0	0	0	0	0	0	0	0	0	0	0	0	0	0	0	0	0	0	0	0	0	0	0	0	0	0	0	0	1	1	0	0
K06605 | iolH; myo-inositol catabolism protein IolH	0	0	0	0	0	0	0	0	0	0	0	0	0	0	0	0	0	0	0	0	0	0	0	0	0	0	0	0	0	0	0	0	0	0	0	0	0	0	0	0	0	0	0	1	0
K15545 | mlc; transcriptional regulator of PTS gene	0	0	0	0	0	0	0	0	0	0	0	0	0	0	0	0	0	0	0	0	0	0	0	0	0	0	0	0	0	0	0	0	0	0	0	0	0	0	0	0	0	0	0	1	1
K03665 | hflX; GTPase	1	1	1	1	1	1	1	1	1	1	1	1	1	1	1	1	1	1	1	1	1	1	1	1	1	1	1	1	1	1	1	1	1	1	1	1	1	1	1	1	1	1	1	1	1
K04077 | groEL, HSPD1; chaperonin GroEL	1	1	1	1	1	1	1	1	1	1	1	1	1	1	1	1	1	1	1	1	1	1	1	1	1	1	1	1	1	1	1	1	1	1	0	1	1	1	1	1	1	1	2	1	1
K01232 | glvA; maltose-6'-phosphate glucosidase [EC:3.2.1.122]	0	0	0	0	0	0	0	0	0	0	0	0	0	0	0	0	1	0	0	0	0	0	0	1	1	0	0	0	0	0	3	0	0	0	0	1	1	0	0	0	0	0	0	2	0
K23227 | fhuD; ferric hydroxamate transport system substrate-binding protein	0	0	0	0	0	0	0	0	0	0	0	0	0	0	0	0	0	0	0	0	0	0	0	0	0	0	0	0	0	0	0	0	0	0	0	0	0	0	0	1	0	0	0	1	1
K07271 | licD; lipopolysaccharide cholinephosphotransferase [EC:2.7.8.-]	3	1	1	1	1	1	1	1	1	0	0	0	3	3	4	2	1	1	0	0	2	1	0	0	0	0	0	0	0	0	2	0	2	2	0	1	1	0	0	0	0	0	0	0	0
K01174 | nuc; micrococcal nuclease [EC:3.1.31.1]	0	0	0	0	0	0	0	0	0	0	0	0	0	0	0	0	0	0	0	1	0	0	0	0	0	0	0	0	0	0	0	0	2	0	0	0	0	0	0	1	1	1	0	0	0
K06178 | rluB; 23S rRNA pseudouridine2605 synthase [EC:5.4.99.22]	1	1	1	1	1	1	1	1	1	1	1	1	1	1	1	1	1	0	0	1	1	1	1	1	1	1	1	1	1	1	1	1	1	1	1	1	1	1	1	1	1	1	2	1	1
K11689 | dctQ; C4-dicarboxylate transporter, DctQ subunit	0	0	0	0	0	0	0	0	0	0	0	0	0	0	0	0	0	0	1	0	0	0	0	0	0	0	0	0	0	0	0	0	0	0	0	0	0	0	0	0	0	0	0	0	0
K09920 | K09920; uncharacterized protein	0	0	0	0	0	0	0	0	0	0	0	0	0	0	0	0	0	0	0	0	0	0	0	0	0	0	0	0	0	0	0	0	0	0	0	0	0	0	0	0	0	0	1	1	1
K00243 | K00243; uncharacterized protein	1	1	0	0	0	1	1	0	1	0	0	0	1	1	1	1	1	1	1	0	0	0	0	1	1	1	1	1	1	1	1	1	1	1	0	0	0	0	0	0	0	0	0	0	0
K20461 | nukG, mcdG, sboG; lantibiotic transport system permease protein	0	0	0	0	0	0	0	0	0	0	0	0	0	0	0	0	0	0	0	1	0	1	1	0	0	0	0	0	0	0	0	0	0	0	0	1	0	0	0	0	0	0	0	0	0
K14267 | dapC; N-succinyldiaminopimelate aminotransferase [EC:2.6.1.17]	0	0	0	0	0	0	0	0	0	0	0	0	0	0	0	0	0	0	0	0	0	0	0	0	0	0	0	0	0	0	0	0	0	0	0	0	0	1	0	0	0	0	0	0	0
K04065 | osmY; hyperosmotically inducible periplasmic protein	0	0	0	0	0	0	0	0	0	0	0	0	0	0	0	0	0	0	0	0	0	0	0	0	0	0	0	0	0	0	0	0	0	0	0	0	0	0	0	1	1	0	1	3	2
K02119 | ATPVC, ntpC, atpC; V/A-type H+/Na+-transporting ATPase subunit C	0	0	0	0	0	0	0	0	0	0	0	0	0	0	0	0	0	0	1	0	0	0	0	0	0	0	0	1	0	0	1	1	1	1	0	0	0	0	0	0	0	0	0	0	0
K23916 | nifL; nitrogen fixation regulatory protein	0	0	0	0	0	0	0	0	0	0	0	0	0	0	0	0	0	0	0	0	0	0	0	0	0	0	0	0	0	0	0	0	0	0	0	0	0	0	0	0	0	0	0	1	0
K02278 | cpaA, tadV; prepilin peptidase CpaA [EC:3.4.23.43]	0	0	0	0	0	0	0	0	0	0	0	0	0	0	0	0	0	0	0	0	0	0	0	0	0	0	0	0	0	0	0	0	0	0	0	0	0	0	0	0	0	1	1	0	0
K07503 | nucS; endonuclease [EC:3.1.-.-]	0	0	0	0	0	0	0	0	0	0	0	0	0	0	0	0	0	0	0	0	0	0	0	0	0	0	0	0	0	0	0	0	0	0	0	0	0	1	1	0	0	0	0	0	0
K02377 | TSTA3, fcl; GDP-L-fucose synthase [EC:1.1.1.271]	1	1	1	1	1	1	1	1	1	2	2	2	1	1	2	1	0	0	0	0	0	0	0	0	0	0	0	0	0	0	0	0	0	0	0	0	0	0	0	0	0	1	0	0	1
K07705 | lytT, lytR; two-component system, LytTR family, response regulator LytT	1	1	1	1	1	1	1	0	0	0	0	0	1	1	0	0	0	0	0	1	1	1	1	0	0	1	1	0	0	0	1	0	1	0	0	1	1	0	0	0	0	1	0	1	1
K02121 | ATPVE, ntpE, atpE; V/A-type H+/Na+-transporting ATPase subunit E	0	1	0	0	0	0	0	0	0	0	0	0	1	1	1	1	0	0	0	0	0	0	0	0	0	0	0	0	0	0	1	1	0	0	0	0	0	0	0	0	0	0	0	0	0
K00240 | sdhB, frdB; succinate dehydrogenase / fumarate reductase, iron-sulfur subunit [EC:1.3.5.1 1.3.5.4]	1	1	1	1	1	1	1	1	1	1	1	1	1	1	1	1	0	0	0	0	0	1	0	0	0	0	0	0	0	0	0	0	0	0	0	0	0	1	1	1	1	1	1	2	2
K02753 | ascF; beta-glucoside (arbutin/salicin/cellobiose) PTS system EIICB component [EC:2.7.1.-]	0	0	0	0	0	0	0	0	0	0	0	0	0	0	0	0	0	0	0	0	0	0	0	0	0	0	0	0	0	0	0	0	0	0	0	0	0	0	0	0	0	0	0	1	1
K14340 | K14340; mannosyltransferase [EC:2.4.1.-]	0	0	0	0	0	0	0	0	0	0	0	0	0	0	0	0	0	0	0	1	0	0	0	0	0	0	0	0	0	0	0	0	0	0	0	0	0	0	0	0	0	0	0	0	0
K12997 | rgpB; rhamnosyltransferase [EC:2.4.1.-]	0	0	0	0	0	0	0	0	0	0	0	0	0	0	0	0	0	0	0	0	0	0	0	0	0	0	0	1	0	0	0	0	0	0	0	0	0	0	0	0	0	0	0	0	0
K16012 | cydC; ATP-binding cassette, subfamily C, bacterial CydC	0	0	0	0	0	0	0	0	0	0	0	0	0	0	0	0	0	0	0	0	0	0	0	1	1	1	1	0	1	1	0	0	1	0	0	0	0	1	0	1	0	1	1	1	1
K08223 | fsr; MFS transporter, FSR family, fosmidomycin resistance protein	0	1	1	1	1	1	1	1	1	0	0	0	1	1	0	1	0	0	0	1	0	0	0	0	0	0	0	0	0	0	0	0	0	0	0	0	0	0	0	0	1	0	0	1	1
K14980 | chvG; two-component system, OmpR family, sensor histidine kinase ChvG [EC:2.7.13.3]	0	0	0	0	0	0	0	0	0	0	0	0	0	0	0	0	0	0	0	0	0	0	0	0	0	0	0	0	0	0	0	0	0	0	0	0	0	0	0	0	0	1	0	0	0
K02086 | dnaD; DNA replication protein	0	0	0	0	0	0	0	0	0	0	0	0	0	0	0	0	1	1	0	0	0	0	0	1	1	1	1	2	1	1	1	1	1	1	1	0	0	0	0	0	0	0	0	0	0
K01361 | E3.4.21.96; lactocepin [EC:3.4.21.96]	0	0	0	0	0	0	0	0	0	0	0	0	0	0	0	0	0	0	0	0	0	0	0	1	0	0	0	1	0	0	1	1	0	0	0	0	0	0	0	0	0	0	0	0	0
K01141 | sbcB, exoI; exodeoxyribonuclease I [EC:3.1.11.1]	0	0	0	0	0	0	0	0	0	0	0	0	0	0	0	0	0	0	0	0	0	0	0	0	0	0	0	0	0	0	0	0	0	0	0	0	0	0	0	1	1	0	1	1	1
K23149 | E3.1.1.104; 5-phospho-D-xylono-1,4-lactonase [EC:3.1.1.104]	0	0	0	0	0	0	0	0	0	0	0	0	0	0	0	0	0	0	0	0	0	0	0	0	0	0	0	0	0	0	0	0	0	0	0	0	0	0	0	0	0	0	0	0	0
K02381 | fdrA; FdrA protein	0	0	0	0	0	0	0	0	0	0	0	0	0	0	0	0	0	0	0	0	0	0	0	0	0	0	0	0	0	0	0	0	2	0	0	0	0	0	0	0	0	0	0	1	2
K09880 | mtnC, ENOPH1; enolase-phosphatase E1 [EC:3.1.3.77]	0	0	0	0	0	0	0	0	0	0	0	0	0	0	0	0	0	0	0	0	0	0	0	0	0	0	0	0	0	0	0	0	0	0	0	0	0	0	0	0	0	0	1	1	0
K01173 | ENDOG; endonuclease G, mitochondrial	1	4	1	1	1	1	1	1	2	1	1	1	2	2	2	3	0	0	0	0	0	0	0	0	0	0	0	0	0	0	0	0	0	0	0	0	0	0	0	0	0	0	0	0	0
K02622 | parE; topoisomerase IV subunit B [EC:5.6.2.2]	0	0	0	0	0	0	0	0	0	0	0	0	0	0	0	0	0	0	0	0	0	0	0	1	1	1	1	1	1	1	0	0	1	1	0	0	0	0	0	1	0	1	1	1	1
K11693 | femX, fmhB; peptidoglycan pentaglycine glycine transferase (the first glycine) [EC:2.3.2.16]	0	0	0	0	0	0	0	0	0	0	0	0	0	0	0	0	0	0	0	0	0	0	0	0	0	0	0	0	0	0	0	1	0	0	0	0	0	0	0	0	0	0	0	0	0
K09858 | K09858; SEC-C motif domain protein	0	0	0	0	0	0	0	0	0	0	0	0	0	0	0	0	0	0	0	0	0	0	0	0	0	0	0	0	0	0	0	0	0	0	0	0	0	1	0	1	1	0	1	1	1
K05571 | mnhG, mrpG; multicomponent Na+:H+ antiporter subunit G	0	0	0	0	0	0	0	0	0	0	0	0	0	0	0	0	0	0	0	0	0	0	0	0	0	0	0	0	0	0	0	0	0	0	0	0	0	1	0	0	0	0	0	0	0
K22501 | appX; cytochrome bd-II ubiquinol oxidase subunit AppX [EC:7.1.1.7]	0	0	0	0	0	0	0	0	0	0	0	0	0	0	0	0	0	0	0	0	0	0	0	0	0	0	0	0	0	0	0	0	0	0	0	0	0	0	0	0	0	0	0	0	1
K14540 | rbgA; ribosome biogenesis GTPase A	0	0	0	0	0	0	0	0	0	0	0	0	0	0	0	0	1	1	1	0	0	0	0	1	1	1	1	1	1	1	1	1	1	1	1	0	0	0	0	0	0	0	0	0	0
K10206 | E2.6.1.83; LL-diaminopimelate aminotransferase [EC:2.6.1.83]	1	2	1	1	1	1	1	1	1	1	1	1	1	2	2	2	0	1	1	1	1	1	1	0	0	0	0	0	0	0	0	0	0	0	0	0	0	0	0	0	0	0	0	0	0
K00643 | E2.3.1.37, ALAS; 5-aminolevulinate synthase [EC:2.3.1.37]	0	0	0	0	0	0	0	0	0	0	0	0	0	0	0	0	0	0	0	0	0	0	0	0	0	0	0	0	0	0	0	0	0	0	0	0	0	0	0	0	0	1	0	0	0
K07290 | yhjG; AsmA family protein	0	0	0	0	0	0	0	0	0	0	0	0	0	0	0	0	0	0	0	0	0	0	0	0	0	0	0	0	0	0	0	0	0	0	0	0	0	0	0	0	0	2	1	1	1
K02033 | ABC.PE.P; peptide/nickel transport system permease protein	0	0	0	0	0	0	0	0	0	0	0	0	0	0	0	0	2	1	2	2	1	1	0	3	3	0	0	1	2	1	3	2	2	2	3	4	3	7	3	2	1	0	0	11	7
K21703 | cbbR, cmpR, ndhR; LysR family transcriptional regulator, low CO2-responsive transcriptional regulator	0	0	0	0	0	0	0	0	0	0	0	0	0	0	0	0	0	0	0	0	0	0	0	0	0	0	0	0	0	0	0	1	0	0	0	0	0	0	0	0	0	0	1	0	0
K03696 | clpC; ATP-dependent Clp protease ATP-binding subunit ClpC	1	1	0	0	0	0	0	0	0	0	0	0	1	1	1	1	1	1	1	1	1	1	1	1	1	1	1	0	1	1	1	1	1	1	0	1	1	1	1	0	0	0	0	0	0
K14988 | salK; two-component system, NarL family, secretion system sensor histidine kinase SalK	0	0	0	0	0	0	0	0	0	0	0	0	0	0	0	0	0	0	1	0	0	0	0	0	0	0	0	0	0	0	0	0	0	0	0	0	0	0	0	0	0	0	0	0	0
K06283 | spoIIID; putative DeoR family transcriptional regulator, stage III sporulation protein D	0	0	0	0	0	0	0	0	0	0	0	0	0	0	0	0	1	1	1	0	0	0	0	0	0	0	0	0	0	0	1	1	0	0	0	0	0	0	0	0	0	0	0	0	0
K02774 | gatB, sgcB; galactitol PTS system EIIB component [EC:2.7.1.200]	0	0	0	0	0	0	0	0	0	0	0	0	0	0	0	0	1	0	0	0	0	0	0	1	0	0	0	0	0	0	0	0	0	1	1	3	4	0	0	0	0	0	0	0	1
K13638 | zntR; MerR family transcriptional regulator, Zn(II)-responsive regulator of zntA	0	0	0	0	0	0	0	0	0	0	0	0	0	0	0	0	0	0	0	0	0	0	0	0	0	0	0	0	0	0	0	0	0	0	0	0	0	0	0	0	0	0	0	1	1
K17210 | iatA; inositol transport system ATP-binding protein	0	0	0	0	0	0	0	0	0	0	0	0	0	0	0	0	0	0	0	0	0	0	0	0	0	0	0	0	0	0	0	0	0	0	0	0	0	0	0	0	0	0	0	0	1
K22468 | ppk2; polyphosphate kinase [EC:2.7.4.34]	0	0	0	0	0	0	0	0	0	0	0	0	0	0	0	0	0	0	0	0	0	0	0	0	0	0	0	0	0	0	0	0	0	0	0	0	0	1	0	0	2	1	1	1	0
K13922 | pduP; propionaldehyde dehydrogenase [EC:1.2.1.87]	0	0	0	0	0	0	0	0	0	0	0	0	0	0	0	0	0	0	1	0	0	0	0	0	0	0	0	0	0	0	0	0	0	0	0	0	0	0	0	0	0	0	0	1	0
K04333 | csgD; LuxR family transcriptional regulator, csgAB operon transcriptional regulatory protein	0	0	0	0	0	0	0	0	0	0	0	0	0	0	0	0	0	0	0	0	0	0	0	0	0	0	0	0	0	0	0	0	0	0	0	0	0	0	0	0	0	0	0	1	1
K04719 | bluB; 5,6-dimethylbenzimidazole synthase [EC:1.13.11.79]	0	0	0	0	0	0	0	0	0	0	0	0	0	0	0	0	0	0	0	0	0	0	0	0	0	0	0	0	0	0	0	0	0	0	0	0	0	0	0	0	0	0	0	0	0
K01753 | dsdA; D-serine dehydratase [EC:4.3.1.18]	0	0	0	0	0	0	0	0	0	0	0	0	0	0	0	0	0	0	0	0	0	0	0	0	0	0	0	0	0	0	0	0	0	0	0	0	0	0	0	0	0	0	0	1	1
K01939 | purA, ADSS; adenylosuccinate synthase [EC:6.3.4.4]	1	1	1	1	1	1	1	2	1	1	1	1	1	1	1	1	2	1	1	1	1	1	1	1	1	1	1	1	1	1	1	1	1	1	1	1	1	1	1	1	1	1	1	1	1
K18672 | dacA; diadenylate cyclase [EC:2.7.7.85]	1	1	1	1	1	1	1	1	1	1	1	1	1	1	1	1	1	1	1	0	0	0	0	1	1	1	1	1	1	1	1	1	1	1	1	0	0	0	0	0	0	0	0	0	0
K03799 | htpX; heat shock protein HtpX [EC:3.4.24.-]	0	1	0	0	0	0	0	0	1	0	0	0	0	0	0	1	1	0	0	0	0	0	0	1	1	1	1	1	2	2	0	0	0	0	0	0	0	1	1	0	1	0	1	1	1
K10773 | NTH; endonuclease III [EC:4.2.99.18]	1	1	1	1	1	1	1	1	1	1	1	1	1	1	1	1	1	1	2	1	1	1	1	1	1	1	1	1	1	1	1	1	1	1	1	1	1	0	1	1	1	1	1	1	1
K13954 | yiaY; alcohol dehydrogenase [EC:1.1.1.1]	0	0	0	0	0	0	0	0	0	0	0	0	0	0	0	0	0	0	0	0	0	0	0	0	0	0	0	0	0	0	0	2	0	0	0	0	0	0	0	0	0	0	0	0	1
K07401 | K07401; selenoprotein W-related protein	0	0	0	0	0	0	0	0	0	0	0	0	0	0	0	0	0	0	0	0	0	0	0	0	0	0	0	0	0	0	0	0	0	0	0	0	0	0	0	0	0	0	0	1	0
K13195 | CIRBP; cold-inducible RNA-binding protein	0	1	0	0	0	0	0	0	0	0	0	0	0	0	0	0	0	0	0	0	0	0	0	0	0	0	0	0	0	0	0	0	0	0	0	0	0	0	0	0	0	0	0	0	0
K25283 | yclO, ceuC; iron-siderophore transport system permease protein	0	0	0	0	0	0	0	0	0	0	0	0	0	0	0	0	0	0	0	0	0	0	0	0	0	0	0	1	0	0	1	0	1	1	0	0	0	0	0	0	0	0	0	0	0
K00938 | E2.7.4.2, mvaK2; phosphomevalonate kinase [EC:2.7.4.2]	0	0	0	0	0	0	0	0	0	0	0	0	0	0	0	0	0	0	0	0	0	0	0	1	1	1	1	1	1	1	0	0	1	1	0	0	0	0	0	0	0	0	0	0	0
K02200 | ccmH; cytochrome c-type biogenesis protein CcmH	0	0	0	0	0	0	0	0	0	0	0	0	0	0	0	0	0	0	0	0	0	0	0	0	0	0	0	0	0	0	0	0	0	0	0	0	0	0	0	2	2	1	1	1	2
K13895 | yejE; microcin C transport system permease protein	0	0	0	0	0	0	0	0	0	0	0	0	0	0	0	0	0	0	0	0	0	0	0	0	0	0	0	0	0	0	0	0	0	0	0	0	0	0	0	0	0	0	0	1	1
K01545 | kdpF; potassium-transporting ATPase KdpF subunit	0	0	0	0	0	0	0	0	0	0	0	0	0	0	0	0	1	0	0	0	0	0	0	0	0	0	0	0	0	0	0	0	0	0	0	0	0	1	0	0	0	1	0	1	1
K08475 | pgtB; two-component system, NtrC family, phosphoglycerate transport system sensor histidine kinase PgtB [EC:2.7.13.3]	0	0	0	0	0	0	0	0	0	0	0	0	0	0	0	0	0	0	0	0	0	0	0	0	0	0	0	0	0	0	0	0	0	0	0	0	0	0	0	1	0	0	0	0	1
K01156 | res; type III restriction enzyme [EC:3.1.21.5]	1	0	1	1	1	2	2	0	2	1	1	1	0	0	0	0	0	1	2	0	0	0	0	0	0	0	0	0	0	0	0	0	0	1	0	0	2	1	0	1	0	1	0	0	0
K10562 | rhaT; rhamnose transport system ATP-binding protein [EC:7.5.2.-]	0	0	0	0	0	0	0	0	0	0	0	0	0	0	0	0	0	0	0	0	0	0	0	0	0	0	0	0	0	0	0	0	0	0	0	0	0	0	0	0	0	0	0	1	0
K03828 | yjgM; putative acetyltransferase [EC:2.3.1.-]	0	0	0	0	0	0	0	0	0	0	0	0	0	0	0	1	1	0	0	0	0	0	0	0	0	0	0	0	0	0	1	0	0	0	1	0	1	0	0	0	0	0	0	1	1
K02408 | fliE; flagellar hook-basal body complex protein FliE	0	0	0	0	0	0	0	0	0	0	0	0	0	0	0	0	1	1	1	0	0	0	0	0	0	0	0	0	0	0	1	0	0	0	0	0	0	0	0	0	0	1	1	0	1
K10002 | gltK, aatM; glutamate/aspartate transport system permease protein	0	0	0	0	0	0	0	0	0	0	0	0	0	0	0	0	0	0	0	0	0	0	0	0	0	0	0	0	0	0	0	0	0	0	0	0	0	0	0	0	0	0	0	1	1
K06898 | larB; pyridinium-3,5-biscarboxylic acid mononucleotide synthase [EC:2.5.1.143]	0	0	0	0	0	0	0	0	0	0	0	0	0	0	0	0	1	1	1	1	1	1	1	0	0	0	0	0	0	0	0	0	1	0	1	0	0	0	0	0	1	0	0	0	0
K02300 | cyoD; cytochrome o ubiquinol oxidase subunit IV	0	0	0	0	0	0	0	0	0	0	0	0	0	0	0	0	0	0	0	0	0	0	0	0	0	0	0	0	0	0	0	0	0	0	0	0	0	0	0	0	0	1	2	1	1
K08681 | pdxT, pdx2; pyridoxal 5'-phosphate synthase pdxT subunit [EC:4.3.3.6]	0	0	0	0	0	0	0	0	1	0	0	0	0	0	0	0	1	1	1	1	0	0	0	0	0	0	0	0	0	0	0	0	0	0	0	0	0	1	1	0	0	0	0	0	0
K11102 | gltP, gltT; proton glutamate symport protein	0	0	0	0	0	0	0	0	0	0	0	0	0	0	0	0	1	0	0	0	0	0	0	1	1	1	1	0	0	0	0	0	0	0	0	0	0	0	0	0	0	0	0	1	1
K18855 | E1.1.1.374; UDP-N-acetylglucosamine 3-dehydrogenase [EC:1.1.1.374]	0	0	0	0	0	0	0	0	0	0	0	0	0	0	0	0	0	0	0	0	0	0	0	0	0	0	0	0	0	0	0	0	0	0	0	0	0	0	0	0	0	0	0	0	0
K07216 | hr; hemerythrin	0	0	0	0	0	0	0	0	0	0	0	0	0	0	0	0	6	0	3	0	0	0	0	0	0	0	0	0	0	0	1	0	0	0	0	0	0	0	0	0	0	0	1	0	0
K02357 | tsf, TSFM; elongation factor Ts	1	1	1	1	1	1	1	1	1	1	1	1	1	1	1	1	1	1	1	1	1	1	1	1	1	1	1	1	1	1	1	1	1	1	1	1	1	1	1	1	1	1	1	1	1
K07104 | catE; catechol 2,3-dioxygenase [EC:1.13.11.2]	0	0	0	0	0	0	0	0	0	0	0	0	0	0	0	0	0	0	0	0	0	0	0	0	0	0	0	1	0	0	0	0	2	1	0	0	0	1	0	0	0	0	0	0	0
K07095 | K07095; uncharacterized protein	1	1	1	1	1	1	1	1	1	1	1	1	1	1	1	1	1	2	1	1	2	2	1	1	1	1	1	1	0	0	3	1	1	1	1	2	2	0	0	0	0	0	0	1	1
K21000 | pslG; polysaccharide biosynthesis protein PslG	0	0	0	0	0	0	0	0	0	0	0	0	0	0	0	0	0	0	0	0	0	0	0	0	0	0	0	0	0	0	0	0	0	0	0	0	0	0	0	0	0	0	0	1	0
K07584 | ysxB; uncharacterized protein	0	0	0	0	0	0	0	0	0	0	0	0	0	0	0	0	1	1	1	0	0	0	0	2	1	2	1	1	0	0	1	1	1	1	1	0	0	0	0	0	0	0	0	0	0
K00906 | aceK; isocitrate dehydrogenase kinase/phosphatase [EC:2.7.11.5 3.1.3.-]	0	0	0	0	0	0	0	0	0	0	0	0	0	0	0	0	0	0	0	0	0	0	0	0	0	0	0	0	0	0	0	0	0	0	0	0	0	0	0	0	0	0	1	1	1
K09806 | ubiK; ubiquinone biosynthesis accessory factor UbiK	0	0	0	0	0	0	0	0	0	0	0	0	0	0	0	0	0	0	0	0	0	0	0	0	0	0	0	0	0	0	0	0	0	0	0	0	0	0	0	0	0	1	1	1	1
K01962 | accA; acetyl-CoA carboxylase carboxyl transferase subunit alpha [EC:6.4.1.2 2.1.3.15]	0	0	0	0	0	0	0	0	0	0	0	0	0	0	0	0	1	1	1	0	0	0	0	0	0	0	0	0	0	0	1	1	1	1	0	0	0	0	0	1	1	1	1	1	1
K13890 | gsiC; glutathione transport system permease protein	0	0	0	0	0	0	0	0	0	0	0	0	0	0	0	0	0	0	0	0	0	0	0	0	0	0	0	0	0	0	0	0	0	0	0	1	0	1	0	0	0	0	0	1	1
K03743 | pncC; nicotinamide-nucleotide amidase [EC:3.5.1.42]	1	1	1	1	1	1	1	1	1	1	1	1	1	1	1	1	1	1	1	1	1	1	1	0	0	1	1	1	0	0	1	1	1	1	1	1	1	1	1	0	1	1	1	2	2
K01115 | PLD1_2; phospholipase D1/2 [EC:3.1.4.4]	0	0	0	0	0	0	0	0	0	0	0	0	0	0	0	0	0	0	0	0	0	0	0	0	0	0	0	0	0	0	0	0	0	0	0	0	0	0	0	0	0	1	2	0	0
K16957 | tcyK; L-cystine transport system substrate-binding protein	0	0	0	0	0	0	0	0	0	0	0	0	0	0	0	0	0	0	0	0	0	0	0	0	0	0	0	0	0	0	0	0	0	0	0	0	0	0	0	0	0	0	0	1	0
K05590 | srmB; ATP-dependent RNA helicase SrmB [EC:3.6.4.13]	0	0	0	0	0	0	0	0	0	0	0	0	0	0	0	0	0	0	0	0	0	0	0	0	0	0	0	0	0	0	0	0	0	0	0	0	0	0	0	1	0	0	0	1	1
K24659 | wbdD; O-antigen chain-terminating methyltransferase [EC:2.1.1.-]	0	0	0	0	0	0	0	0	0	0	0	0	0	0	0	0	0	0	0	0	0	0	0	0	0	0	0	0	0	0	0	0	0	0	0	0	0	0	0	0	0	0	0	1	0
K13529 | ada-alkA; AraC family transcriptional regulator, regulatory protein of adaptative response / DNA-3-methyladenine glycosylase II [EC:3.2.2.21]	0	0	0	0	0	0	0	0	0	0	0	0	0	0	0	0	0	0	0	0	0	0	0	0	0	0	0	0	0	0	0	0	0	0	0	0	0	1	0	0	0	0	1	0	0
K25422 | yceF; 7-methyl-GTP pyrophosphatase [EC:3.6.1.-]	0	0	0	0	0	0	0	0	0	0	0	0	0	0	0	0	0	0	0	0	0	0	0	0	0	0	0	0	0	0	0	0	0	0	0	0	0	0	0	0	1	0	1	1	1
K21039 | int; enterobacteria phage integrase [EC:2.7.7.- 3.1.-.-]	0	0	0	0	0	0	0	0	0	0	0	0	0	0	0	0	0	0	0	0	0	0	0	0	0	0	0	0	0	0	0	0	0	0	0	0	0	0	0	0	0	0	1	2	0
K02024 | lamB; maltoporin	0	0	0	0	0	0	0	0	0	0	0	0	0	0	0	0	0	0	0	0	0	0	0	0	0	0	0	0	0	0	0	0	0	0	0	0	0	0	0	0	0	0	0	4	1
K20968 | exsA; AraC family transcriptional regulator, exoenzyme S synthesis regulatory protein ExsA	0	0	0	0	0	1	1	1	0	4	4	4	0	1	0	1	0	0	0	0	0	0	0	0	0	0	0	0	0	0	0	0	0	0	0	0	0	0	0	0	0	0	0	0	0
K25317 | alr, bsrV; amino-acid racemase [EC:5.1.1.10]	0	0	0	0	0	0	0	0	0	0	0	0	0	0	0	0	0	0	0	0	0	0	0	0	0	0	0	0	0	0	0	0	0	0	0	0	0	1	0	0	0	0	0	0	0
K16568 | exoZ; exopolysaccharide production protein ExoZ	1	1	1	1	1	1	1	1	1	0	0	0	2	1	2	1	1	0	0	0	1	0	0	3	2	1	1	2	1	1	0	0	1	1	0	0	1	2	1	0	0	0	0	1	0
K19355 | MAN; mannan endo-1,4-beta-mannosidase [EC:3.2.1.78]	0	0	0	0	0	0	0	0	0	1	1	1	1	0	0	0	0	0	0	0	0	0	0	0	0	0	0	0	0	0	0	0	0	0	0	0	0	0	0	0	0	0	0	1	0
K09908 | K09908; uncharacterized protein	0	0	0	0	0	0	0	0	0	0	0	0	0	0	0	0	0	0	0	0	0	0	0	0	0	0	0	0	0	0	0	0	0	0	0	0	0	0	0	1	0	0	0	1	1
K12067 | traE; conjugal transfer pilus assembly protein TraE	0	0	0	0	0	0	0	0	0	0	0	0	0	0	0	0	0	0	0	0	0	0	0	0	0	0	0	0	0	0	0	0	0	0	0	0	0	0	0	0	1	0	0	0	0
K18692 | cshB; ATP-dependent RNA helicase CshB [EC:3.6.4.13]	0	0	0	0	0	0	0	0	0	0	0	0	0	0	0	0	0	0	0	0	0	0	0	1	1	1	1	1	1	1	0	0	1	1	1	0	0	0	0	0	0	0	0	0	0
K23977 | GTK; L-glutamine---4-(methylsulfanyl)-2-oxobutanoate aminotransferase [EC:2.6.1.117]	0	0	0	0	0	0	0	0	0	0	0	0	0	0	0	0	1	0	0	0	0	0	0	0	0	0	0	0	0	0	0	0	0	0	0	0	0	0	0	0	0	0	0	0	0
K09001 | anmK; anhydro-N-acetylmuramic acid kinase [EC:2.7.1.170]	0	0	0	0	0	0	0	0	0	0	0	0	1	0	0	0	0	0	0	0	0	0	0	0	0	0	0	0	0	0	0	0	0	0	0	0	0	0	0	1	1	1	1	1	1
K06156 | gntU; Gnt-I system low-affinity gluconate transporter	0	0	0	0	0	0	0	0	0	0	0	0	0	0	0	0	0	1	0	0	0	0	0	0	0	0	0	0	0	0	0	0	0	0	0	0	0	0	0	0	0	0	0	1	1
K15640 | K15640, phoE; uncharacterized phosphatase	0	0	0	0	0	0	0	0	0	0	0	0	0	0	0	0	0	0	0	0	0	0	0	0	0	0	0	0	0	0	0	0	0	0	0	0	0	1	0	0	0	0	0	0	0
K01804 | araA; L-arabinose isomerase [EC:5.3.1.4]	0	1	0	0	0	1	1	2	1	1	1	1	1	1	1	1	1	0	2	0	0	0	0	0	0	1	1	0	0	0	0	0	0	0	0	0	0	1	1	1	0	0	0	1	1
K09779 | K09779; uncharacterized protein	0	0	0	0	0	0	0	0	0	0	0	0	0	0	0	0	2	1	1	0	0	0	0	0	0	0	0	0	0	0	2	1	1	1	0	0	0	0	0	0	0	0	0	0	0
K03483 | mtlR; mannitol operon transcriptional antiterminator	0	0	0	0	0	0	0	0	0	0	0	0	0	0	0	0	1	0	0	0	0	0	0	0	0	0	0	0	0	0	0	1	0	0	0	0	0	0	0	0	0	0	0	0	0
K01338 | lon; ATP-dependent Lon protease [EC:3.4.21.53]	1	1	1	1	1	1	1	0	1	1	1	1	1	1	1	1	2	1	1	0	0	0	0	0	0	0	0	0	0	0	1	1	0	0	1	0	0	0	0	1	1	1	1	1	1
K07402 | xdhC; xanthine dehydrogenase accessory factor	0	0	0	0	0	0	0	0	0	0	0	0	0	0	0	0	1	0	0	1	1	1	1	0	0	0	0	0	0	0	0	1	1	0	0	2	0	1	0	0	0	1	0	0	2
K21470 | ycbB; L,D-transpeptidase YcbB	0	0	0	0	0	0	0	0	0	0	0	0	0	1	0	1	0	0	0	0	0	0	0	0	0	0	0	0	0	0	0	0	0	0	0	0	0	0	0	1	0	2	0	1	1
K00004 | BDH, butB; (R,R)-butanediol dehydrogenase / meso-butanediol dehydrogenase / diacetyl reductase [EC:1.1.1.4 1.1.1.- 1.1.1.303]	0	0	0	0	0	0	0	0	0	0	0	0	0	0	0	0	1	0	0	0	0	0	0	0	0	0	0	0	0	0	0	0	0	0	0	0	0	0	0	0	0	0	0	0	0
K05245 | caiT; L-carnitine/gamma-butyrobetaine antiporter	0	0	0	0	0	0	0	0	0	0	0	0	0	0	0	0	0	0	0	0	0	0	0	0	0	0	0	0	0	0	0	0	0	0	0	0	0	0	0	0	0	0	0	0	1
K19507 | gfrB; fructoselysine/glucoselysine PTS system EIIB component [EC:2.7.1.-]	0	0	0	0	0	0	0	0	0	0	0	0	0	0	0	0	0	0	1	0	0	0	0	0	0	0	0	0	0	0	1	1	2	1	1	1	1	0	0	0	0	0	0	1	0
K20941 | graF; gamma-resorcylate decarboxylase [EC:4.1.1.103]	0	0	0	0	0	0	0	0	0	0	0	0	0	0	0	0	0	0	0	0	0	0	0	0	0	0	0	0	0	0	0	0	0	0	0	0	0	0	0	0	0	0	0	1	0
K08160 | mdfA, cmr; MFS transporter, DHA1 family, multidrug/chloramphenicol efflux transport protein	0	0	0	0	0	0	0	0	0	0	0	0	0	0	0	0	0	0	0	0	0	0	0	0	0	0	0	0	0	0	0	0	0	0	0	0	0	0	0	0	0	0	0	1	1
K10544 | xylH; D-xylose transport system permease protein	0	0	0	0	0	0	0	0	0	0	0	0	0	0	0	0	1	0	0	0	0	0	0	0	0	0	0	0	0	0	0	0	0	0	0	0	0	0	0	1	0	0	0	1	1
K10748 | tus, tau; DNA replication terminus site-binding protein	0	0	0	0	0	0	0	0	0	0	0	0	0	0	0	0	0	0	0	0	0	0	0	0	0	0	0	0	0	0	0	0	0	0	0	0	0	0	0	0	0	0	0	1	1
K16898 | addA; ATP-dependent helicase/nuclease subunit A [EC:5.6.2.4 3.1.-.-]	0	0	0	0	0	0	0	0	0	0	0	0	0	0	0	0	1	1	1	1	1	1	1	1	1	1	1	1	1	1	1	1	1	1	1	1	1	0	0	0	0	1	0	0	0
K02258 | COX11, ctaG; cytochrome c oxidase assembly protein subunit 11	0	0	0	0	0	0	0	0	0	0	0	0	0	0	0	0	0	0	0	0	0	0	0	0	0	0	0	0	0	0	0	0	0	0	0	0	0	0	0	0	0	1	1	0	0
K21071 | pfk, pfp; ATP-dependent phosphofructokinase / diphosphate-dependent phosphofructokinase [EC:2.7.1.11 2.7.1.90]	1	1	0	0	0	0	0	0	0	0	0	0	1	1	1	1	1	2	3	0	0	0	0	0	0	0	0	0	0	0	1	1	0	0	1	2	1	1	0	0	0	0	1	0	0
K12995 | wbdC, mtfC; O-antigen biosynthesis alpha-1,3-mannosyltransferase [EC:2.4.1.348 2.4.1.-]	0	0	0	0	0	0	0	0	0	0	0	0	0	0	0	0	0	0	0	0	0	0	0	0	0	0	0	0	0	0	0	0	0	0	0	0	0	0	0	0	0	0	0	1	0
K02773 | gatA, sgcA; galactitol PTS system EIIA component [EC:2.7.1.200]	0	0	0	0	0	0	0	0	0	0	0	0	0	0	0	0	1	0	0	0	0	0	0	1	0	0	0	0	1	1	0	0	1	1	1	1	2	0	0	0	0	0	0	0	1
K02259 | COX15, ctaA; heme a synthase [EC:1.17.99.9]	0	0	0	0	0	0	0	0	0	0	0	0	0	0	0	0	0	0	0	0	0	0	0	0	0	0	0	0	0	0	0	0	0	0	0	0	0	1	0	0	0	1	1	0	0
K01489 | cdd, CDA; cytidine deaminase [EC:3.5.4.5]	1	1	1	1	1	1	1	1	1	1	1	1	1	1	1	1	1	1	1	0	0	0	0	0	0	0	0	1	1	0	1	1	1	1	0	1	0	1	0	1	0	1	0	1	1
K21964 | ecpA, matB; Mat/Ecp fimbriae major subunit	0	0	0	0	0	0	0	0	0	0	0	0	0	0	0	0	0	0	0	0	0	0	0	0	0	0	0	0	0	0	0	0	0	0	0	0	0	0	0	0	0	0	0	1	1
K12112 | ebgC; evolved beta-galactosidase subunit beta	0	0	0	0	0	0	0	0	0	0	0	0	0	0	0	0	0	0	0	0	0	0	0	0	0	0	0	0	0	0	0	0	0	0	0	0	0	0	0	0	0	0	0	0	1
K03612 | rnfG; H+/Na+-translocating ferredoxin:NAD+ oxidoreductase subunit G	1	1	1	1	1	1	1	1	1	1	1	1	1	1	1	1	1	1	1	0	0	0	0	0	0	0	0	0	0	0	1	1	0	0	0	0	0	0	0	1	0	0	0	1	1
K21498 | higA-1; antitoxin HigA-1	0	1	0	0	0	0	0	1	0	2	2	2	0	0	2	0	0	0	1	0	0	1	2	0	0	0	0	0	0	0	0	0	0	0	0	0	0	0	0	0	3	0	0	0	3
K19304 | mepM; murein DD-endopeptidase [EC:3.4.24.-]	1	2	1	1	1	2	2	0	0	1	1	1	0	1	1	1	0	0	0	0	0	0	0	0	0	0	0	0	0	0	0	2	0	0	0	0	0	0	0	1	1	2	1	1	1
K19296 | algF; alginate O-acetyltransferase complex protein AlgF	0	0	0	0	0	0	0	0	0	0	0	0	0	0	0	0	0	0	0	0	0	0	0	0	0	0	0	0	0	0	0	0	0	0	0	0	0	0	0	0	0	0	1	0	0
K06197 | chaB; cation transport regulator	0	0	0	0	0	0	0	0	0	0	0	0	0	0	0	0	0	0	0	0	0	0	0	0	0	0	0	0	0	0	0	0	0	0	0	0	0	0	0	0	0	0	0	1	1
K19137 | csn2; CRISPR-associated protein Csn2	0	0	0	0	0	0	0	0	0	0	0	0	0	0	0	0	0	0	0	0	0	0	1	0	0	0	0	0	0	0	0	0	0	1	0	0	0	0	0	0	0	0	0	0	0
K11443 | divK; two-component system, cell cycle response regulator DivK	0	0	0	0	0	0	0	0	0	0	0	0	0	0	0	0	0	0	0	0	0	0	0	0	0	0	0	0	0	0	0	0	0	0	0	0	0	0	0	0	0	1	0	0	0
K13541 | cbiGH-cobJ; cobalt-precorrin 5A hydrolase / cobalt-factor III methyltransferase / precorrin-3B C17-methyltransferase [EC:3.7.1.12 2.1.1.272 2.1.1.131]	0	0	0	0	0	0	0	0	0	0	0	0	0	0	0	0	0	0	0	0	0	0	0	0	0	0	0	0	0	0	0	0	0	0	0	0	0	0	0	0	0	0	0	0	0
K03784 | deoD; purine-nucleoside phosphorylase [EC:2.4.2.1]	0	0	0	0	0	0	0	0	1	0	0	0	0	0	0	0	1	0	1	0	0	0	0	1	1	1	1	1	0	0	1	1	1	1	1	1	0	0	0	1	0	0	0	1	1
K22078 | PGGHG, ATHL1; protein-glucosylgalactosylhydroxylysine glucosidase [EC:3.2.1.107]	0	0	0	0	0	0	0	0	0	0	0	0	0	0	0	2	0	0	0	0	0	0	0	0	0	0	0	0	0	0	0	0	0	0	0	0	0	0	0	0	0	0	0	0	0
K11744 | tqsA; AI-2 transport protein TqsA	0	0	0	0	0	0	0	0	0	0	0	0	0	0	0	0	0	0	0	0	0	0	0	0	0	0	0	0	0	0	0	0	0	0	0	0	0	0	0	1	0	0	0	2	2
K02390 | flgE; flagellar hook protein FlgE	0	0	0	0	0	0	0	0	0	0	0	0	0	0	0	0	0	0	1	0	0	0	0	0	0	0	0	0	0	0	1	0	0	0	0	0	0	0	0	0	0	1	1	0	2
K03484 | scrR; LacI family transcriptional regulator, sucrose operon repressor	0	0	0	0	0	0	0	0	0	0	0	0	0	0	0	0	1	0	0	0	0	0	0	2	2	0	0	1	1	1	0	0	1	1	0	0	0	0	1	0	0	0	0	1	0
K03073 | secE; preprotein translocase subunit SecE	1	1	1	1	1	1	1	1	1	1	1	1	1	1	1	1	1	1	1	1	1	1	1	1	1	1	1	1	1	1	1	1	1	1	1	1	1	1	1	1	1	1	1	1	1
K03449 | MFS.CP; MFS transporter, CP family, cyanate transporter	0	0	0	0	0	0	0	0	0	0	0	0	0	0	0	0	1	0	0	0	0	0	0	0	0	1	1	0	0	0	0	0	0	0	0	0	0	1	0	0	0	0	1	2	2
K05340 | glcU; glucose uptake protein	0	0	0	0	0	0	0	0	0	0	0	0	0	0	0	0	0	0	0	0	0	0	0	1	1	2	2	0	3	1	0	0	1	1	0	0	0	0	1	0	0	0	0	0	0
K17244 | chiE; putative chitobiose transport system substrate-binding protein	0	0	0	0	0	0	0	0	0	0	0	0	0	0	0	0	0	0	0	0	0	0	0	0	0	0	0	0	0	0	0	0	0	0	0	0	0	0	0	0	0	0	0	0	0
K18555 | qnr, mcbG; fluoroquinolone resistance protein	1	1	0	0	0	0	0	0	0	0	0	0	1	1	0	1	0	0	0	0	1	1	1	0	0	0	0	0	0	0	1	1	1	1	0	0	1	0	0	0	0	0	1	0	0
K09928 | K09928; uncharacterized protein	0	0	0	0	0	0	0	0	0	0	0	0	0	0	1	1	0	0	0	0	0	0	0	0	0	0	0	0	0	0	0	0	0	0	0	0	0	0	0	0	0	1	0	0	0
K19713 | tsdA; thiosulfate dehydrogenase [EC:1.8.2.2]	0	0	0	0	0	0	0	0	0	0	0	0	0	0	0	0	0	0	0	0	0	0	0	0	0	0	0	0	0	0	0	0	0	0	0	0	0	0	0	0	0	1	0	0	0
K09005 | K09005; uncharacterized protein	0	0	0	0	0	0	0	0	0	0	0	0	0	0	0	0	0	0	0	1	1	1	1	0	0	0	0	0	0	0	0	0	0	0	0	1	1	0	0	0	1	1	1	0	0
K03790 | rimJ; [ribosomal protein S5]-alanine N-acetyltransferase [EC:2.3.1.267]	5	2	1	3	3	1	1	2	3	2	2	2	3	2	1	3	5	3	5	1	0	0	0	1	2	0	0	1	0	1	4	4	2	1	3	0	1	3	1	0	0	2	2	5	1
K21345 | rfaE2; D-glycero-beta-D-manno-heptose 1-phosphate adenylyltransferase [EC:2.7.7.70]	0	0	0	0	0	0	0	0	0	0	0	0	0	0	0	0	0	0	0	0	0	0	0	0	0	0	0	0	0	0	0	0	0	0	0	0	0	0	0	0	1	0	0	0	0
K06207 | typA, bipA; GTP-binding protein	1	1	1	1	1	1	1	1	1	1	1	1	1	1	1	1	1	1	1	1	1	1	1	1	1	1	1	1	1	1	1	1	1	1	1	1	1	1	1	1	1	1	1	1	1
K04486 | E3.1.3.15B; histidinol-phosphatase (PHP family) [EC:3.1.3.15]	1	2	1	1	1	1	1	1	0	1	1	1	2	1	0	2	2	1	1	1	1	1	1	0	0	0	0	0	0	0	2	5	0	0	4	2	1	0	0	0	0	0	0	0	0
K09984 | K09984; uncharacterized protein	0	0	0	0	0	0	0	0	0	0	0	0	0	0	0	0	0	0	0	0	0	0	0	0	0	0	0	0	0	0	0	0	0	0	0	0	0	0	0	0	0	1	0	1	0
K02029 | ABC.PA.P; polar amino acid transport system permease protein	0	0	0	0	0	0	0	0	0	0	0	0	0	0	0	0	6	3	1	2	2	3	2	5	5	6	6	6	5	5	4	3	6	6	2	4	4	1	2	1	2	1	0	14	5
K20469 | K20469; putative heme transporter	0	0	0	0	0	0	0	0	0	0	0	0	0	0	0	0	0	0	0	0	0	0	0	0	0	0	0	0	0	0	0	0	0	1	0	0	0	4	0	0	0	0	0	0	0
K16511 | mecA1_2; adapter protein MecA 1/2	0	0	0	0	0	0	0	0	0	0	0	0	0	0	0	0	0	2	1	0	0	0	0	1	1	1	1	1	1	1	0	0	1	1	0	0	0	0	0	0	0	0	0	0	0
K04076 | lonB; ATP-dependent Lon protease [EC:3.4.21.53]	0	0	0	0	0	0	0	0	0	0	0	0	0	0	0	0	1	0	0	0	0	0	0	0	0	0	0	0	0	0	1	1	0	0	0	0	0	0	0	0	0	0	0	0	0
K17318 | K17318, lplA; putative aldouronate transport system substrate-binding protein	0	0	0	0	0	0	0	0	0	0	0	0	0	0	0	0	4	0	3	0	0	0	0	0	0	0	0	0	0	0	1	5	2	2	0	0	0	0	1	0	0	0	0	0	0
K16235 | mmuP; S-methylmethionine transporter	0	0	0	0	0	0	0	0	0	0	0	0	0	0	0	0	0	0	0	0	0	0	0	1	1	1	0	0	1	0	0	0	0	0	0	0	0	0	0	0	0	0	0	1	0
K15547 | mdtO; multidrug resistance protein MdtO	0	0	0	0	0	0	0	0	0	0	0	0	0	0	0	0	0	0	0	0	0	0	0	0	0	0	0	0	0	0	0	0	0	0	0	0	0	0	0	0	0	0	0	1	1
K10037 | glnP; glutamine transport system permease protein	0	0	0	0	0	0	0	0	0	0	0	0	0	0	0	0	0	0	0	0	0	0	0	2	2	1	1	1	0	0	0	0	1	1	0	1	1	0	0	0	0	0	0	0	0
K02495 | hemN, hemZ; oxygen-independent coproporphyrinogen III oxidase [EC:1.3.98.3]	1	1	1	1	1	1	1	0	1	1	1	1	1	2	1	2	2	2	3	1	1	1	1	0	0	0	0	1	0	0	1	1	1	1	1	0	1	1	1	2	2	2	2	2	2
K02796 | manZ; mannose PTS system EIID component	0	0	0	0	0	0	0	0	0	0	0	0	0	0	0	0	3	0	0	0	0	0	0	1	2	0	0	1	1	1	0	1	1	1	1	1	1	0	0	0	0	0	0	1	1
K09903 | pyrH; uridylate kinase [EC:2.7.4.22]	1	1	1	1	1	1	1	1	1	1	1	1	1	1	1	1	1	1	1	1	1	1	1	1	1	1	1	1	1	1	1	1	1	1	1	1	1	1	1	1	1	1	1	1	1
K03207 | wcaH; colanic acid biosynthesis protein WcaH [EC:3.6.1.-]	0	0	0	0	0	0	0	0	0	0	0	0	0	0	0	0	0	0	0	0	0	0	0	0	0	0	0	0	0	0	0	0	0	0	0	0	0	0	0	0	0	0	0	0	1
K00104 | glcD; glycolate oxidase [EC:1.1.3.15]	0	0	0	0	0	0	0	0	0	0	0	0	0	0	0	0	1	0	0	0	0	0	0	0	0	0	0	0	0	0	0	1	0	0	1	0	0	1	0	0	0	0	1	0	1
K01009 | E2.7.7.103; L-glutamine-phosphate cytidylyltransferase [EC:2.7.7.103]	1	1	1	1	1	0	0	1	0	0	0	0	1	2	3	1	2	1	0	0	0	0	0	0	0	0	0	0	0	0	0	0	0	0	0	1	1	0	0	0	0	0	0	0	0
K05367 | pbpC; penicillin-binding protein 1C [EC:2.4.1.129]	1	1	0	0	0	0	0	0	0	0	0	0	0	1	0	1	0	0	0	0	0	0	0	0	0	0	0	0	0	0	0	0	0	0	0	0	0	0	0	0	0	1	1	1	1
K22214 | scpC; propionyl-CoA:succinyl-CoA transferase [EC:2.8.3.-]	1	1	1	1	1	1	1	1	1	1	1	1	1	1	1	1	0	0	0	0	0	0	0	0	0	0	0	0	0	0	0	0	0	0	0	0	0	0	0	0	0	0	0	0	1
K16139 | uidB, gusB; glucuronide carrier protein	0	0	0	0	0	0	0	0	0	0	0	0	0	0	0	0	0	0	0	0	0	0	0	0	0	0	0	0	0	0	0	0	0	0	0	0	0	0	0	0	0	0	0	0	1
K14682 | argAB; amino-acid N-acetyltransferase [EC:2.3.1.1]	0	0	0	0	0	0	0	0	0	0	0	0	0	0	0	0	0	0	0	0	0	0	0	0	0	0	0	0	0	0	0	0	0	0	0	0	0	0	0	0	1	0	0	1	1
K08989 | K08989; putative membrane protein	0	0	0	0	0	0	0	0	0	0	0	0	0	0	0	0	1	0	0	0	0	0	0	0	0	0	0	0	0	0	1	1	0	0	0	0	0	0	0	0	0	0	0	0	1
K02519 | infB, MTIF2; translation initiation factor IF-2	1	1	1	1	1	1	1	1	1	1	1	1	1	1	1	1	1	1	1	1	1	1	1	1	1	1	1	1	1	1	1	1	1	1	1	1	1	1	1	1	1	1	1	1	1
K01630 | garL; 2-dehydro-3-deoxyglucarate aldolase [EC:4.1.2.20]	0	0	0	0	0	0	0	0	0	0	0	0	0	0	0	0	0	0	0	0	0	0	0	0	0	0	0	0	0	0	0	0	0	0	0	0	0	0	0	0	0	0	0	1	1
K03200 | virB5, lvhB5; type IV secretion system protein VirB5	0	0	0	0	0	0	0	0	0	0	0	0	0	0	0	0	0	0	0	0	0	0	0	0	0	0	0	0	0	0	0	0	0	0	0	0	0	0	0	1	1	0	0	0	0
K01604 | mmdA; methylmalonyl-CoA decarboxylase subunit alpha [EC:7.2.4.3]	1	2	1	1	1	1	1	1	1	1	1	1	1	1	1	1	0	0	0	0	0	0	0	0	0	0	0	0	0	0	0	0	0	0	0	0	0	0	0	0	0	0	0	0	0
K02531 | lacT; transcriptional antiterminator	0	0	0	0	0	0	0	0	0	0	0	0	0	0	0	0	0	0	0	0	0	0	0	1	0	0	0	0	0	0	0	0	0	0	0	0	0	0	0	0	0	0	0	0	0
K00018 | hprA; glycerate dehydrogenase [EC:1.1.1.29]	0	1	0	0	0	0	0	0	1	1	1	1	1	1	1	1	2	0	1	0	0	0	0	0	0	0	0	0	0	0	1	0	0	0	0	0	0	0	0	1	0	0	0	0	0
K08602 | pepF, pepB; oligoendopeptidase F [EC:3.4.24.-]	0	0	0	0	0	0	0	0	0	0	0	0	0	0	0	0	2	1	1	0	0	0	0	2	2	0	0	2	1	1	2	2	2	2	1	0	0	0	0	0	0	0	0	0	0
K18704 | tarL; CDP-ribitol ribitolphosphotransferase / teichoic acid ribitol-phosphate polymerase [EC:2.7.8.14 2.7.8.47]	0	0	0	0	0	0	0	0	0	0	0	0	0	0	0	0	0	0	1	0	0	0	0	0	0	0	0	0	0	0	0	0	0	0	0	0	0	0	0	0	0	0	0	0	0
K24078 | cnrR, cnrX; nickel and cobalt resistance protein CnrR	0	0	0	0	0	0	0	0	0	0	0	0	0	0	0	0	0	0	0	0	0	0	0	0	0	0	0	0	0	0	0	0	0	0	0	0	0	0	0	0	0	1	0	0	0
K23675 | fmnP, ribU; riboflavin transporter	0	0	0	0	0	0	0	0	0	0	0	0	0	0	0	0	1	1	1	1	1	1	1	1	1	2	2	1	1	2	1	1	3	1	1	1	1	0	1	0	0	0	0	0	0
K03737 | por, nifJ; pyruvate-ferredoxin/flavodoxin oxidoreductase [EC:1.2.7.1 1.2.7.-]	1	1	1	1	1	1	1	1	1	1	1	1	1	1	1	1	3	1	1	2	2	2	2	0	0	0	0	0	0	0	2	1	2	1	1	2	2	0	0	0	0	0	0	2	1
K18009 | budC; meso-butanediol dehydrogenase / (S,S)-butanediol dehydrogenase / diacetyl reductase [EC:1.1.1.- 1.1.1.76 1.1.1.304]	0	0	0	0	0	0	0	0	0	0	0	0	0	0	0	0	0	0	1	0	0	0	0	0	0	0	0	0	0	0	0	0	0	0	0	0	0	1	0	0	0	1	0	0	0
K13932 | mdcD; malonate decarboxylase beta subunit [EC:4.1.1.87]	0	0	0	0	0	0	0	0	0	0	0	0	0	0	0	0	0	0	0	0	0	0	0	0	0	0	0	0	0	0	0	0	0	0	0	0	0	0	0	0	0	0	0	1	0
K21948 | otnK; 3-dehydrotetronate 4-kinase [EC:2.7.1.217]	0	0	0	0	0	0	0	0	0	0	0	0	0	0	0	0	0	0	0	0	0	0	0	0	0	0	0	0	0	0	0	0	0	0	0	0	0	0	0	1	0	0	0	1	1
K03274 | gmhD, rfaD; ADP-L-glycero-D-manno-heptose 6-epimerase [EC:5.1.3.20]	0	0	0	0	0	0	0	0	0	0	0	0	0	0	0	0	0	0	0	0	0	0	0	0	0	0	0	0	0	0	0	0	0	0	0	0	0	0	0	1	1	0	0	1	1
K01247 | alkA; DNA-3-methyladenine glycosylase II [EC:3.2.2.21]	0	0	0	0	0	0	0	0	1	0	0	0	0	0	0	0	0	0	0	0	0	0	0	0	0	0	0	0	0	0	0	0	0	0	0	1	0	0	0	0	1	1	1	0	0
K08219 | UMF2; MFS transporter, UMF2 family, putative MFS family transporter protein	0	0	0	0	0	0	0	0	0	0	0	0	0	0	0	0	0	0	0	0	0	0	0	0	0	0	0	0	0	0	0	0	0	0	0	0	0	0	0	0	0	1	1	1	1
K03499 | trkA, ktrA, ktrC; trk/ktr system potassium uptake protein	1	1	1	1	1	1	1	1	0	2	2	2	1	1	1	1	1	2	2	2	2	2	2	1	1	1	1	1	0	0	3	1	1	1	3	0	0	1	1	1	1	0	0	1	1
K03694 | clpA; ATP-dependent Clp protease ATP-binding subunit ClpA	0	0	0	0	0	0	0	0	0	0	0	0	0	0	1	0	1	0	0	0	0	0	0	0	0	0	0	0	0	0	1	0	0	0	0	0	0	0	0	0	0	1	1	1	1
K14448 | mcd; (2S)-methylsuccinyl-CoA dehydrogenase [EC:1.3.8.12]	0	0	0	0	0	0	0	0	0	0	0	0	0	0	0	0	0	0	0	0	0	0	0	0	0	0	0	0	0	0	0	0	0	0	0	0	0	0	0	0	0	1	0	0	0
K01783 | rpe, RPE; ribulose-phosphate 3-epimerase [EC:5.1.3.1]	1	1	1	1	1	1	1	1	1	1	1	1	1	1	1	1	1	1	1	1	1	1	1	1	1	1	1	1	0	1	1	1	1	1	1	1	1	1	1	1	1	1	1	1	1
K03608 | minE; cell division topological specificity factor	0	0	0	0	0	0	0	0	0	0	0	0	0	0	0	0	2	1	1	0	0	0	0	0	0	0	0	0	0	0	1	1	0	0	0	0	0	0	0	0	0	0	1	1	1
K03644 | lipA, LIAS, LIP1, LIP5; lipoyl synthase [EC:2.8.1.8]	1	1	0	0	0	0	0	0	0	1	1	1	1	1	1	1	0	0	0	0	0	0	0	0	0	0	0	0	0	0	0	0	0	0	0	0	0	1	0	1	1	1	1	1	1
K07118 | K07118; uncharacterized protein	0	1	0	0	0	0	0	0	0	0	0	0	0	0	0	1	0	0	0	0	0	0	0	1	1	1	1	1	1	1	1	0	1	0	0	0	0	1	0	0	0	0	1	0	0
K13043 | argF; N-succinyl-L-ornithine transcarbamylase [EC:2.1.3.11]	1	1	1	1	1	1	1	1	1	1	1	1	1	1	1	1	0	0	0	0	0	0	0	0	0	0	0	0	0	0	0	0	0	0	0	0	0	0	0	0	0	0	0	0	0
K06149 | uspA; universal stress protein A	0	0	0	0	0	0	0	0	0	0	0	0	0	0	0	0	0	0	0	0	0	0	0	0	0	0	0	0	0	0	0	0	0	0	0	0	0	0	0	1	0	0	0	1	1
K02415 | fliL; flagellar protein FliL	0	0	0	0	0	0	0	0	0	0	0	0	0	0	0	0	1	0	1	0	0	0	0	0	0	0	0	0	0	0	1	0	0	0	0	0	0	0	0	0	0	1	1	0	2
K03406 | mcp; methyl-accepting chemotaxis protein	0	0	0	0	0	0	0	0	0	0	0	0	0	0	0	0	68	0	25	0	0	0	0	0	0	0	0	0	0	0	9	0	0	0	0	0	0	0	0	0	0	3	11	0	5
K09021 | rutC; aminoacrylate peracid reductase	0	0	0	0	0	0	0	0	0	0	0	0	0	0	0	0	0	0	0	0	1	1	1	0	0	0	0	0	0	0	0	0	1	0	0	0	0	0	0	0	0	0	0	1	1
K20950 | vpsQ; polysaccharide biosynthesis protein VpsQ	0	0	0	0	0	0	0	0	0	1	1	1	0	0	0	0	0	0	0	0	0	0	0	0	0	0	0	0	0	0	0	0	0	0	0	0	0	0	0	0	0	0	0	0	0
K07639 | rstB; two-component system, OmpR family, sensor histidine kinase RstB [EC:2.7.13.3]	0	0	0	0	0	0	0	0	0	0	0	0	0	0	0	0	0	0	0	0	0	0	0	0	0	0	0	0	0	0	0	0	0	0	0	0	0	0	0	0	0	0	0	1	1
K09694 | nodJ; lipooligosaccharide transport system permease protein	0	0	0	0	0	0	0	0	0	0	0	0	0	0	0	0	0	0	0	0	0	0	0	1	1	0	0	0	0	0	0	0	0	0	0	0	0	2	0	0	0	0	0	0	0
K19166 | higB; mRNA interferase HigB [EC:3.1.-.-]	1	0	0	0	0	0	0	0	0	0	0	0	2	0	2	0	0	0	0	0	0	0	0	0	0	0	0	0	0	0	0	0	0	0	0	0	0	0	0	0	0	0	0	1	0
K01083 | E3.1.3.8; 3-phytase [EC:3.1.3.8]	0	0	0	0	0	0	0	0	0	0	0	0	0	0	0	0	0	0	0	0	0	0	0	0	0	0	0	0	0	0	0	0	0	0	0	0	0	0	0	0	0	0	1	0	0
K06075 | slyA; MarR family transcriptional regulator, transcriptional regulator for hemolysin	0	0	0	0	0	0	0	0	0	0	0	0	0	0	0	0	1	0	0	0	0	0	0	0	0	0	0	0	0	0	0	1	0	0	0	0	0	0	0	0	0	1	1	3	1
K11717 | sufS; cysteine desulfurase / selenocysteine lyase [EC:2.8.1.7 4.4.1.16]	1	1	1	1	1	1	1	1	1	1	1	1	1	1	1	1	0	0	0	0	0	0	0	1	1	1	1	1	0	1	1	0	1	1	0	1	1	1	1	0	0	1	1	2	1
K11202 | fryB; fructose-like PTS system EIIB component [EC:2.7.1.-]	0	0	0	0	0	0	0	0	0	0	0	0	0	0	0	0	0	0	0	0	0	0	0	0	0	0	0	0	0	0	0	0	0	0	0	0	0	0	0	0	0	0	0	2	3
K12996 | rgpA; rhamnosyltransferase [EC:2.4.1.-]	0	0	0	0	0	0	0	0	0	0	0	0	0	0	0	0	0	0	0	0	0	0	0	0	1	0	0	2	0	0	0	0	0	0	0	0	0	0	0	0	0	0	0	0	0
K19778 | hdeB; acid stress chaperone HdeB	0	0	0	0	0	0	0	0	0	0	0	0	0	0	0	0	0	0	0	0	0	0	0	0	0	0	0	0	0	0	0	0	0	0	0	0	0	0	0	0	0	0	0	2	1
K03293 | TC.AAT; amino acid transporter, AAT family	0	0	0	0	0	0	0	0	0	0	0	0	0	0	0	0	2	0	0	0	0	0	0	0	0	0	0	0	0	0	0	0	0	0	0	0	0	0	0	0	0	0	0	1	1
K08722 | yfbR; 5'-deoxynucleotidase [EC:3.1.3.89]	0	0	0	0	0	0	0	0	0	0	0	0	0	0	0	0	0	0	0	0	0	0	0	0	0	0	0	0	0	0	0	0	0	0	0	0	0	0	0	1	0	0	0	1	1
K07784 | uhpT; MFS transporter, OPA family, hexose phosphate transport protein UhpT	0	0	0	0	0	0	0	0	0	0	0	0	0	0	0	0	0	0	0	0	0	0	0	0	0	0	0	0	0	0	0	0	0	0	0	0	0	0	0	0	0	0	0	1	1
K12339 | cysM; S-sulfo-L-cysteine synthase (O-acetyl-L-serine-dependent) [EC:2.5.1.144]	0	0	0	0	0	0	0	0	0	0	0	0	0	0	0	0	0	0	0	0	0	0	0	0	0	0	0	0	0	0	0	0	0	0	0	0	0	0	0	0	0	0	0	1	1
K01134 | ARSA; arylsulfatase A [EC:3.1.6.8]	1	0	0	0	0	0	0	0	0	0	0	0	0	0	0	0	0	0	0	0	0	0	0	0	0	0	0	0	0	0	0	0	0	0	0	0	0	0	0	0	0	0	0	0	0
K01129 | dgt; dGTPase [EC:3.1.5.1]	2	1	1	1	1	1	1	1	1	2	2	2	1	1	1	1	1	1	2	2	2	2	2	0	0	0	0	0	0	0	1	1	1	0	0	1	1	1	1	1	1	1	0	1	1
K01138 | K01138; uncharacterized sulfatase [EC:3.1.6.-]	0	0	0	0	0	0	0	0	0	0	0	0	0	0	0	0	0	0	0	0	0	0	0	0	0	0	0	0	0	0	0	0	0	0	0	0	0	0	0	0	0	0	0	0	2
K10545 | xylG; D-xylose transport system ATP-binding protein [EC:7.5.2.10]	0	0	0	0	0	0	0	0	0	0	0	0	0	0	0	0	0	0	0	0	0	0	0	0	0	0	0	0	0	0	0	0	0	0	0	0	0	0	0	0	0	0	0	1	1
K01787 | RENBP; N-acylglucosamine 2-epimerase [EC:5.1.3.8]	1	1	1	1	1	0	0	0	0	0	0	0	1	1	1	1	0	0	0	1	0	0	0	0	0	0	0	0	0	0	0	0	0	0	0	0	0	0	0	0	0	0	0	0	0
K12976 | pagL; lipid A 3-O-deacylase [EC:3.1.1.-]	0	0	0	0	0	1	1	1	0	1	1	1	0	0	0	0	0	0	0	0	0	0	0	0	0	0	0	0	0	0	0	0	0	0	0	0	0	0	0	0	0	0	0	0	0
K03752 | mobA; molybdenum cofactor guanylyltransferase [EC:2.7.7.77]	0	0	0	0	0	0	0	0	0	0	0	0	0	0	0	0	1	0	0	1	1	1	1	0	0	0	1	0	0	0	0	1	1	0	0	0	0	0	0	1	1	1	0	1	1
K02913 | RP-L33, MRPL33, rpmG; large subunit ribosomal protein L33	1	1	1	1	1	1	1	1	1	1	1	1	1	1	1	1	1	1	1	1	1	1	1	2	2	2	2	3	2	2	1	1	3	2	2	1	1	1	1	1	1	1	1	1	1
K11924 | mntR; DtxR family transcriptional regulator, manganese transport regulator	0	0	0	0	0	0	0	0	0	0	0	0	0	0	0	0	0	0	0	0	0	0	0	0	0	0	0	0	0	0	0	0	0	0	0	0	0	0	0	0	0	1	1	1	1
K02848 | waaP, rfaP; heptose I phosphotransferase [EC:2.7.1.-]	0	0	0	0	0	0	0	0	0	0	0	0	0	0	0	0	0	0	0	0	0	0	0	0	0	0	0	0	0	0	0	0	0	0	0	0	0	0	0	0	0	0	0	0	1
K09137 | K09137; uncharacterized protein	0	0	0	0	0	0	0	0	0	0	0	0	0	0	0	0	0	0	0	0	0	0	0	0	0	0	0	0	0	0	0	1	0	0	0	0	0	0	0	0	0	0	0	0	0
K01713 | pheC; cyclohexadienyl dehydratase [EC:4.2.1.51 4.2.1.91]	0	0	0	0	0	0	0	0	0	0	0	0	0	0	0	0	0	0	0	0	0	0	0	0	0	0	0	0	0	0	0	0	0	0	0	0	0	0	0	0	1	0	0	1	0
K06889 | K06889; uncharacterized protein	4	1	0	1	1	2	2	1	2	4	4	4	2	3	2	2	0	0	2	0	0	0	0	2	2	2	3	2	2	2	2	1	1	2	2	0	0	2	1	1	2	1	2	1	1
K07275 | ompW; outer membrane protein	0	0	0	0	0	0	0	0	0	0	0	0	0	0	0	0	0	0	0	0	0	0	0	0	0	0	0	0	0	0	0	0	0	0	0	0	0	0	0	1	0	1	2	1	1
K03890 | qcrA; ubiquinol-cytochrome c reductase iron-sulfur subunit	0	0	0	0	0	0	0	0	0	0	0	0	0	0	0	0	0	0	0	0	0	0	0	0	0	0	0	0	0	0	0	0	0	0	0	0	0	1	0	0	0	0	0	0	0
K17993 | hydA; sulfhydrogenase subunit alpha [EC:1.12.1.3 1.12.1.5]	0	0	0	0	0	0	0	0	0	0	0	0	0	0	0	0	0	0	0	1	1	1	1	0	0	0	0	0	0	0	0	0	0	0	0	0	0	0	0	0	0	0	0	0	0
K13665 | gumL; pyruvyltransferase	0	0	0	0	0	0	0	0	0	0	0	0	0	0	0	1	0	0	0	0	0	0	0	0	0	0	0	0	0	0	0	0	0	0	0	0	0	0	0	0	0	0	0	0	0
K02652 | pilB; type IV pilus assembly protein PilB	0	0	0	0	0	0	0	0	0	0	0	0	0	0	0	0	1	0	0	0	0	0	0	0	0	0	0	0	0	0	1	1	0	0	0	0	0	0	0	0	0	0	1	0	0
K00341 | nuoL; NADH-quinone oxidoreductase subunit L [EC:7.1.1.2]	0	1	1	1	1	1	1	1	1	1	1	1	1	1	1	1	1	0	0	0	0	0	0	0	0	0	0	0	0	0	0	0	0	0	0	0	0	0	0	0	0	1	1	1	1
K02834 | rbfA; ribosome-binding factor A	1	1	1	1	1	1	1	1	1	1	1	1	1	1	1	1	1	1	1	1	1	1	1	1	1	1	1	1	1	1	1	1	1	1	1	1	1	1	1	1	1	1	1	1	1
K11144 | dnaI; primosomal protein DnaI	0	0	0	0	0	0	0	0	0	0	0	0	0	0	0	0	0	0	0	0	0	0	0	1	1	1	1	1	1	1	0	0	1	1	1	0	0	0	0	0	0	0	0	0	0
K03831 | mogA; molybdopterin adenylyltransferase [EC:2.7.7.75]	0	0	0	0	0	0	0	0	0	0	0	0	0	0	0	0	1	0	0	0	0	0	0	0	0	0	0	0	0	0	0	1	0	0	0	0	0	0	0	1	1	0	0	1	1
K20113 | gatB; galactose PTS system EIIB component [EC:2.7.1.204]	0	0	0	0	0	0	0	0	0	0	0	0	0	0	0	0	0	0	0	0	0	0	0	0	0	0	0	0	0	0	0	0	1	0	0	1	0	0	0	0	0	0	0	0	0
K01523 | hisE; phosphoribosyl-ATP pyrophosphohydrolase [EC:3.6.1.31]	0	0	0	0	0	0	0	0	0	0	0	0	0	0	0	0	0	1	0	0	0	0	0	0	0	0	0	0	0	0	0	0	0	0	0	0	0	1	0	0	1	1	0	0	0
K00283 | gcvPB; glycine dehydrogenase subunit 2 [EC:1.4.4.2]	0	0	1	1	1	1	1	1	0	1	1	1	0	0	0	0	0	0	0	0	0	0	0	0	0	0	0	0	0	0	0	0	0	0	0	0	0	0	0	0	0	1	0	0	0
K07098 | K07098; uncharacterized protein	2	2	1	1	1	1	1	1	1	1	1	1	2	1	2	2	3	1	3	0	0	0	0	0	0	0	0	0	0	0	2	1	2	0	3	0	0	1	0	0	1	1	1	0	0
K02560 | lpxM, msbB; lauroyl-Kdo2-lipid IVA myristoyltransferase [EC:2.3.1.243]	0	0	0	0	0	0	0	0	0	0	0	0	0	0	0	0	0	0	0	0	0	0	0	0	0	0	0	0	0	0	0	0	0	0	0	0	0	0	0	1	0	0	0	1	1
K03409 | cheX; chemotaxis protein CheX	0	0	0	0	0	0	0	0	0	0	0	0	0	0	0	0	2	0	0	0	0	0	0	0	0	0	0	0	0	0	0	0	0	0	0	0	0	0	0	0	0	0	0	0	0
K09888 | zapA; cell division protein ZapA	1	1	0	0	0	0	0	0	0	0	0	0	1	1	1	1	0	1	1	0	0	0	0	1	1	0	0	0	0	0	1	0	1	1	0	0	0	0	0	1	0	1	1	1	1
K00230 | hemG; menaquinone-dependent protoporphyrinogen oxidase [EC:1.3.5.3]	0	0	0	0	0	0	0	0	0	0	0	0	0	0	0	0	0	1	0	0	0	0	0	0	0	0	0	0	0	0	1	0	0	0	0	0	0	0	0	1	1	0	0	1	1
K02562 | mtlR; mannitol operon repressor	0	0	0	0	0	0	0	0	0	0	0	0	0	0	0	0	0	0	0	0	0	0	0	0	0	0	0	0	0	0	0	0	0	0	0	0	0	0	0	0	0	0	0	1	1
K18991 | mtrA; AraC family transcriptional regulator, activator of mtrCDE	0	0	0	0	0	0	0	0	0	0	0	0	0	0	0	0	0	0	0	0	0	0	0	0	0	0	0	0	0	0	0	0	0	0	0	0	0	0	0	2	0	0	0	1	0
K07019 | K07019; uncharacterized protein	0	0	0	0	0	0	0	0	0	0	0	0	0	0	0	0	0	0	0	0	0	0	0	0	0	0	0	0	0	0	0	0	0	0	0	0	0	0	0	0	1	0	0	1	1
K09962 | K09962; uncharacterized protein	0	0	0	0	0	0	0	0	0	0	0	0	0	0	0	0	0	0	0	0	0	0	0	1	1	0	0	0	0	0	0	0	0	0	0	0	0	0	0	0	0	0	0	0	0
K02030 | ABC.PA.S; polar amino acid transport system substrate-binding protein	1	1	0	0	0	0	0	0	0	0	0	0	1	1	1	1	9	3	1	3	3	4	5	5	5	6	6	7	6	6	4	5	5	5	2	8	8	3	5	3	4	2	1	23	8
K02427 | rlmE, rrmJ, ftsJ; 23S rRNA (uridine2552-2'-O)-methyltransferase [EC:2.1.1.166]	0	0	0	0	0	0	0	0	0	0	0	0	0	0	0	0	0	0	0	0	0	0	0	0	0	0	0	0	0	0	0	0	0	0	0	0	0	0	0	1	1	1	1	1	1
K00937 | ppk1; polyphosphate kinase [EC:2.7.4.1]	1	2	0	0	0	0	0	0	0	0	0	0	1	1	1	1	1	1	1	0	1	1	1	0	0	1	1	0	1	0	0	0	0	0	1	1	1	1	1	1	1	1	1	1	1
K25114 | htsB, isdF; heme transport system permease protein	0	0	0	0	0	0	0	0	0	0	0	0	0	0	0	0	0	0	1	0	0	0	0	0	0	0	0	0	0	0	0	1	0	0	0	0	0	0	0	0	0	0	0	0	0
K09935 | ybiA; N-glycosidase YbiA [EC:3.2.2.-]	0	0	0	0	0	0	0	0	0	0	0	0	0	0	0	0	0	0	0	0	0	0	0	0	0	0	0	0	0	0	0	0	0	0	0	0	0	0	0	0	0	0	0	0	1
K16839 | hpxO; FAD-dependent urate hydroxylase [EC:1.14.13.113]	0	0	0	0	0	0	0	0	0	0	0	0	0	0	0	0	0	0	0	0	0	0	0	0	0	0	0	0	0	0	0	0	0	0	0	0	0	1	0	0	0	0	0	1	0
K10822 | E7.4.2.2; nonpolar-amino-acid-transporting ATPase [EC:7.4.2.2]	0	0	0	0	0	0	0	0	0	0	0	0	0	0	0	0	1	0	0	0	0	0	0	0	0	0	0	0	0	0	0	0	0	0	0	0	0	0	0	0	0	0	0	1	1
K09456 | aidB; putative acyl-CoA dehydrogenase	0	0	0	0	0	0	0	0	0	0	0	0	0	0	0	0	0	0	0	0	0	0	0	0	0	0	0	0	0	0	0	0	0	0	0	0	0	0	0	0	0	0	1	1	1
K01200 | pulA; pullulanase [EC:3.2.1.41]	1	2	0	1	1	1	1	1	1	1	1	1	1	1	1	2	1	0	0	0	0	0	0	0	0	0	0	3	0	0	2	3	0	0	1	0	0	0	2	0	0	0	0	1	0
K00645 | fabD, MCAT, MCT1; [acyl-carrier-protein] S-malonyltransferase [EC:2.3.1.39]	1	1	1	1	1	1	1	1	1	1	1	1	1	1	1	1	1	1	1	1	1	1	1	0	0	0	0	0	0	0	1	1	1	1	0	0	0	1	0	1	1	1	1	1	1
K23257 | yvgN; methylglyoxal/glyoxal reductase [EC:1.1.1.283 1.1.1.-]	0	0	0	0	0	0	0	0	0	0	0	0	0	0	0	0	0	0	0	0	0	0	0	0	0	0	0	0	0	0	0	0	2	0	0	0	0	0	0	0	0	0	0	0	0
K00042 | garR, glxR; 2-hydroxy-3-oxopropionate reductase [EC:1.1.1.60]	0	0	0	0	0	0	0	0	0	0	0	0	0	0	0	0	0	0	0	0	0	0	0	0	0	0	0	0	0	0	0	0	0	0	0	0	0	0	0	0	1	0	0	2	2
K09793 | K09793; uncharacterized protein	1	1	0	0	0	0	0	0	0	0	0	0	1	1	0	1	0	0	0	0	0	0	0	0	0	0	0	0	0	0	0	0	0	0	0	0	0	0	0	0	1	0	1	0	0
K11940 | hspQ; heat shock protein HspQ	0	0	0	0	0	0	0	0	0	0	0	0	0	0	0	0	0	0	0	0	0	0	0	0	0	0	0	0	0	0	0	0	0	0	0	0	0	0	0	0	0	1	0	1	1
K21416 | acoA; acetoin:2,6-dichlorophenolindophenol oxidoreductase subunit alpha [EC:1.1.1.-]	0	0	0	0	0	0	0	0	0	0	0	0	0	0	0	0	0	0	0	0	0	0	0	0	0	0	0	1	0	0	0	0	0	0	0	0	0	0	0	0	0	0	0	1	0
K03765 | cadC; transcriptional activator of cad operon	0	0	0	0	0	0	0	0	0	0	0	0	0	0	0	0	0	0	0	0	0	0	0	0	0	0	0	0	0	0	0	0	0	0	0	0	0	0	0	0	0	0	0	1	1
K02169 | bioC; malonyl-CoA O-methyltransferase [EC:2.1.1.197]	1	1	1	1	1	1	1	0	0	0	0	0	1	1	1	1	0	0	0	0	0	0	0	0	0	0	0	0	0	0	0	0	0	0	0	0	0	0	0	1	0	0	1	1	1
K19155 | yhaV; toxin YhaV [EC:3.1.-.-]	0	0	0	0	0	0	0	0	0	0	0	0	0	0	0	0	0	0	0	0	0	0	0	0	0	0	0	0	0	0	0	0	0	0	0	0	0	0	0	0	0	0	0	0	1
K16554 | exoP, vpsO; polysaccharide biosynthesis transport protein	0	0	0	0	0	0	0	0	0	0	0	0	0	0	0	0	0	0	0	0	0	0	0	0	0	0	0	0	0	0	0	0	0	0	0	0	0	0	0	0	0	1	0	0	1
K05806 | leuL; leu operon leader peptide	0	0	0	0	0	0	0	0	0	0	0	0	0	0	0	0	0	0	0	0	0	0	0	0	0	0	0	0	0	0	0	0	0	0	0	0	0	0	0	0	0	0	0	1	1
K07180 | prkA; serine protein kinase	0	0	0	0	0	0	0	0	0	0	0	0	0	0	0	0	1	0	0	0	0	0	0	0	0	0	0	0	0	0	1	1	0	0	0	0	0	0	0	0	0	0	0	1	1
K03795 | cbiX; sirohydrochlorin cobaltochelatase [EC:4.99.1.3]	0	0	0	0	0	0	0	0	0	0	0	0	0	0	0	0	0	0	0	0	0	0	0	0	0	0	0	0	0	0	0	0	0	0	0	0	0	0	0	0	0	0	0	0	0
K10563 | mutM, fpg; formamidopyrimidine-DNA glycosylase [EC:3.2.2.23 4.2.99.18]	0	0	0	0	0	0	0	0	0	0	0	0	0	0	0	0	0	0	0	0	0	0	0	1	1	1	1	1	1	1	0	0	1	1	1	0	0	2	0	1	1	1	1	1	1
K00450 | E1.13.11.4; gentisate 1,2-dioxygenase [EC:1.13.11.4]	0	0	0	0	0	0	0	0	0	0	0	0	0	0	0	0	0	0	0	0	0	0	0	0	0	0	0	0	0	0	0	0	0	0	0	0	0	0	0	0	0	0	0	0	1
K01179 | E3.2.1.4; endoglucanase [EC:3.2.1.4]	0	0	0	0	0	0	0	0	0	0	0	0	2	0	0	0	0	0	0	0	0	0	0	0	0	0	0	0	0	0	0	0	0	0	0	1	0	0	0	0	0	0	0	0	0
K23991 | ptsA, fryA; multiphosphoryl transfer protein [EC:2.7.3.9 2.7.1.-]	0	0	0	0	0	0	0	0	0	0	0	0	0	0	0	0	0	0	0	0	0	0	0	0	0	0	0	0	0	0	0	0	0	0	0	0	0	0	0	0	0	0	0	1	2
K09709 | meh; 3-methylfumaryl-CoA hydratase [EC:4.2.1.153]	0	0	0	0	0	0	0	0	0	0	0	0	0	0	0	0	0	0	0	0	0	0	0	0	0	0	0	0	0	0	0	0	0	0	0	0	0	0	0	0	0	1	0	0	0
K01635 | lacD; tagatose 1,6-diphosphate aldolase [EC:4.1.2.40]	0	0	0	0	0	0	0	0	0	0	0	0	0	0	0	0	0	0	0	0	0	0	0	2	1	0	0	0	0	1	0	0	2	3	0	0	0	0	0	0	0	0	0	0	0
K00030 | IDH3; isocitrate dehydrogenase (NAD+) [EC:1.1.1.41]	0	0	0	0	0	0	0	0	0	0	0	0	0	0	0	0	0	0	0	1	0	0	0	0	0	0	0	0	0	0	0	0	0	0	1	1	1	0	0	0	0	0	1	0	0
K00560 | thyA, TYMS; thymidylate synthase [EC:2.1.1.45]	1	1	1	1	1	1	1	1	2	1	2	2	1	1	1	1	1	1	1	0	0	0	0	1	1	1	1	1	1	1	1	0	1	1	1	1	1	1	1	1	2	1	1	1	1
K18997 | cbpM; chaperone modulatory protein CbpM	0	0	0	0	0	0	0	0	0	0	0	0	0	0	1	0	0	0	0	0	0	0	0	0	0	0	0	0	0	0	0	0	0	0	0	0	0	0	0	0	0	0	1	1	1
K01595 | ppc; phosphoenolpyruvate carboxylase [EC:4.1.1.31]	0	0	0	0	0	0	0	0	0	0	0	0	0	0	0	0	0	0	0	0	0	0	0	0	0	0	0	1	1	1	1	1	0	0	0	1	1	1	1	1	0	1	1	1	1
K00262 | E1.4.1.4, gdhA; glutamate dehydrogenase (NADP+) [EC:1.4.1.4]	2	2	2	2	2	2	2	2	2	2	2	2	2	2	2	2	0	1	1	1	1	1	1	1	1	0	0	1	0	0	1	1	1	1	1	1	1	1	1	1	0	0	0	1	1
K07470 | sbmC; DNA gyrase inhibitor	0	0	0	0	0	0	0	0	0	0	0	0	0	0	0	0	0	0	0	0	0	0	0	0	0	0	0	0	0	0	0	0	0	0	0	0	0	0	0	0	0	0	0	1	1
K03647 | nrdI; protein involved in ribonucleotide reduction	0	0	0	0	0	0	0	0	0	0	0	0	0	0	0	0	0	0	0	0	0	0	0	1	1	2	2	1	1	1	0	0	2	1	0	0	0	2	1	0	0	0	0	1	1
K01236 | treZ, glgZ; maltooligosyltrehalose trehalohydrolase [EC:3.2.1.141]	0	0	0	0	0	0	0	0	0	0	0	0	0	0	0	0	0	0	0	0	0	0	0	0	0	0	0	0	0	0	0	0	0	0	0	0	0	1	0	0	0	1	0	0	0
K10234 | aglG, ggtD; alpha-glucoside transport system permease protein	0	0	0	0	0	0	0	0	0	0	0	0	0	0	0	0	0	0	0	0	0	0	0	0	0	0	0	0	0	0	0	0	0	0	0	0	0	1	0	0	0	0	0	0	0
K01479 | hutG; formiminoglutamase [EC:3.5.3.8]	0	0	0	0	0	0	0	0	0	0	0	0	0	0	0	0	0	0	0	0	0	0	0	0	0	0	0	0	0	0	0	0	0	0	0	0	0	1	0	0	0	0	0	1	0
K02391 | flgF; flagellar basal-body rod protein FlgF	0	0	0	0	0	0	0	0	0	0	0	0	0	0	0	0	1	1	1	0	0	0	0	0	0	0	0	0	0	0	1	0	0	0	0	0	0	0	0	0	0	0	1	0	2
K11685 | stpA; DNA-binding protein StpA	0	0	0	0	0	0	0	0	0	0	0	0	0	0	0	0	0	0	0	0	0	0	0	0	0	0	0	0	0	0	0	0	0	0	0	0	0	0	0	0	0	0	0	1	1
K06998 | phzF; trans-2,3-dihydro-3-hydroxyanthranilate isomerase [EC:5.3.3.17]	0	0	0	0	0	0	0	0	0	0	0	0	0	0	0	0	1	1	0	0	0	0	0	0	0	0	0	0	0	0	0	0	2	1	0	0	0	1	0	0	0	1	2	1	1
K07243 | FTR, FTH1, efeU; high-affinity iron transporter	0	0	0	0	0	0	0	0	0	0	0	0	0	0	0	0	0	0	0	0	0	0	0	0	0	0	0	0	0	0	0	0	0	0	0	0	0	1	0	1	0	0	0	1	1
K11645 | fbaB; fructose-bisphosphate aldolase, class I [EC:4.1.2.13]	0	1	0	0	0	0	0	0	0	0	0	0	0	0	1	0	0	0	0	0	0	0	0	0	0	0	0	0	0	0	0	0	0	0	0	0	0	0	0	0	0	0	0	1	1
K21472 | lytH; peptidoglycan LD-endopeptidase LytH [EC:3.4.-.-]	0	0	0	0	0	1	1	0	0	1	1	1	0	0	0	0	0	1	1	0	0	0	0	0	0	0	0	0	0	0	0	0	0	0	0	0	0	0	0	0	1	1	2	0	0
K22369 | EPHX4; epoxide hydrolase 4 [EC:3.3.-.-]	0	0	0	0	0	0	0	0	0	0	0	0	0	0	0	0	0	0	0	0	0	0	0	0	0	0	0	0	0	0	0	0	0	0	0	0	0	0	0	0	0	1	0	0	0
K11533 | fas; fatty acid synthase, bacteria type [EC:2.3.1.-]	0	0	0	0	0	0	0	0	0	0	0	0	0	0	0	0	0	0	0	0	0	0	0	0	0	0	0	0	0	0	0	0	0	0	0	0	0	0	1	0	0	0	0	0	0
K02392 | flgG; flagellar basal-body rod protein FlgG	0	0	0	0	0	0	0	0	0	0	0	0	0	0	0	0	0	0	0	0	0	0	0	0	0	0	0	0	0	0	0	0	0	0	0	0	0	0	0	0	0	1	1	0	1
K13630 | marB; multiple antibiotic resistance protein MarB	0	0	0	0	0	0	0	0	0	0	0	0	0	0	0	0	0	0	0	0	0	0	0	0	0	0	0	0	0	0	0	0	0	0	0	0	0	0	0	0	0	0	0	1	1
K00990 | glnD; [protein-PII] uridylyltransferase [EC:2.7.7.59]	0	0	0	0	0	0	0	0	0	0	0	0	0	0	0	0	0	0	0	0	0	0	0	0	0	0	0	0	0	0	0	0	0	0	0	0	0	0	1	1	1	1	1	1	1
K01560 | E3.8.1.2; 2-haloacid dehalogenase [EC:3.8.1.2]	0	0	0	0	0	0	0	0	0	0	0	0	0	0	0	0	1	0	0	0	0	0	0	0	0	0	0	0	0	0	0	0	0	0	1	0	0	0	0	0	0	1	0	0	0
K07131 | K07131; uncharacterized protein	0	0	0	0	0	0	0	0	0	0	0	0	0	0	0	0	0	0	0	0	0	0	0	0	0	0	0	0	0	0	0	0	0	0	0	0	0	0	0	0	0	0	1	0	0
K06193 | phnA; protein PhnA	0	0	0	0	0	0	0	0	0	0	0	0	0	0	0	0	1	0	0	0	0	0	0	0	0	0	0	1	0	0	1	1	1	1	0	0	0	0	0	1	0	1	1	1	1
K03543 | emrA; membrane fusion protein, multidrug efflux system	0	1	0	0	0	0	0	0	1	2	2	2	1	1	0	1	0	0	0	0	0	0	0	0	0	0	0	0	0	0	0	0	0	0	0	0	0	0	0	0	0	5	2	3	2
K04720 | cobD; threonine-phosphate decarboxylase [EC:4.1.1.81]	1	0	0	0	0	0	0	0	0	0	0	0	1	0	1	0	1	2	2	0	0	0	0	0	0	0	0	1	0	0	1	2	0	0	0	0	0	0	0	0	0	0	0	1	0
K03611 | dsbB; protein dithiol:quinone oxidoreductase [EC:1.8.5.9]	0	0	0	0	0	0	0	0	0	0	0	0	0	0	0	0	0	0	0	0	0	0	0	0	0	0	0	0	0	0	0	0	0	0	0	0	0	0	0	1	0	1	1	1	1
K22718 | blr; divisome-associated membrane protein	0	0	0	0	0	0	0	0	0	0	0	0	0	0	0	0	0	0	0	0	0	0	0	0	0	0	0	0	0	0	0	0	0	0	0	0	0	0	0	0	0	0	0	1	1
K22299 | rghR; HTH-type transcriptional regulator, competence development regulator	0	0	0	0	0	0	0	0	0	0	0	0	0	0	0	0	1	0	0	0	0	0	0	0	0	0	0	0	0	0	0	0	0	0	0	0	0	0	0	0	0	0	0	0	0
K19509 | gfrD; fructoselysine/glucoselysine PTS system EIID component	0	0	0	0	0	0	0	0	0	0	0	0	0	0	0	0	0	0	1	0	0	0	0	0	0	0	0	0	0	0	1	0	1	1	1	0	0	0	0	0	0	0	0	1	0
K13678 | cpoA; 1,2-diacylglycerol-3-alpha-glucose alpha-1,2-galactosyltransferase [EC:2.4.1.-]	0	0	0	0	0	0	0	0	0	0	0	0	0	0	0	0	0	0	0	0	0	0	0	1	1	1	1	0	1	1	0	0	0	0	1	0	0	0	0	0	0	0	0	0	0
K02386 | flgA; flagellar basal body P-ring formation protein FlgA	0	0	0	0	0	0	0	0	0	0	0	0	0	0	0	0	0	0	0	0	0	0	0	0	0	0	0	0	0	0	0	0	0	0	0	0	0	0	0	0	0	1	1	0	1
K01933 | purM; phosphoribosylformylglycinamidine cyclo-ligase [EC:6.3.3.1]	1	1	1	1	1	1	1	1	1	1	1	1	1	1	1	1	1	1	1	1	1	1	1	1	1	1	1	0	0	0	1	1	1	1	1	1	1	1	1	1	1	1	1	1	1
K02118 | ATPVB, ntpB, atpB; V/A-type H+/Na+-transporting ATPase subunit B	0	0	0	0	0	0	0	0	0	0	0	0	0	0	0	0	0	0	1	0	0	0	0	0	0	0	0	1	0	0	1	1	1	1	0	0	0	0	0	0	0	0	0	0	0
K09781 | K09781; uncharacterized protein	0	0	0	0	0	0	0	0	0	0	0	0	0	0	0	0	0	0	0	0	0	0	0	0	0	0	0	0	0	0	0	0	0	0	0	0	0	1	0	0	0	1	1	1	1
K01761 | E4.4.1.11; methionine-gamma-lyase [EC:4.4.1.11]	0	0	0	0	0	0	0	0	0	0	0	0	0	0	0	0	1	0	0	0	0	0	0	0	0	0	0	0	0	0	0	0	0	0	0	0	0	0	0	0	0	0	0	0	0
K00297 | metF, MTHFR; methylenetetrahydrofolate reductase (NADH) [EC:1.5.1.54]	1	1	1	1	1	1	1	1	0	1	1	1	1	1	2	1	0	1	1	1	0	1	1	0	0	1	0	0	0	0	1	0	0	0	0	1	1	1	1	1	0	1	1	1	1
K00655 | plsC; 1-acyl-sn-glycerol-3-phosphate acyltransferase [EC:2.3.1.51]	1	1	1	1	1	1	1	1	1	1	1	1	1	1	1	1	3	1	1	1	1	1	1	1	1	1	1	1	0	1	3	2	1	1	0	0	0	3	1	1	1	1	2	1	1
K02002 | proX; glycine betaine/proline transport system substrate-binding protein	0	0	0	0	0	0	0	0	0	0	0	0	0	0	0	0	0	0	0	0	0	0	0	1	1	0	0	0	0	0	0	0	1	1	0	0	0	1	0	0	0	0	0	1	1
K25123 | hydA2; iron hydrogenase HydA2 [EC:1.12.7.-]	0	0	0	0	0	0	0	0	0	0	0	0	0	0	0	0	1	0	0	0	0	0	0	0	0	0	0	0	0	0	0	0	0	0	0	0	0	0	0	0	0	0	0	0	0
K24700 | mdo; 3-mercaptopropionate dioxygenase [EC:1.13.11.91]	0	0	0	0	0	0	0	0	0	0	0	0	0	0	0	0	0	0	0	0	0	0	0	0	0	0	0	0	0	0	0	0	0	0	0	0	0	0	0	0	0	0	1	1	0
K07091 | lptF; lipopolysaccharide export system permease protein	1	1	1	1	1	1	1	1	1	1	1	1	1	1	1	1	0	0	0	0	0	0	0	0	0	0	0	0	0	0	0	0	0	0	0	0	0	0	0	1	1	1	1	1	2
K10715 | rpfC; two-component system, sensor histidine kinase RpfC [EC:2.7.13.3]	0	0	0	0	0	0	0	0	0	0	0	0	0	0	0	0	0	0	0	0	0	0	0	0	0	0	0	0	0	0	0	0	0	0	0	0	0	0	0	0	0	0	1	0	0
K03686 | dnaJ; molecular chaperone DnaJ	1	1	1	1	1	1	1	1	1	1	1	1	1	1	1	1	1	1	1	1	1	1	1	1	1	1	1	1	1	1	1	1	1	1	1	0	0	1	1	1	1	1	1	1	1
K00874 | kdgK; 2-dehydro-3-deoxygluconokinase [EC:2.7.1.45]	1	1	1	1	1	1	1	1	1	1	1	1	1	1	2	1	3	1	3	0	0	0	0	0	0	0	0	0	1	0	4	0	1	0	4	1	1	0	0	1	0	0	2	2	1
K00718 | FUT1_2; galactoside 2-L-fucosyltransferase 1/2 [EC:2.4.1.69]	0	1	0	1	1	0	0	0	0	1	1	1	0	0	0	1	0	0	0	0	0	0	0	0	0	0	0	0	0	0	0	0	0	0	0	0	0	0	0	0	0	0	0	0	0
K01195 | uidA, GUSB; beta-glucuronidase [EC:3.2.1.31]	0	0	1	1	1	0	0	0	0	0	0	0	0	0	1	1	0	0	0	0	0	0	0	0	0	0	0	0	0	0	0	0	0	0	0	0	0	0	0	0	0	0	0	0	1
K00826 | E2.6.1.42, ilvE; branched-chain amino acid aminotransferase [EC:2.6.1.42]	1	1	1	1	1	1	1	1	1	1	1	1	1	1	1	1	1	1	1	0	0	0	0	1	1	0	0	1	0	0	1	1	1	1	1	1	1	1	1	1	1	1	1	1	1
K02281 | cpaD; pilus assembly protein CpaD	0	0	0	0	0	0	0	0	0	0	0	0	0	0	0	0	0	0	0	0	0	0	0	0	0	0	0	0	0	0	0	0	0	0	0	0	0	0	0	0	0	1	0	0	0
K02886 | RP-L2, MRPL2, rplB; large subunit ribosomal protein L2	1	1	1	1	1	1	1	1	1	1	1	1	1	1	1	1	1	1	1	1	1	1	1	1	1	1	1	1	1	1	1	1	1	1	1	1	1	1	1	1	1	1	1	1	1
K06120 | dhaB; glycerol dehydratase large subunit [EC:4.2.1.30]	0	0	0	0	0	0	0	0	0	0	0	0	0	0	0	0	0	0	0	0	0	0	0	0	0	0	0	0	0	0	0	1	0	0	0	0	0	0	0	0	0	0	0	0	0
K10192 | togB; oligogalacturonide transport system substrate-binding protein	0	0	0	0	0	0	0	0	0	0	0	0	0	0	0	0	1	0	0	0	0	0	0	0	0	0	0	0	0	0	0	0	0	0	0	0	0	0	0	0	0	0	0	1	0
K07336 | K07336; PKHD-type hydroxylase [EC:1.14.11.-]	0	0	0	0	0	0	0	0	0	0	0	0	0	0	0	0	0	0	0	0	0	0	0	0	0	0	0	0	0	0	0	0	0	0	0	0	0	0	0	0	0	1	1	1	1
K06400 | spoIVCA; site-specific DNA recombinase	0	1	0	0	0	0	0	0	1	0	0	0	1	1	0	1	6	33	43	0	1	0	0	0	0	0	0	0	0	0	1	2	0	2	1	1	3	1	0	0	0	2	0	1	0
K00348 | nqrC; Na+-transporting NADH:ubiquinone oxidoreductase subunit C [EC:7.2.1.1]	1	1	1	1	1	1	1	1	1	1	1	1	1	1	1	1	0	0	0	0	0	0	0	0	0	0	0	0	0	0	0	0	0	0	0	0	0	0	0	1	0	0	0	1	0
K03336 | iolD; 3D-(3,5/4)-trihydroxycyclohexane-1,2-dione acylhydrolase (decyclizing) [EC:3.7.1.22]	0	0	0	0	0	0	0	0	0	0	0	0	0	0	0	0	0	0	0	0	0	0	0	0	0	0	0	0	0	0	0	1	1	0	0	0	0	0	0	1	0	0	0	1	1
K14392 | panF; sodium/pantothenate symporter	0	0	0	0	0	0	0	0	0	0	0	0	0	0	0	0	0	0	0	0	1	1	1	0	0	0	0	0	0	0	0	0	0	0	0	0	0	0	0	1	0	0	0	1	1
K06871 | K06871; uncharacterized protein	3	2	1	1	1	2	2	0	3	3	3	3	3	1	4	1	1	1	5	0	0	0	0	0	0	0	0	0	0	0	1	2	2	0	0	1	0	0	0	0	0	0	0	0	2
K07495 | K07495; putative transposase	6	1	6	6	7	1	1	0	1	1	1	1	6	2	0	4	3	4	4	0	0	0	0	0	0	1	2	0	0	0	0	0	0	0	1	0	0	0	0	0	5	0	0	0	0
K01938 | fhs; formate--tetrahydrofolate ligase [EC:6.3.4.3]	1	1	0	0	0	0	0	0	0	0	0	0	1	1	1	1	1	1	1	1	1	1	1	1	1	1	1	1	1	1	1	1	1	1	1	1	1	0	0	0	1	0	0	0	0
K00286 | proC; pyrroline-5-carboxylate reductase [EC:1.5.1.2]	1	1	1	1	1	1	1	1	1	1	1	1	1	1	1	1	1	1	1	1	1	1	1	1	1	2	2	1	1	0	1	1	2	1	1	1	1	1	1	1	1	1	1	2	1
K02117 | ATPVA, ntpA, atpA; V/A-type H+/Na+-transporting ATPase subunit A [EC:7.1.2.2 7.2.2.1]	0	0	0	0	0	0	0	0	0	0	0	0	0	0	0	0	0	0	1	0	0	0	0	0	0	0	0	0	0	0	1	1	1	1	0	0	0	0	0	0	0	0	0	0	0
K23743 | E3.4.24.33; peptidyl-Asp metalloendopeptidase [EC:3.4.24.33]	0	0	0	0	0	0	0	0	0	0	0	0	0	0	0	0	0	0	0	0	0	0	0	0	0	0	0	0	0	0	0	0	0	0	0	0	0	0	0	0	0	0	1	0	0
K24131 | prsW; protease PrsW [EC:3.4.-.-]	0	0	0	0	0	0	0	0	0	0	0	0	0	0	0	0	1	0	0	0	0	0	0	0	0	0	0	0	0	0	0	0	0	1	0	0	0	0	0	0	0	0	0	0	0
K02008 | cbiQ; cobalt/nickel transport system permease protein	0	0	1	1	1	1	1	0	0	0	0	0	0	0	0	0	2	1	1	0	0	0	0	0	0	0	0	0	0	0	0	1	0	0	0	0	0	0	0	0	0	0	0	1	0
K21571 | susE_F; starch-binding outer membrane protein SusE/F	0	0	2	3	3	2	2	1	2	5	5	5	3	4	2	7	0	0	0	0	0	0	0	0	0	0	0	0	0	0	0	0	0	0	0	0	0	0	0	0	0	0	0	0	0
K19049 | cslA; chondroitin AC lyase [EC:4.2.2.5]	0	1	0	0	0	0	0	0	0	0	0	0	1	0	1	0	0	0	0	0	0	0	0	0	0	0	0	0	0	0	0	0	0	0	0	0	0	0	0	0	0	0	0	0	0
K03279 | waaJ, rfaJ; UDP-glucose:(galactosyl)LPS alpha-1,2-glucosyltransferase [EC:2.4.1.58]	0	0	0	0	0	0	0	0	0	0	0	0	0	0	0	0	0	0	0	0	0	0	0	0	0	0	0	0	0	0	0	0	0	0	0	0	0	0	0	0	0	0	0	0	1
K06921 | K06921; uncharacterized protein	3	1	1	0	0	2	2	0	2	3	3	3	3	3	4	2	0	1	2	0	1	1	0	0	0	0	0	0	0	0	0	0	0	0	0	0	0	0	0	0	0	0	0	0	0
K02803 | nagEb; N-acetylglucosamine PTS system EIIB component [EC:2.7.1.193]	0	0	0	0	0	0	0	0	0	0	0	0	0	0	0	0	0	0	0	0	0	0	0	0	0	0	0	0	0	0	0	0	0	0	0	0	0	0	0	0	0	0	0	0	0
K06999 | K06999; phospholipase/carboxylesterase	0	0	0	0	0	0	0	1	0	0	0	0	1	0	0	0	0	0	0	0	0	0	0	0	0	0	0	0	0	0	0	0	1	1	0	0	0	1	1	0	2	0	1	1	1
K23753 | ppk2, pap; AMP-polyphosphate phosphotransferase [EC:2.7.4.33]	0	0	0	0	0	0	0	0	0	0	0	0	0	0	0	0	0	1	1	0	1	1	1	0	0	0	0	0	0	0	0	0	0	0	0	0	0	0	0	0	0	0	0	0	0
K19309 | bcrA; bacitracin transport system ATP-binding protein	0	0	0	0	0	0	0	0	0	0	0	0	0	0	0	0	0	0	1	0	0	0	0	0	0	0	0	0	0	0	0	0	0	0	0	0	0	0	0	0	0	0	0	0	0
K15723 | syd; SecY interacting protein Syd	0	0	0	0	0	0	0	0	0	0	0	0	0	0	0	0	0	0	0	0	0	0	0	0	0	0	0	0	0	0	0	0	0	0	0	0	0	0	0	0	0	0	0	1	1
K17467 | dgaD; D-glucosaminate PTS system EIID component	0	0	0	0	0	0	0	0	0	0	0	0	0	0	0	0	0	0	0	0	0	0	0	0	0	0	0	0	0	0	0	0	2	0	1	0	0	0	0	0	0	0	0	0	1
K09749 | K09749; uncharacterized protein	0	0	0	0	0	0	0	0	0	0	0	0	0	0	0	0	2	0	2	0	0	0	0	0	0	0	0	0	0	0	1	0	0	0	0	0	0	0	0	0	0	0	0	0	0
K01813 | rhaA; L-rhamnose isomerase [EC:5.3.1.14]	1	1	0	0	0	0	0	1	1	0	0	0	0	1	1	1	0	0	0	0	1	1	1	0	0	0	0	0	0	0	0	0	1	0	0	0	0	0	0	0	0	0	0	1	1
K02009 | cbiN; cobalt/nickel transport protein	0	0	0	0	0	0	0	0	0	0	0	0	0	0	0	0	1	1	1	0	0	0	0	0	0	0	0	1	0	0	0	1	0	0	0	0	0	0	0	0	0	0	0	1	0
K15921 | xynD; arabinoxylan arabinofuranohydrolase [EC:3.2.1.55]	1	1	1	1	1	8	8	1	6	6	6	6	2	7	4	6	3	0	3	0	0	0	0	0	0	0	0	0	0	0	0	0	0	0	0	0	0	1	0	0	0	0	1	0	0
K03464 | catC; muconolactone D-isomerase [EC:5.3.3.4]	0	0	0	0	0	0	0	0	0	0	0	0	0	0	0	0	0	0	0	0	0	0	0	0	0	0	0	0	0	0	0	0	0	0	0	0	0	0	0	0	0	0	0	1	0
K15773 | hipB; HTH-type transcriptional regulator / antitoxin HipB	0	0	0	1	1	1	1	0	0	0	0	0	0	0	1	0	0	0	0	2	0	1	3	1	0	0	0	0	0	0	0	0	0	0	0	0	0	0	1	0	0	0	0	1	1
K24866 | sirC; precorrin-2 dehydrogenase [EC:1.3.1.76]	0	0	0	0	0	0	0	0	0	0	0	0	0	0	0	0	0	0	1	0	0	0	0	0	0	0	0	1	0	0	0	0	0	0	0	0	0	0	0	0	0	0	0	2	1
K00885 | nanK; N-acylmannosamine kinase [EC:2.7.1.60]	0	0	0	0	0	0	0	0	0	0	0	0	0	0	0	0	0	0	0	0	0	0	0	0	0	0	0	0	0	0	0	0	0	0	0	0	0	0	0	1	0	0	0	0	1
K03738 | aor; aldehyde:ferredoxin oxidoreductase [EC:1.2.7.5]	0	0	0	0	0	0	0	0	0	0	0	0	0	0	0	0	0	0	0	2	0	1	1	0	0	0	0	0	0	0	0	0	0	0	0	0	0	0	0	0	0	0	0	0	1
K10972 | allS; LysR family transcriptional regulator, transcriptional activator of the allD operon	0	0	0	0	0	0	0	0	0	0	0	0	0	0	0	0	0	0	0	0	0	0	0	0	0	0	0	0	0	0	0	0	0	0	0	0	0	0	0	0	0	0	0	1	1
K15832 | hycG; formate hydrogenlyase subunit 7	0	0	0	0	0	0	0	0	0	0	0	0	0	0	0	0	0	0	0	0	0	0	0	0	0	0	0	0	0	0	0	0	0	0	0	0	0	0	0	0	0	0	0	1	1
K07675 | uhpB; two-component system, NarL family, sensor histidine kinase UhpB [EC:2.7.13.3]	0	0	0	0	0	0	0	0	0	0	0	0	0	0	0	0	0	0	0	0	0	0	0	0	0	0	0	0	0	0	0	0	0	0	0	0	0	0	0	0	0	0	0	1	1
K01857 | pcaB; 3-carboxy-cis,cis-muconate cycloisomerase [EC:5.5.1.2]	0	0	0	0	0	0	0	0	0	0	0	0	0	0	0	0	0	0	0	0	0	0	0	0	0	0	0	0	0	0	0	0	0	0	0	0	0	0	0	0	0	0	0	1	0
K01070 | frmB, ESD, fghA; S-formylglutathione hydrolase [EC:3.1.2.12]	0	0	0	0	0	0	0	0	0	0	0	0	0	0	0	0	0	0	0	0	0	0	0	0	0	0	0	0	0	0	0	0	0	0	0	0	0	0	0	0	0	1	1	1	2
K05020 | opuD, betL; glycine betaine transporter	0	0	0	0	0	0	0	0	0	0	0	0	0	0	0	0	0	0	0	0	0	0	0	0	0	0	0	0	0	0	0	0	0	0	0	0	0	0	0	0	0	0	1	0	0
K07576 | K07576; metallo-beta-lactamase family protein	0	0	0	0	0	0	0	0	0	0	0	0	0	0	0	0	0	1	1	0	0	0	0	0	0	0	0	0	0	0	0	0	0	0	0	0	0	0	0	0	0	0	1	0	0
K13574 | hcxB; hydroxycarboxylate dehydrogenase B [EC:1.1.1.237 1.1.1.-]	0	0	0	0	0	0	0	0	0	0	0	0	0	0	0	0	0	0	0	0	0	0	0	0	0	0	0	0	0	0	0	0	0	0	0	0	0	0	0	0	0	0	0	1	1
K08320 | nudG; (d)CTP diphosphatase [EC:3.6.1.65]	0	0	0	0	0	0	0	0	0	0	0	0	0	0	0	0	0	0	0	0	0	0	0	0	0	0	0	0	0	0	0	0	0	0	0	0	0	0	0	0	0	0	0	1	1
K00822 | E2.6.1.18; beta-alanine--pyruvate transaminase [EC:2.6.1.18]	0	0	0	0	0	0	0	0	0	0	0	0	0	0	0	0	0	0	0	0	0	0	0	0	0	0	0	0	0	0	0	0	0	0	0	0	0	0	0	0	0	0	1	0	0
K16951 | asrB; anaerobic sulfite reductase subunit B	0	0	0	0	0	0	0	0	0	0	0	0	0	0	0	0	1	1	0	1	1	1	1	0	0	0	0	0	0	0	1	2	0	0	0	0	0	0	0	0	0	0	0	0	0
K01784 | galE, GALE; UDP-glucose 4-epimerase [EC:5.1.3.2]	1	1	2	2	2	1	1	1	1	1	1	1	1	1	1	1	2	1	1	1	1	1	1	1	1	1	1	2	1	2	1	1	2	2	2	1	1	2	1	1	1	1	0	1	1
K03604 | purR; LacI family transcriptional regulator, purine nucleotide synthesis repressor	0	0	0	0	0	0	0	0	0	0	0	0	0	0	0	0	0	0	0	0	0	0	0	0	0	0	0	0	0	0	0	0	0	0	0	0	0	0	0	1	0	0	0	1	1
K02224 | cobB-cbiA; cobyrinic acid a,c-diamide synthase [EC:6.3.5.9 6.3.5.11]	1	0	0	0	0	1	1	0	0	1	1	1	1	0	1	0	1	1	1	0	0	0	0	0	0	0	0	1	0	0	0	0	0	0	0	0	0	0	0	0	0	0	0	1	0
K14335 | pimC; alpha-1,6-mannosyltransferase [EC:2.4.1.-]	0	0	0	0	0	0	0	0	0	0	0	0	0	0	0	0	0	0	0	0	0	0	0	0	0	0	0	0	0	0	0	0	0	0	0	0	0	0	0	0	0	1	0	0	0
K06213 | mgtE; magnesium transporter	1	1	1	1	1	1	1	1	0	1	1	1	1	1	1	1	2	1	1	1	1	1	1	1	1	0	0	0	0	0	1	2	1	1	0	1	1	1	0	0	1	1	2	1	0
K01820 | rhaA; L-rhamnose isomerase / sugar isomerase [EC:5.3.1.14 5.3.1.-]	0	0	0	0	0	0	0	0	0	0	0	0	0	0	0	0	0	0	0	0	0	0	0	0	0	0	0	0	0	0	0	0	0	0	0	0	0	1	0	0	0	0	0	0	0
K16345 | xanP; xanthine permease XanP	0	0	0	0	0	0	0	0	0	0	0	0	0	0	0	0	0	0	0	0	0	0	0	0	0	0	0	0	0	0	0	0	0	0	0	0	0	0	0	0	0	0	0	2	1
K15987 | hppA; K(+)-stimulated pyrophosphate-energized sodium pump [EC:7.1.3.2]	1	1	0	0	0	1	1	0	0	1	1	1	0	0	1	1	1	0	0	2	0	0	0	0	0	0	0	0	0	0	1	0	0	0	1	0	0	0	0	0	0	1	1	0	0
K09824 | virK; uncharacterized protein	0	0	0	0	0	0	0	0	0	0	0	0	0	0	0	0	0	0	0	0	0	0	0	0	0	0	0	0	0	0	0	0	0	0	0	0	0	0	0	2	0	0	0	2	1
K08308 | mltE, emtA; membrane-bound lytic murein transglycosylase E [EC:4.2.2.-]	0	0	0	0	0	0	0	0	0	0	0	0	0	0	0	0	0	0	0	0	0	0	0	0	0	0	0	0	0	0	0	0	0	0	0	0	0	0	0	0	0	0	0	1	1
K03194 | virB1; type IV secretion system protein VirB1	0	0	0	0	0	0	0	0	0	0	0	0	0	0	0	0	0	0	0	0	0	0	0	0	0	0	0	0	0	0	0	0	0	0	0	0	0	0	0	1	1	0	0	0	0
K07485 | K07485; transposase	2	0	1	1	1	0	0	2	0	0	0	0	5	2	0	3	0	0	0	0	0	0	0	1	2	4	2	3	0	5	0	0	1	0	1	1	0	0	1	0	0	0	0	0	1
K03601 | xseA; exodeoxyribonuclease VII large subunit [EC:3.1.11.6]	1	1	1	1	1	1	1	1	1	1	1	1	1	1	1	1	1	1	1	1	1	1	1	1	1	1	1	1	1	1	1	1	1	1	1	1	1	1	1	1	1	1	1	1	1
K04940 | odh; opine dehydrogenase [EC:1.5.1.28]	1	0	0	0	0	0	0	0	0	0	0	0	0	0	1	0	0	0	0	0	0	0	0	0	0	0	0	0	0	0	0	0	0	0	0	0	0	0	0	0	0	0	0	0	0
K00981 | E2.7.7.41, CDS1, CDS2, cdsA; phosphatidate cytidylyltransferase [EC:2.7.7.41]	1	1	1	1	1	1	1	1	1	1	1	1	1	1	1	1	1	1	1	1	1	1	1	1	1	1	1	1	1	1	1	1	1	1	1	1	1	1	1	2	2	1	2	1	2
K19169 | dndB; DNA sulfur modification protein DndB	0	0	0	0	0	0	0	0	1	0	0	0	0	0	0	0	1	0	0	0	0	0	0	0	0	0	0	0	0	0	1	0	0	0	0	0	0	0	0	0	0	0	0	0	2
K09979 | K09979; uncharacterized protein	0	0	0	0	0	0	0	0	0	0	0	0	0	0	0	0	0	0	1	0	0	0	0	0	0	0	0	0	0	0	0	0	0	0	0	0	0	0	0	0	0	0	0	1	1
K21430 | yliI; aldose sugar dehydrogenase [EC:1.1.5.-]	0	0	0	0	0	0	0	0	0	0	0	0	0	0	0	0	1	0	0	0	0	0	0	0	0	0	0	0	0	0	0	0	0	0	0	0	0	0	0	0	0	1	1	1	1
K02006 | cbiO; cobalt/nickel transport system ATP-binding protein	0	0	1	1	1	1	1	0	0	1	1	1	0	0	0	0	2	1	1	1	0	0	0	0	0	0	0	1	0	0	0	1	0	0	0	0	0	0	0	0	0	0	0	1	0
K07175 | phoH2; PhoH-like ATPase	1	1	0	0	0	0	0	0	0	0	0	0	1	1	0	1	0	0	0	0	0	0	0	0	0	0	0	0	0	0	0	1	0	0	0	0	0	1	0	0	1	0	1	0	0
K09698 | gltX; nondiscriminating glutamyl-tRNA synthetase [EC:6.1.1.24]	0	0	0	0	0	0	0	0	0	0	0	0	0	0	0	0	0	0	0	0	0	0	0	1	1	0	0	1	1	1	0	0	1	1	0	0	0	0	0	0	0	0	0	0	0
K12066 | traK; conjugal transfer pilus assembly protein TraK	0	0	0	0	0	0	0	0	0	0	0	0	0	0	0	0	0	0	0	0	0	0	0	0	0	0	0	0	0	0	0	0	0	0	0	0	0	0	0	0	1	0	0	0	0
K25144 | lnrL, sagG; linearmycin/streptolysin S transport system ATP-binding protein	0	0	0	0	0	0	0	0	0	0	0	0	0	0	0	0	2	1	1	0	0	0	0	0	0	0	0	0	0	0	3	0	0	0	0	1	1	0	1	0	0	0	0	0	0
K00179 | iorA; indolepyruvate ferredoxin oxidoreductase, alpha subunit [EC:1.2.7.8]	1	1	0	0	0	0	0	0	0	0	0	0	1	1	1	1	0	0	0	2	2	2	1	0	0	0	0	0	0	0	0	0	0	0	0	0	0	0	0	0	0	0	0	0	0
K02565 | nagC; N-acetylglucosamine repressor	0	0	0	0	0	0	0	0	0	0	0	0	0	0	0	0	0	0	0	0	0	0	0	0	0	0	0	0	0	0	0	0	0	0	0	0	0	0	0	0	0	0	0	1	1
K09697 | natA; sodium transport system ATP-binding protein [EC:7.2.2.4]	0	0	0	0	0	0	0	0	0	0	0	0	0	0	0	0	0	0	1	0	0	0	0	0	0	0	0	0	0	0	1	0	0	0	0	0	0	0	0	0	0	0	1	0	0
K03048 | rpoE; DNA-directed RNA polymerase subunit delta	0	0	0	0	0	0	0	0	0	0	0	0	0	0	0	0	0	0	0	0	0	0	0	1	1	1	1	1	1	1	0	0	1	1	1	0	0	0	0	0	0	0	0	0	0
K09702 | K09702; uncharacterized protein	1	1	1	1	1	2	2	0	1	1	1	1	1	1	0	0	1	0	1	0	0	0	0	0	0	0	0	1	0	0	0	0	0	0	1	0	0	1	0	0	0	0	0	2	0
K10041 | peb1C, glnQ; aspartate/glutamate/glutamine transport system ATP-binding protein [EC:7.4.2.1]	0	0	0	0	0	0	0	0	0	0	0	0	0	0	0	0	0	0	0	0	0	0	0	0	0	1	0	1	1	1	0	0	0	1	0	0	0	0	0	0	0	0	0	0	0
K09009 | K09009; uncharacterized protein	0	0	0	0	0	0	0	0	0	0	0	0	0	0	0	0	0	0	0	0	0	0	0	0	0	0	0	0	0	0	0	0	0	0	0	0	0	1	1	0	0	0	0	0	0
K00334 | nuoE; NADH-quinone oxidoreductase subunit E [EC:7.1.1.2]	0	0	0	0	0	0	0	0	0	0	0	0	0	0	0	1	1	1	1	0	0	0	0	0	0	0	0	0	0	0	1	0	0	0	0	0	0	0	0	0	0	1	1	1	1
K06180 | rluD; 23S rRNA pseudouridine1911/1915/1917 synthase [EC:5.4.99.23]	1	1	1	1	1	1	1	1	1	1	1	1	1	1	1	1	2	2	1	1	1	1	1	2	2	1	1	2	1	1	2	2	2	2	1	1	1	1	1	1	2	1	1	1	1
K00362 | nirB; nitrite reductase (NADH) large subunit [EC:1.7.1.15]	0	0	0	0	0	0	0	0	0	0	0	0	0	0	0	0	0	0	0	0	0	0	0	0	0	0	0	0	0	0	0	0	0	0	0	0	0	0	0	0	0	0	0	2	1
K01735 | aroB; 3-dehydroquinate synthase [EC:4.2.3.4]	1	1	0	0	0	1	1	0	0	1	1	1	1	1	1	1	1	1	1	1	1	1	1	0	0	0	0	0	0	0	1	1	1	1	1	1	1	1	1	1	1	1	1	1	1
K11736 | proY; proline-specific permease ProY	0	0	0	0	0	0	0	0	0	0	0	0	0	0	0	0	0	0	0	0	0	0	0	0	0	0	0	0	0	0	0	0	0	0	0	0	0	0	0	0	0	0	0	1	1
K25140 | drrB; daunorubicin/doxorubicin transport system permease protein	0	0	0	0	0	0	0	0	0	0	0	0	0	0	0	0	0	0	0	0	0	0	0	0	0	0	0	0	0	0	0	0	0	0	0	0	0	1	0	0	0	0	0	0	0
K00176 | korD, oorD; 2-oxoglutarate ferredoxin oxidoreductase subunit delta [EC:1.2.7.3]	1	1	1	1	1	1	1	1	1	1	1	1	1	1	1	1	0	0	0	1	1	1	1	0	0	0	0	0	0	0	0	0	0	0	0	0	0	0	0	0	0	0	0	0	0
K22051 | mscM, bspA; miniconductance mechanosensitive channel	0	0	0	0	0	0	0	0	0	0	0	0	0	0	0	0	0	0	0	0	0	0	0	0	0	0	0	0	0	0	0	0	0	0	0	0	0	0	0	0	0	0	0	1	1
K07077 | K07077; uncharacterized protein	0	0	0	0	0	0	0	0	0	0	0	0	0	0	0	0	0	0	0	0	0	0	0	0	0	0	0	0	0	0	0	0	0	0	0	0	0	1	0	0	0	0	0	0	0
K05884 | comC; L-2-hydroxycarboxylate dehydrogenase (NAD+) [EC:1.1.1.337]	0	0	0	0	0	0	0	0	0	0	0	0	0	0	0	0	0	0	0	0	0	0	0	0	0	1	1	0	0	0	0	0	0	0	0	0	0	0	0	0	0	0	0	0	0
K00839 | pucG; (S)-ureidoglycine---glyoxylate transaminase [EC:2.6.1.112]	0	0	0	0	0	0	0	0	0	0	0	0	0	0	0	0	0	0	0	0	0	0	0	0	0	0	0	0	0	0	0	0	1	0	0	0	0	1	0	0	0	0	0	1	0
K07821 | torY; trimethylamine-N-oxide reductase (cytochrome c), cytochrome c-type subunit TorY	0	0	0	0	0	0	0	0	0	0	0	0	0	0	0	0	0	0	0	0	0	0	0	0	0	0	0	0	0	0	0	0	0	0	0	0	0	0	0	1	0	0	0	0	1
K02591 | nifK; nitrogenase molybdenum-iron protein beta chain [EC:1.18.6.1]	0	0	0	0	0	0	0	0	0	0	0	0	0	0	0	0	1	0	0	0	0	0	0	0	0	0	0	0	0	0	0	0	0	0	0	0	0	0	0	0	0	0	0	1	0
K02099 | araC; AraC family transcriptional regulator, arabinose operon regulatory protein	2	0	0	0	0	1	1	1	0	1	1	1	0	0	2	0	3	0	5	0	0	0	0	1	1	0	0	0	1	0	0	2	1	1	2	0	0	0	0	1	0	0	0	2	1
K10111 | malK, mtlK, thuK; multiple sugar transport system ATP-binding protein [EC:7.5.2.-]	0	0	0	0	0	0	0	0	0	0	0	0	0	0	0	0	0	0	0	0	0	0	0	0	0	0	0	0	0	0	0	1	0	0	0	0	0	0	0	0	0	0	0	2	1
K23776 | tnrA; MerR family transcriptional regulator, global nitrogen regulator	0	0	0	0	0	0	0	0	0	0	0	0	0	0	0	0	0	0	0	0	0	0	0	0	0	0	0	0	1	0	0	0	0	0	0	0	0	0	0	0	0	0	0	0	0
K23773 | hdfR; LysR family transcriptional regulator, flagellar master operon regulator	0	0	0	0	0	0	0	0	0	0	0	0	0	0	0	0	0	0	0	0	0	0	0	0	0	0	0	0	0	0	0	0	0	0	0	0	0	0	0	0	0	0	0	1	1
K12145 | hyfJ; hydrogenase-4 component J [EC:1.-.-.-]	0	0	0	0	0	0	0	0	0	0	0	0	0	0	0	0	0	0	0	0	0	0	0	0	0	0	0	0	0	0	0	0	0	0	0	0	0	0	0	0	0	0	0	0	1
K00927 | PGK, pgk; phosphoglycerate kinase [EC:2.7.2.3]	1	1	1	1	1	1	1	1	1	1	1	1	1	1	1	1	1	1	1	1	1	1	1	1	1	1	1	1	1	1	1	1	1	1	1	1	1	1	1	1	1	1	1	1	1
K02044 | phnD; phosphonate transport system substrate-binding protein	0	0	0	0	0	0	0	0	0	0	0	0	0	0	0	0	0	0	1	0	0	0	0	0	0	0	0	0	1	2	0	0	0	0	0	0	0	1	0	0	0	0	0	1	2
K04760 | greB; transcription elongation factor GreB	0	0	0	0	0	0	0	0	0	0	0	0	0	0	0	0	0	0	0	0	0	0	0	0	0	0	0	0	0	0	0	0	0	0	0	0	0	0	0	1	1	1	1	1	1
K00384 | trxB, TRR; thioredoxin reductase (NADPH) [EC:1.8.1.9]	1	1	1	1	1	1	1	1	1	1	1	1	1	1	1	1	3	1	1	1	1	1	1	2	2	3	2	1	1	1	2	2	2	1	1	1	1	1	2	1	1	1	2	1	1
K02587 | nifE; nitrogenase molybdenum-cofactor synthesis protein NifE	0	0	0	0	0	0	0	0	0	0	0	0	0	0	0	0	1	0	0	0	0	0	0	0	0	0	0	0	0	0	0	0	0	0	0	0	0	0	0	0	0	0	0	1	0
K03381 | catA; catechol 1,2-dioxygenase [EC:1.13.11.1]	0	0	0	0	0	0	0	0	0	0	0	0	0	0	0	0	0	0	0	0	0	0	0	0	0	0	0	0	0	0	0	0	0	0	0	0	0	0	0	0	0	0	0	1	0
K15012 | regA, regR, actR; two-component system, response regulator RegA	0	0	0	0	0	0	0	0	0	0	0	0	0	0	0	0	0	0	0	0	0	0	0	0	0	0	0	0	0	0	0	0	0	0	0	0	0	0	0	0	0	1	1	0	0
K00633 | lacA; galactoside O-acetyltransferase [EC:2.3.1.18]	0	0	0	0	0	0	0	0	0	0	0	0	0	0	0	0	1	1	2	0	0	0	0	1	1	0	0	0	0	0	0	1	0	0	0	0	0	0	0	0	0	0	0	0	1
K19575 | bmrR; MerR family transcriptional regulator, activator of bmr gene	0	0	0	0	0	0	0	0	0	0	0	0	0	0	0	0	1	1	1	0	0	0	0	0	0	0	0	0	0	0	1	1	0	1	0	0	0	0	0	0	0	0	0	0	0
K01255 | CARP, pepA; leucyl aminopeptidase [EC:3.4.11.1]	0	0	0	0	0	0	0	0	0	0	0	0	0	0	0	0	1	0	0	0	0	0	0	0	0	0	0	0	0	0	1	1	0	0	0	0	0	1	0	1	1	2	2	1	1
K18939 | lmrA, yxaF; TetR/AcrR family transcriptional regulator, lmrAB and yxaGH operons repressor	0	0	0	0	0	0	0	0	0	0	0	0	0	0	0	0	0	0	0	0	0	0	0	0	0	0	0	0	0	0	0	0	0	0	0	0	0	1	0	0	0	0	1	0	0
K08298 | caiB; L-carnitine CoA-transferase [EC:2.8.3.21]	0	0	0	0	0	0	0	0	0	0	0	0	0	0	0	0	0	0	0	0	3	0	0	0	0	0	0	0	0	0	0	0	0	0	0	0	0	0	0	0	0	0	0	0	1
K02839 | prfH; peptide chain release factor	0	0	1	1	1	0	0	0	0	0	0	0	0	0	0	1	0	0	0	0	0	0	0	0	0	0	0	0	0	0	0	0	0	0	0	0	0	0	0	0	0	0	0	0	1
K03177 | truB, PUS4, TRUB1; tRNA pseudouridine55 synthase [EC:5.4.99.25]	1	1	1	1	1	1	1	1	1	1	1	1	1	1	1	1	1	1	1	1	1	1	1	1	1	1	1	1	1	1	1	1	1	1	1	1	1	1	1	1	1	1	1	1	1
K09470 | puuA; gamma-glutamylputrescine synthase [EC:6.3.1.11]	0	0	0	0	0	0	0	0	0	0	0	0	0	0	0	0	0	0	0	0	0	0	0	0	0	0	0	0	0	0	0	0	0	0	0	0	0	0	0	0	0	0	0	1	1
K03614 | rnfD; H+/Na+-translocating ferredoxin:NAD+ oxidoreductase subunit D [EC:7.1.1.11 7.2.1.2]	1	1	1	1	1	1	1	1	1	1	1	1	1	1	1	1	1	1	1	0	0	0	0	0	0	0	0	0	0	0	0	1	0	0	1	0	0	0	0	1	0	0	0	1	1
K19270 | hxpA; mannitol-1-/sugar-/sorbitol-6-phosphatase [EC:3.1.3.22 3.1.3.23 3.1.3.50]	0	0	0	0	0	0	0	0	0	0	0	0	0	0	0	0	0	0	0	0	0	0	0	0	0	0	0	0	0	0	0	0	0	0	0	0	0	1	0	0	0	0	0	1	1
K03891 | qcrB; ubiquinol-cytochrome c reductase cytochrome b subunit	0	0	0	0	0	0	0	0	0	0	0	0	0	0	0	0	0	0	0	0	0	0	0	0	0	0	0	0	0	0	0	0	0	0	0	0	0	1	0	0	0	0	0	0	0
K02196 | ccmD; heme exporter protein D	0	0	0	0	0	0	0	0	0	0	0	0	0	0	0	0	0	0	0	1	0	0	0	0	0	0	0	0	0	0	0	0	0	0	0	0	0	0	0	1	1	0	1	1	1
K07069 | K07069; uncharacterized protein	0	0	0	0	0	0	0	0	0	0	0	0	0	0	0	0	0	0	0	0	0	0	0	0	0	0	0	0	0	0	0	0	1	0	0	0	0	0	0	0	0	0	0	0	0
K16203 | dppA1; D-amino peptidase [EC:3.4.11.-]	0	0	0	0	0	0	0	0	0	0	0	0	0	0	0	0	1	0	0	0	0	0	0	0	0	0	0	0	0	0	0	0	1	0	0	0	0	0	0	0	0	0	0	0	0
K17810 | asl; D-aspartate ligase [EC:6.3.1.12]	0	0	0	0	0	0	0	0	0	0	0	0	0	0	0	0	0	0	0	1	1	1	1	1	1	1	1	0	1	1	0	0	0	1	0	1	1	0	0	0	0	0	0	0	0
K00005 | gldA; glycerol dehydrogenase [EC:1.1.1.6]	0	0	0	0	0	0	0	0	0	0	0	0	0	0	0	0	1	0	1	0	0	0	0	0	0	1	1	0	0	0	0	1	1	0	0	2	2	0	0	0	0	0	0	2	1
K13683 | wcaE; putative colanic acid biosynthesis glycosyltransferase [EC:2.4.-.-]	1	1	0	0	0	1	1	1	1	1	1	1	2	2	5	1	0	0	0	0	0	0	0	0	0	0	0	0	0	0	0	0	0	0	0	0	0	0	0	0	0	0	0	0	1
K07652 | vicK; two-component system, OmpR family, sensor histidine kinase VicK [EC:2.7.13.3]	0	0	0	0	0	0	0	0	0	0	0	0	0	0	0	0	0	0	0	0	0	0	0	1	1	1	1	1	1	1	0	0	1	1	0	0	0	0	0	0	0	0	0	0	0
K11752 | ribD; diaminohydroxyphosphoribosylaminopyrimidine deaminase / 5-amino-6-(5-phosphoribosylamino)uracil reductase [EC:3.5.4.26 1.1.1.193]	1	1	1	1	1	1	1	1	0	1	1	1	1	1	1	1	1	1	1	0	1	0	0	0	0	1	1	0	1	0	0	1	0	1	0	0	0	1	0	1	1	1	1	1	1
K20975 | K20975; two-component system, sensor histidine kinase [EC:2.7.13.3]	0	0	0	0	0	0	0	0	0	0	0	0	0	0	0	0	0	0	0	0	0	0	0	0	0	0	0	0	0	0	0	0	0	0	0	0	0	0	0	0	1	0	3	0	0
K13280 | SEC11, sipW; signal peptidase I [EC:3.4.21.89]	0	0	0	0	0	0	0	0	0	0	0	0	0	0	0	0	0	1	0	1	1	1	1	0	0	0	0	0	0	0	0	3	0	1	1	1	1	1	0	0	0	0	0	0	0
K12151 | bhsA; multiple stress resistance protein BhsA	0	0	0	0	0	0	0	0	0	0	0	0	0	0	0	0	0	0	0	0	0	0	0	0	0	0	0	0	0	0	0	0	0	0	0	0	0	0	0	0	0	0	0	2	2
K21898 | orr; ornithine racemase [EC:5.1.1.12]	0	0	0	0	0	0	0	0	0	0	0	0	0	0	0	0	0	0	0	0	0	0	0	0	0	0	0	0	0	0	0	0	0	0	0	0	0	0	0	0	0	0	0	0	0
K01061 | E3.1.1.45; carboxymethylenebutenolidase [EC:3.1.1.45]	0	0	0	0	0	0	0	0	0	0	0	0	0	0	0	0	0	0	0	0	0	0	0	0	0	0	0	0	0	0	0	0	0	0	0	0	0	1	0	0	0	5	2	2	2
K23187 | fepG, fagB, cchD, desG; iron-siderophore transport system permease protein	0	0	0	0	0	0	0	0	0	0	0	0	0	0	0	0	1	0	0	0	0	0	0	0	0	0	0	0	0	0	0	0	0	0	0	0	0	1	0	0	0	0	0	1	1
K00872 | thrB; homoserine kinase [EC:2.7.1.39]	0	0	0	0	0	0	0	0	0	0	0	0	0	0	0	0	1	0	0	0	0	0	0	1	1	1	0	0	0	0	1	0	1	0	1	1	1	1	1	1	0	0	0	1	1
K02471 | bacA, bclA; vitamin B12/bleomycin/antimicrobial peptide transport system ATP-binding/permease protein	0	0	0	0	0	0	0	0	0	0	0	0	0	0	0	0	0	0	0	0	0	0	0	0	0	0	0	0	0	0	0	0	0	0	0	0	0	0	0	2	0	0	0	0	1
K23004 | lgaB; L-galactono-1,5-lactonase [EC:3.1.1.-]	0	0	0	0	0	1	1	0	1	0	0	0	0	0	1	1	0	0	0	0	0	0	0	0	0	0	0	1	0	0	0	0	0	0	0	0	0	0	0	0	0	0	0	0	0
K14744 | rzpD; prophage endopeptidase [EC:3.4.-.-]	0	0	0	0	0	0	0	0	0	0	0	0	0	0	0	0	0	0	0	0	0	0	0	0	0	0	0	0	0	0	0	0	0	0	0	0	0	0	0	0	0	0	2	0	0
K15984 | rsmJ; 16S rRNA (guanine1516-N2)-methyltransferase [EC:2.1.1.242]	0	0	0	0	0	0	0	0	0	0	0	0	0	0	0	0	1	0	0	0	0	0	0	0	0	0	0	0	0	0	0	0	0	0	0	0	0	0	0	1	0	0	0	1	1
K12142 | hyfG; hydrogenase-4 component G [EC:1.-.-.-]	0	0	0	0	0	0	0	0	0	0	0	0	0	0	0	0	0	0	0	0	0	0	0	0	0	0	0	0	0	0	0	0	0	0	0	0	0	0	0	0	0	0	0	0	1
K03923 | mdaB; NADPH dehydrogenase (quinone) [EC:1.6.5.10]	0	0	0	0	0	0	0	0	0	0	0	0	0	0	0	1	0	0	0	0	0	0	0	0	0	0	0	0	0	0	0	0	0	0	0	0	0	0	0	1	2	0	0	1	1
K03535 | gudP; MFS transporter, ACS family, glucarate transporter	0	0	0	0	0	0	0	0	0	0	0	0	0	0	0	0	0	0	0	0	0	0	0	0	0	0	0	0	0	0	0	0	0	0	0	0	0	0	0	0	0	0	0	2	2
K03184 | ubiF; 3-demethoxyubiquinol 3-hydroxylase [EC:1.14.99.60]	0	0	0	0	0	0	0	0	0	0	0	0	0	0	0	0	0	0	0	0	0	0	0	0	0	0	0	0	0	0	0	0	0	0	0	0	0	0	0	0	0	0	0	1	1
K06204 | dksA; DnaK suppressor protein	1	1	1	1	1	1	1	1	0	0	0	0	1	1	1	1	0	0	0	0	0	0	0	0	0	0	0	0	0	0	1	0	0	0	0	0	0	1	0	1	1	1	2	2	2
K13592 | rcdA; regulator of CtrA degradation	0	0	0	0	0	0	0	0	0	0	0	0	0	0	0	0	0	0	0	0	0	0	0	0	0	0	0	0	0	0	0	0	0	0	0	0	0	0	0	0	0	1	0	0	0
K02508 | hpaA; AraC family transcriptional regulator, 4-hydroxyphenylacetate 3-monooxygenase operon regulatory protein	0	0	0	0	0	0	0	0	0	0	0	0	0	0	0	0	0	0	0	0	0	0	0	0	0	0	0	0	0	0	0	0	0	0	0	0	0	0	0	0	0	0	0	1	1
K02221 | yggT; YggT family protein	0	0	0	0	0	0	0	0	0	0	0	0	0	0	0	0	1	0	0	1	1	1	1	1	1	1	1	1	1	1	0	0	1	1	0	1	1	1	1	1	1	1	0	1	1
K13888 | macA; membrane fusion protein, macrolide-specific efflux system	0	0	0	0	0	0	0	0	0	0	0	0	0	0	0	0	0	0	0	0	0	0	0	0	0	0	0	0	0	0	0	0	0	0	0	0	0	0	0	1	0	0	1	1	1
K07782 | sdiA; LuxR family transcriptional regulator, quorum-sensing system regulator SdiA	0	0	0	0	0	0	0	0	0	0	0	0	0	0	0	0	0	0	0	0	0	0	0	0	0	0	0	0	0	0	0	0	0	0	0	0	0	0	0	0	0	0	0	1	1
K00276 | AOC3, AOC2, tynA; primary-amine oxidase [EC:1.4.3.21]	0	0	0	0	0	0	0	0	0	0	0	0	0	0	0	0	0	0	0	0	0	0	0	0	0	0	0	0	0	0	0	0	0	0	0	0	0	0	0	0	0	0	0	1	1
K21638 | iraM; anti-adapter protein IraM	0	0	0	0	0	0	0	0	0	0	0	0	0	0	0	0	0	0	0	0	0	0	0	0	0	0	0	0	0	0	0	0	0	0	0	0	0	0	0	0	0	0	0	1	1
K02527 | kdtA, waaA; 3-deoxy-D-manno-octulosonic-acid transferase [EC:2.4.99.12 2.4.99.13 2.4.99.14 2.4.99.15]	1	1	1	1	1	1	1	1	1	1	1	1	1	1	1	1	0	0	0	0	0	0	0	0	0	0	0	0	0	0	0	0	0	0	0	0	0	0	0	1	1	0	1	1	1
K14348 | lldR; GntR family transcriptional regulator, L-lactate dehydrogenase operon regulator	0	0	0	0	0	0	0	0	0	0	0	0	0	0	0	0	0	0	0	0	0	0	0	0	0	0	0	0	0	0	0	0	0	0	0	0	0	0	0	0	0	0	1	1	1
K09690 | wzm, rfbA; lipopolysaccharide transport system permease protein	0	0	0	0	0	0	0	0	0	0	0	0	0	0	1	0	1	1	1	0	1	0	0	0	0	0	0	0	0	0	0	0	0	0	1	1	1	0	0	0	1	0	1	1	0
K25133 | hmuU, phuU, bhuU, hemU; heme transport system permease protein	0	0	0	0	0	0	0	0	0	0	0	0	0	0	0	0	0	0	0	0	0	0	0	0	0	0	0	0	0	0	0	0	0	0	0	0	0	1	0	0	0	0	1	1	0
K03346 | dnaB; replication initiation and membrane attachment protein	0	0	0	0	0	0	0	0	0	0	0	0	0	0	0	0	0	0	0	0	0	0	0	1	1	1	1	1	1	1	0	0	1	1	1	0	0	0	0	0	0	0	0	0	0
K07644 | cusS, copS, silS; two-component system, OmpR family, heavy metal sensor histidine kinase CusS [EC:2.7.13.3]	0	0	0	0	0	0	0	0	0	0	0	0	0	0	0	0	0	0	0	0	0	0	0	0	0	0	0	0	0	0	0	0	0	0	0	0	0	0	0	0	0	0	0	1	1
K06374 | spmB; spore maturation protein B	1	1	1	1	1	1	1	1	1	1	1	1	1	1	1	1	1	1	1	0	0	0	0	0	0	0	0	0	0	0	1	1	0	0	0	0	0	0	0	0	0	0	0	0	0
K23398 | TRIP4; activating signal cointegrator 1	0	1	1	0	0	0	0	0	0	1	1	1	1	0	0	1	0	0	0	0	0	0	0	0	0	0	0	0	0	0	0	0	0	0	0	0	0	0	0	0	0	0	0	0	0
K15531 | rexA; oligosaccharide reducing-end xylanase [EC:3.2.1.156]	0	1	0	0	0	2	2	0	0	1	1	1	0	0	0	0	1	0	0	0	0	0	0	0	0	0	0	0	0	0	0	0	0	0	0	0	0	0	0	0	0	0	0	0	0
K16697 | tuaC; teichuronic acid biosynthesis glycosyltransferase TuaC [EC:2.4.-.-]	0	0	0	0	0	0	0	0	0	0	0	0	0	0	0	0	0	0	0	0	0	0	0	0	0	0	0	0	0	0	0	0	0	0	0	0	0	0	0	0	0	1	0	0	0
K03187 | ureE; urease accessory protein	0	0	1	1	1	1	1	0	0	1	1	1	0	0	0	0	0	0	0	0	0	0	0	1	1	1	1	0	0	0	0	0	0	1	0	0	0	0	0	1	0	1	0	1	0
K21528 | gin; serine recombinase [EC:3.1.22.- 6.5.1.-]	0	0	0	0	0	0	0	0	0	0	0	0	0	0	0	0	0	0	0	0	0	0	0	0	0	0	0	0	0	0	0	0	0	0	0	0	0	0	0	0	0	0	0	0	1
K05811 | yfiM; putative lipoprotein	0	0	0	0	0	0	0	0	0	0	0	0	0	0	0	0	0	0	0	0	0	0	0	0	0	0	0	0	0	0	0	0	0	0	0	0	0	0	0	0	0	0	0	1	1
K03705 | hrcA; heat-inducible transcriptional repressor	0	0	0	0	0	0	0	0	0	0	0	0	0	0	0	0	1	1	1	1	1	1	1	1	1	1	1	1	1	1	1	1	1	1	1	0	0	1	1	0	0	1	1	0	0
K09012 | sufR; DeoR family transcriptional regulator, suf operon transcriptional repressor	0	0	0	0	0	0	0	0	0	0	0	0	0	0	0	0	0	0	0	0	0	0	0	0	0	0	0	0	0	0	0	0	0	0	0	0	0	0	0	0	0	0	0	0	0
K14266 | prnA, rebH, ktzQ; tryptophan 7-halogenase [EC:1.14.19.9]	0	0	0	0	0	0	0	0	0	0	0	0	0	0	0	0	0	0	0	0	0	0	0	0	0	0	0	0	0	0	0	0	0	0	0	0	0	0	0	0	0	2	1	0	0
K00854 | xylB, XYLB; xylulokinase [EC:2.7.1.17]	0	1	0	0	0	0	0	0	0	0	0	0	0	1	0	0	1	0	1	0	0	0	0	0	0	1	0	0	0	0	0	0	0	0	0	0	0	1	1	1	0	0	1	2	1
K11177 | yagR; xanthine dehydrogenase YagR molybdenum-binding subunit [EC:1.17.1.4]	0	0	0	0	0	0	0	0	0	0	0	0	0	0	0	0	0	0	0	0	0	0	0	0	0	0	0	0	0	0	0	0	0	0	0	0	0	0	0	0	0	5	0	0	1
K04016 | nrfE; cytochrome c-type biogenesis protein NrfE	0	0	0	0	0	0	0	0	0	0	0	0	0	0	0	0	0	0	0	0	0	0	0	0	0	0	0	0	0	0	0	0	0	0	0	0	0	0	0	1	0	0	0	0	1
K12266 | norR; anaerobic nitric oxide reductase transcription regulator	0	0	0	0	0	0	0	0	0	0	0	0	0	0	0	0	0	0	0	0	0	0	0	0	0	0	0	0	0	0	0	0	0	0	0	0	0	0	0	0	0	0	0	1	1
K03468 | aaeB; p-hydroxybenzoic acid efflux pump subunit AaeB	0	0	0	0	0	0	0	0	0	0	0	0	0	0	0	0	0	0	0	0	0	0	0	0	0	0	0	0	0	0	0	0	0	0	0	0	0	0	0	0	0	0	0	1	1
K11930 | torT; periplasmic protein TorT	0	0	0	0	0	0	0	0	0	0	0	0	0	0	0	0	0	0	0	0	0	0	0	0	0	0	0	0	0	0	0	0	0	0	0	0	0	0	0	0	0	0	0	0	1
K05851 | cyaA; adenylate cyclase, class 1 [EC:4.6.1.1]	0	0	0	0	0	0	0	0	0	0	0	0	0	0	0	0	0	0	0	0	0	0	0	0	0	0	0	0	0	0	0	0	0	0	0	0	0	0	0	1	0	0	0	1	1
K01139 | spoT; GTP diphosphokinase / guanosine-3',5'-bis(diphosphate) 3'-diphosphatase [EC:2.7.6.5 3.1.7.2]	1	1	0	0	0	0	0	0	0	0	0	0	1	1	1	1	1	1	1	1	1	1	1	1	1	1	1	1	1	1	1	1	1	1	1	1	1	1	1	1	1	1	1	1	1
K17108 | GBA2; non-lysosomal glucosylceramidase [EC:3.2.1.45]	0	0	0	0	0	0	0	0	0	0	0	0	1	0	0	0	0	0	0	0	0	0	0	0	0	0	0	0	0	0	0	0	0	0	0	0	0	0	0	0	0	0	0	0	0
K01637 | E4.1.3.1, aceA; isocitrate lyase [EC:4.1.3.1]	0	0	0	0	0	0	0	0	0	0	0	0	0	0	0	0	0	0	0	0	0	0	0	0	0	0	0	0	0	0	0	0	0	0	0	0	0	1	0	0	0	1	1	1	1
K16066 | ydfG; 3-hydroxy acid dehydrogenase / malonic semialdehyde reductase [EC:1.1.1.381 1.1.1.-]	0	1	0	0	0	0	0	0	0	0	0	0	0	0	1	1	0	0	0	0	0	0	0	0	0	0	0	0	0	0	0	0	0	0	0	0	0	0	0	1	0	0	0	1	1
K00432 | gpx, btuE, bsaA; glutathione peroxidase [EC:1.11.1.9]	0	1	0	0	0	0	0	0	0	0	0	0	0	0	1	0	2	0	0	0	0	0	0	0	0	0	0	1	0	0	0	2	0	1	0	1	1	1	0	0	0	1	3	2	1
K01810 | GPI, pgi; glucose-6-phosphate isomerase [EC:5.3.1.9]	1	1	1	1	1	1	1	1	1	1	1	1	1	1	1	1	1	1	1	0	0	0	0	1	1	1	1	1	1	1	1	1	1	1	1	1	1	1	1	1	1	1	1	1	1
K25109 | sirA, fecB, cbrA; iron-siderophore transport system substrate-binding protein	0	0	0	0	0	0	0	0	0	0	0	0	0	0	0	0	0	0	0	0	0	0	0	0	0	0	0	0	0	0	0	1	0	0	0	0	0	0	0	0	0	0	0	0	0
K19416 | yccA; modulator of FtsH protease	0	0	0	0	0	0	0	0	0	0	0	0	0	0	0	0	0	0	0	0	0	0	0	0	0	0	0	0	0	0	0	0	0	0	0	0	0	0	0	1	0	0	0	1	1
K00433 | cpo; non-heme chloroperoxidase [EC:1.11.1.10]	0	0	0	0	0	0	0	0	0	0	0	0	0	0	0	0	2	0	0	0	0	0	0	0	0	0	0	0	0	0	1	1	0	0	0	0	0	2	0	0	0	1	1	1	0
K06284 | abrB; AbrB family transcriptional regulator, transcriptional pleiotropic regulator of transition state genes	0	0	0	0	0	0	0	0	0	0	0	0	0	0	0	0	8	0	0	0	0	0	0	0	0	0	0	0	0	0	1	1	0	0	0	0	0	0	0	0	0	0	0	0	0
K21695 | aaeX; protein AaeX	0	0	0	0	0	0	0	0	0	0	0	0	0	0	0	0	0	0	0	0	0	0	0	0	0	0	0	0	0	0	0	0	0	0	0	0	0	0	0	0	0	0	1	1	2
K07685 | narP; two-component system, NarL family, nitrate/nitrite response regulator NarP	0	0	0	0	0	0	0	0	0	0	0	0	0	0	0	0	0	0	0	0	0	0	0	0	0	0	0	0	0	0	0	0	0	0	0	0	0	0	0	1	0	0	0	0	1
K12685 | ssp; subtilase-type serine protease [EC:3.4.21.-]	0	0	0	0	0	0	0	0	0	0	0	0	0	0	0	0	0	0	0	0	0	0	0	0	0	0	0	0	0	0	0	0	0	0	0	0	0	0	0	0	1	1	0	0	0
K09894 | K09894; uncharacterized protein	0	0	0	0	0	0	0	0	0	0	0	0	0	0	0	0	0	0	0	0	0	0	0	0	0	0	0	0	0	0	0	0	0	0	0	0	0	0	0	1	0	0	0	1	1
K12143 | hyfH; hydrogenase-4 component H	0	0	0	0	0	0	0	0	0	0	0	0	0	0	0	0	0	0	0	0	0	0	0	0	0	0	0	0	0	0	0	0	0	0	0	0	0	0	0	0	0	0	0	0	1
K15830 | hycE; formate hydrogenlyase subunit 5	0	0	0	0	0	0	0	0	0	0	0	0	0	0	0	0	0	0	0	0	0	0	0	0	0	0	0	0	0	0	0	0	0	0	0	0	0	0	0	0	0	0	0	1	1
K03953 | NDUFA9; NADH dehydrogenase (ubiquinone) 1 alpha subcomplex subunit 9	0	0	0	0	0	0	0	0	0	0	0	0	0	0	0	0	0	0	0	0	0	0	0	0	0	0	0	0	0	0	0	0	0	0	0	0	0	0	0	0	0	1	0	0	0
K05275 | E1.1.1.65; pyridoxine 4-dehydrogenase [EC:1.1.1.65]	1	0	0	0	0	0	0	0	0	0	0	0	0	0	0	0	0	1	0	0	0	0	0	0	0	0	0	0	0	0	0	0	0	0	1	0	0	2	0	0	0	0	1	2	1
K22597 | E2.4.1.352; glucosylglycerate phosphorylase [EC:2.4.1.352]	0	0	0	0	0	0	0	0	0	0	0	0	0	0	0	0	0	0	1	0	0	0	0	0	0	0	0	0	0	0	0	0	0	0	0	0	0	0	0	0	0	0	0	0	1
K09961 | K09961; uncharacterized protein	0	0	0	0	0	0	0	0	0	0	0	0	0	0	0	0	0	0	0	0	0	0	0	0	0	0	0	0	0	0	0	0	0	0	0	0	0	0	0	1	0	0	0	0	0
K07150 | K07150; uncharacterized protein	0	0	0	0	0	0	0	0	1	0	0	0	0	0	0	0	1	0	1	0	0	0	0	1	1	0	0	0	0	0	1	0	0	0	1	1	1	0	0	0	0	0	0	2	1
K01758 | CTH; cystathionine gamma-lyase [EC:4.4.1.1]	0	0	0	0	0	0	0	0	0	0	0	0	0	0	0	0	0	0	0	0	0	0	0	0	0	0	0	0	0	0	0	0	1	1	0	0	0	0	0	0	0	0	1	0	0
K19124 | casC, cse4; CRISPR system Cascade subunit CasC	0	0	0	0	0	0	0	0	0	0	0	0	0	0	0	0	0	0	0	0	0	0	0	0	0	0	0	0	1	1	0	0	0	0	0	0	0	0	0	0	0	0	0	1	0
K02453 | gspD; general secretion pathway protein D	0	0	0	0	0	0	0	0	0	0	0	0	0	0	0	0	0	0	0	0	0	0	0	0	0	0	0	0	0	0	0	0	0	0	0	0	0	0	0	0	0	1	1	1	0
K03783 | punA, PNP; purine-nucleoside phosphorylase [EC:2.4.2.1]	1	1	1	1	1	1	1	1	0	1	1	1	1	1	1	1	1	1	0	1	1	1	1	0	0	0	0	1	0	0	1	1	1	1	0	1	1	1	0	0	0	0	0	0	1
K03473 | pdxB; erythronate-4-phosphate dehydrogenase [EC:1.1.1.290]	1	1	1	1	1	1	1	1	0	1	1	1	1	1	1	1	0	0	0	0	0	0	0	0	0	0	0	0	0	0	0	0	0	0	0	0	0	0	0	0	0	0	0	1	1
K02123 | ATPVI, ntpI, atpI; V/A-type H+/Na+-transporting ATPase subunit I	1	1	0	0	0	0	0	0	0	0	0	0	1	1	1	1	0	0	1	0	0	0	0	0	0	0	0	1	0	0	1	1	1	1	0	0	0	0	0	0	0	0	0	0	0
K07506 | K07506; AraC family transcriptional regulator	0	0	0	0	0	1	1	0	0	0	0	0	0	0	0	0	0	0	0	0	0	0	0	0	0	0	0	0	0	0	0	0	0	0	0	0	0	0	0	0	0	0	0	1	0
K09695 | nodI; lipooligosaccharide transport system ATP-binding protein	0	0	0	0	0	0	0	0	0	0	0	0	0	0	0	0	0	0	0	0	0	0	0	0	0	0	0	0	0	0	0	0	0	0	0	0	0	1	0	0	0	0	0	0	0
K11959 | urtA; urea transport system substrate-binding protein	0	0	0	0	0	0	0	0	0	0	0	0	0	0	0	0	0	0	0	0	0	0	0	0	0	0	0	0	0	0	0	0	0	0	0	0	0	0	0	0	0	0	0	1	0
K13770 | ysiA, fadR; TetR/AcrR family transcriptional regulator, fatty acid metabolism regulator protein	0	0	0	0	0	0	0	0	0	0	0	0	0	0	0	0	0	0	0	0	0	0	0	0	0	0	0	0	0	0	0	1	0	0	0	0	0	0	0	0	0	0	0	0	0
K13590 | dgcB; diguanylate cyclase [EC:2.7.7.65]	0	0	0	0	0	0	0	0	0	0	0	0	0	0	0	0	0	0	0	0	0	0	0	0	0	0	0	0	0	0	0	0	0	0	0	0	0	0	0	0	0	1	1	0	0
K05499 | cytR; LacI family transcriptional regulator, repressor for deo operon, udp, cdd, tsx, nupC, and nupG	0	0	0	0	0	0	0	0	0	0	0	0	0	0	0	0	0	0	0	0	0	0	0	0	0	0	0	0	0	0	0	0	0	0	0	0	0	0	0	0	0	0	0	1	1
K17228 | sfnG; dimethylsulfone monooxygenase [EC:1.14.14.35]	0	0	0	0	0	0	0	0	0	0	0	0	0	0	0	0	0	0	0	0	0	0	0	0	0	0	0	0	0	0	0	0	0	0	0	0	0	0	0	0	0	0	0	1	0
K07778 | desK; two-component system, NarL family, sensor histidine kinase DesK [EC:2.7.13.3]	0	0	0	0	0	0	0	0	0	0	0	0	0	0	0	0	0	0	0	1	1	1	1	1	1	0	0	1	0	0	0	0	0	1	0	0	0	2	0	0	0	0	2	0	0
K14155 | patB, malY; cysteine-S-conjugate beta-lyase [EC:4.4.1.13]	2	2	2	2	2	1	1	2	1	2	2	2	2	1	2	1	2	0	2	0	0	0	0	1	1	0	0	0	0	1	0	0	2	1	2	1	1	1	1	0	0	0	0	1	1
K02784 | ptsH; phosphocarrier protein HPr	0	0	0	0	0	0	0	0	0	0	0	0	0	0	0	0	1	3	2	0	1	1	1	1	1	1	1	1	1	1	1	1	1	1	1	1	1	3	1	2	1	1	1	3	3
K07318 | K07318; adenine-specific DNA-methyltransferase [EC:2.1.1.72]	1	0	0	0	0	1	1	1	0	0	0	0	0	0	0	0	0	0	1	0	1	0	0	0	0	0	0	0	0	0	0	0	0	0	0	0	0	0	1	0	1	0	0	0	0
K20489 | nisI; lantibiotic immunity protein	0	0	0	0	0	0	0	0	0	0	0	0	0	0	0	0	0	0	1	0	0	0	0	0	0	0	0	0	0	0	0	0	0	0	0	0	0	0	0	0	0	0	0	0	0
K07026 | E3.1.3.70; mannosyl-3-phosphoglycerate phosphatase [EC:3.1.3.70]	0	0	0	0	0	0	0	0	0	0	0	0	0	0	0	0	0	0	0	0	0	0	0	0	0	0	0	0	0	0	0	0	0	0	0	0	0	0	0	0	0	0	0	0	1
K00852 | rbsK, RBKS; ribokinase [EC:2.7.1.15]	0	2	0	0	0	0	0	0	0	0	0	0	0	2	0	2	1	0	1	0	0	0	0	2	2	2	2	0	3	1	3	1	2	1	1	1	1	0	1	2	0	0	1	1	2
K09766 | K09766; uncharacterized protein	0	0	0	0	0	0	0	0	0	0	0	0	0	0	0	0	1	0	1	0	0	0	0	0	0	0	0	0	0	0	1	0	0	0	0	0	0	0	0	0	0	0	0	0	0
K01113 | phoD; alkaline phosphatase D [EC:3.1.3.1]	0	0	0	0	0	0	0	0	0	0	0	0	0	0	0	0	0	0	0	0	0	0	0	0	0	0	0	0	0	0	0	0	0	0	0	0	0	0	0	0	0	1	0	0	0
K04024 | eutJ; ethanolamine utilization protein EutJ	0	0	0	0	0	0	0	0	0	0	0	0	0	0	0	0	0	0	1	0	0	0	0	0	0	0	0	0	0	0	0	0	0	0	0	0	0	0	0	0	0	0	0	1	1
K06714 | rocR; arginine utilization regulatory protein	0	0	0	0	0	0	0	0	0	0	0	0	0	0	0	0	0	0	0	0	0	0	0	0	0	0	0	0	0	0	0	1	0	0	0	0	0	0	0	0	0	0	0	0	0
K00041 | uxaB; tagaturonate reductase [EC:1.1.1.58]	0	0	1	1	1	1	1	1	1	0	0	0	0	1	1	1	2	0	1	0	0	0	0	0	0	0	0	0	0	0	0	0	0	0	1	0	0	0	0	0	0	0	0	2	1
K03793 | PTR1; pteridine reductase [EC:1.5.1.33]	0	0	0	0	0	0	0	0	0	0	0	0	0	0	0	0	0	0	0	0	0	0	0	0	0	0	0	0	0	0	0	0	0	0	0	0	0	0	0	0	0	0	1	0	0
K09922 | K09922; uncharacterized protein	1	1	1	1	1	1	1	1	1	1	1	1	1	1	1	1	0	0	0	0	0	0	0	0	0	0	0	0	0	0	0	0	0	0	0	0	0	0	0	0	1	1	1	0	0
K19824 | fprB; rubrerythrin	1	1	1	1	1	1	1	1	1	1	1	1	1	1	1	1	2	1	1	0	0	0	0	0	0	0	0	0	0	0	2	2	0	0	0	0	0	0	0	0	0	0	0	0	0
K02948 | RP-S11, MRPS11, rpsK; small subunit ribosomal protein S11	1	1	1	1	1	1	1	1	1	1	1	1	1	1	1	1	1	1	1	1	1	1	1	1	1	1	1	1	1	1	1	1	1	1	1	1	1	1	1	1	1	1	1	1	1
K05988 | dexA; dextranase [EC:3.2.1.11]	0	0	0	0	0	0	0	0	0	1	1	1	1	1	0	0	0	0	0	0	0	0	0	0	0	0	0	0	0	0	0	0	0	0	0	0	0	0	0	0	0	0	0	0	0
K20539 | blcR; IclR family transcriptional regulator, blcABC operon repressor	0	0	0	0	0	0	0	0	0	0	0	0	0	0	0	0	0	0	0	0	0	0	0	0	0	0	0	0	0	0	0	0	0	0	0	0	0	1	0	0	0	0	0	0	0
K11617 | liaS; two-component system, NarL family, sensor histidine kinase LiaS [EC:2.7.13.3]	0	0	0	0	0	0	0	0	0	0	0	0	0	0	0	0	0	0	0	0	0	0	0	0	0	0	0	1	0	0	0	0	1	1	0	0	0	0	0	0	0	0	0	0	0
K03734 | apbE; FAD:protein FMN transferase [EC:2.7.1.180]	2	3	1	1	1	1	1	1	1	1	1	1	1	2	1	1	3	1	1	1	1	1	1	1	1	1	1	0	1	1	1	2	2	1	1	0	0	2	0	1	2	1	1	2	1
K10038 | glnQ; glutamine transport system ATP-binding protein [EC:7.4.2.1]	0	0	0	0	0	0	0	0	0	0	0	0	0	0	0	0	0	0	0	0	0	0	0	1	1	1	1	0	0	0	1	0	1	1	0	0	0	0	0	0	0	0	0	1	1
K10231 | kojP; kojibiose phosphorylase [EC:2.4.1.230]	0	0	0	0	0	0	0	0	0	0	0	0	0	0	0	0	0	0	3	0	0	0	0	0	0	0	0	0	0	0	0	0	0	0	0	0	0	0	0	0	0	0	0	0	1
K03744 | lemA; LemA protein	1	3	1	1	1	1	1	1	1	1	1	1	1	1	1	2	1	0	0	1	0	0	0	1	1	1	1	1	1	1	1	0	1	0	1	1	1	1	1	1	1	1	2	1	0
K07687 | rcsB; two-component system, NarL family, captular synthesis response regulator RcsB	0	0	0	0	0	0	0	0	0	0	0	0	0	0	0	0	0	0	0	0	0	0	0	0	0	0	0	0	0	0	0	0	0	0	0	0	0	0	0	0	0	0	2	1	1
K07082 | K07082; UPF0755 protein	1	1	1	1	2	1	1	1	1	1	1	1	1	1	1	1	1	1	1	1	1	1	1	1	1	0	0	1	0	1	1	1	1	1	1	1	1	1	1	1	1	1	1	1	1
K03188 | ureF; urease accessory protein	0	0	1	1	1	1	1	0	0	1	1	1	0	0	0	0	0	0	0	0	0	0	0	1	1	1	1	0	0	0	0	0	0	1	0	0	0	0	0	1	0	1	0	1	0
K11746 | kefF; glutathione-regulated potassium-efflux system ancillary protein KefF	0	0	0	0	0	0	0	0	0	0	0	0	0	0	0	0	0	0	0	0	0	0	0	0	0	0	0	0	0	0	0	0	0	0	0	0	0	0	0	0	0	0	0	1	1
K03485 | treR; LacI family transcriptional regulator, trehalose operon repressor	0	0	0	0	0	0	0	0	0	0	0	0	0	0	0	0	0	0	0	0	0	0	0	0	0	0	0	0	0	0	0	0	0	0	0	0	0	0	0	1	0	0	0	1	1
K14170 | pheA; chorismate mutase / prephenate dehydratase [EC:5.4.99.5 4.2.1.51]	0	0	0	0	0	0	0	0	0	0	0	0	0	0	0	0	1	1	1	0	0	0	0	0	0	0	0	0	0	0	1	0	0	0	0	1	1	0	0	1	1	0	1	1	1
K13014 | arnD; undecaprenyl phosphate-alpha-L-ara4FN deformylase [EC:3.5.1.-]	0	0	0	0	0	0	0	0	0	0	0	0	0	0	0	0	0	0	0	0	0	0	0	0	0	0	0	0	0	0	0	0	0	0	0	0	0	0	0	0	0	0	0	1	1
K00640 | cysE; serine O-acetyltransferase [EC:2.3.1.30]	2	1	1	1	1	1	1	1	1	2	2	2	2	1	2	2	1	1	1	1	1	1	1	0	0	1	0	0	0	0	1	1	1	0	3	2	1	2	0	1	1	1	0	2	2
K01667 | tnaA; tryptophanase [EC:4.1.99.1]	0	0	0	0	0	0	0	0	0	0	0	0	0	0	0	1	0	0	0	0	0	0	0	0	0	0	0	0	0	0	0	0	0	0	0	0	0	0	0	2	0	0	0	0	1
K02852 | wecG, rffM; UDP-N-acetyl-D-mannosaminouronate:lipid I N-acetyl-D-mannosaminouronosyltransferase [EC:2.4.1.180]	0	0	1	0	0	0	0	0	0	0	0	0	0	0	0	0	0	0	0	0	0	0	0	0	0	0	0	0	0	0	0	0	0	0	0	0	0	0	0	0	0	0	0	1	1
K03972 | pspE; phage shock protein E	0	2	0	0	0	1	1	0	2	0	0	0	1	0	1	1	1	0	0	0	1	1	2	0	0	0	0	0	0	0	1	1	0	1	1	0	0	0	0	0	1	0	0	0	1
K01715 | crt; enoyl-CoA hydratase [EC:4.2.1.17]	0	0	0	0	0	0	0	0	0	0	0	0	0	0	0	0	1	0	2	0	0	0	0	0	0	0	0	0	0	0	1	2	0	0	1	0	0	0	0	0	0	0	1	0	0
K13775 | atuG; citronellol/citronellal dehydrogenase	0	0	0	0	0	0	0	0	0	0	0	0	0	0	0	0	0	0	0	0	0	0	0	0	0	0	0	0	0	0	0	0	0	0	0	0	0	1	0	0	0	0	1	0	0
K15897 | pseG; UDP-2,4-diacetamido-2,4,6-trideoxy-beta-L-altropyranose hydrolase [EC:3.6.1.57]	0	0	0	0	0	0	0	0	0	0	0	0	1	0	0	0	0	0	1	0	0	0	0	0	0	0	0	0	0	0	0	0	0	0	0	0	0	0	0	0	0	0	0	0	0
K03654 | recQ; ATP-dependent DNA helicase RecQ [EC:5.6.2.4]	2	2	1	1	1	2	2	1	1	2	2	2	2	2	2	2	2	1	1	1	1	1	1	1	1	0	0	0	0	1	2	1	0	1	1	1	0	1	1	1	0	1	1	1	1
K18904 | nodT, ameC; outer membrane protein, multidrug efflux system	0	0	0	0	0	0	0	0	0	0	0	0	0	0	0	0	0	0	0	0	0	0	0	0	0	0	0	0	0	0	0	0	0	0	0	0	0	0	0	0	0	1	0	0	0
K12528 | xdhD; putative selenate reductase molybdopterin-binding subunit	0	0	0	0	0	0	0	0	0	0	0	0	0	0	0	0	0	0	0	0	0	0	0	0	0	0	0	0	0	0	0	0	0	0	0	0	0	1	0	0	0	0	0	0	1
K02426 | sufE; cysteine desulfuration protein SufE	1	1	1	1	1	1	1	1	1	1	1	1	1	1	1	1	0	0	0	0	0	0	0	0	0	0	0	0	0	0	0	0	0	0	0	0	0	0	0	1	0	1	1	2	2
K05794 | terC; tellurite resistance protein TerC	0	0	0	0	0	0	0	0	0	0	0	0	0	0	0	0	2	0	0	0	0	0	0	0	0	0	0	0	0	0	0	0	0	0	0	0	0	2	1	1	0	1	1	1	1
K01273 | DPEP; membrane dipeptidase [EC:3.4.13.19]	2	0	0	0	0	0	0	0	1	0	0	0	0	0	2	0	1	0	1	0	0	0	0	0	0	0	0	0	0	0	1	1	0	0	1	0	0	0	0	0	0	1	1	1	0
K07092 | K07092; uncharacterized protein	0	1	0	0	0	0	0	0	0	0	0	0	1	1	0	1	1	0	0	0	0	0	0	0	0	0	0	0	0	0	0	0	0	0	0	0	0	0	0	0	0	0	0	0	0
K01599 | hemE, UROD; uroporphyrinogen decarboxylase [EC:4.1.1.37]	0	0	0	0	0	0	0	0	1	0	0	0	0	0	3	0	0	0	0	0	0	0	0	0	0	0	0	0	0	0	0	0	0	0	0	0	0	1	0	1	1	1	1	1	1
K20742 | ykfC; gamma-D-glutamyl-L-lysine dipeptidyl-peptidase [EC:3.4.14.13]	0	1	1	1	1	1	1	1	0	0	0	0	1	1	0	1	1	0	0	0	0	0	0	0	0	0	0	0	0	0	0	0	0	0	0	0	0	0	0	0	0	0	0	0	0
K08302 | gatY-kbaY; tagatose 1,6-diphosphate aldolase GatY/KbaY [EC:4.1.2.40]	0	0	0	0	0	0	0	0	0	0	0	0	0	0	0	0	0	0	0	0	0	0	0	0	0	0	0	0	0	0	2	1	0	0	0	0	0	0	0	0	0	0	0	0	2
K21744 | tipA; MerR family transcriptional regulator, thiopeptide resistance regulator	0	0	0	0	0	0	0	0	0	0	0	0	0	0	0	0	2	1	2	1	1	1	2	0	0	0	0	0	0	1	1	1	1	1	1	1	1	1	2	0	0	0	0	1	0
K13010 | per, rfbE; perosamine synthetase [EC:2.6.1.102]	0	0	0	0	0	0	0	0	0	0	0	0	0	0	0	0	1	0	1	0	0	0	0	0	0	0	0	0	0	0	1	0	0	0	0	0	0	0	0	0	0	0	0	0	1
K13629 | dsdX; D-serine transporter	0	0	0	0	0	0	0	0	0	0	0	0	0	0	0	0	0	0	0	0	0	0	0	0	0	0	0	0	0	0	0	0	0	0	0	0	0	0	0	0	0	0	0	1	0
K03785 | aroD; 3-dehydroquinate dehydratase I [EC:4.2.1.10]	0	0	0	0	0	0	0	0	0	0	0	0	0	0	0	0	0	1	1	0	0	0	0	0	0	0	0	0	0	0	0	0	1	1	1	0	0	0	0	0	1	0	0	1	1
K07070 | K07070; uncharacterized protein	0	0	0	0	0	0	0	0	0	0	0	0	0	0	0	0	0	0	0	0	0	0	0	0	0	0	0	0	0	0	0	0	0	0	0	0	0	0	0	0	0	0	0	1	1
K22025 | denD; D-erythronate 2-dehydrogenase [EC:1.1.1.410]	0	0	0	0	0	0	0	0	0	0	0	0	0	0	0	0	0	0	0	0	0	0	0	0	0	0	0	0	0	0	0	0	0	0	0	0	0	0	0	1	0	0	0	0	0
K19577 | ydhP; MFS transporter, DHA1 family, inner membrane transport protein	0	0	0	0	0	0	0	0	0	0	0	0	0	0	0	0	0	0	0	0	0	0	0	0	0	0	0	0	0	0	0	0	1	0	0	0	0	1	0	0	0	1	2	3	1
K10036 | glnH; glutamine transport system substrate-binding protein	0	0	0	0	0	0	0	0	0	0	0	0	0	0	0	0	0	0	0	0	0	0	0	2	2	1	1	1	0	1	0	1	1	1	0	1	1	0	0	0	0	0	0	1	1
K04032 | eutT; ethanolamine utilization cobalamin adenosyltransferase [EC:2.5.1.17]	0	0	0	0	0	0	0	0	0	0	0	0	0	0	0	0	0	0	0	0	0	0	0	0	0	0	0	0	0	0	0	1	0	0	0	0	0	0	0	0	0	0	0	1	1
K01159 | ruvC; crossover junction endodeoxyribonuclease RuvC [EC:3.1.21.10]	1	1	1	1	1	1	1	1	2	2	2	2	1	1	1	2	0	0	0	1	1	1	1	0	0	0	0	0	0	0	0	0	0	0	0	1	1	1	1	1	2	1	1	1	1
K13929 | mdcA; malonate decarboxylase alpha subunit [EC:2.3.1.187]	0	0	0	0	0	0	0	0	0	0	0	0	0	0	0	0	0	0	0	0	0	0	1	0	0	0	0	0	0	0	0	0	0	0	0	0	0	0	0	0	0	0	0	1	0
K00799 | GST, gst; glutathione S-transferase [EC:2.5.1.18]	0	0	0	0	0	0	0	0	0	0	0	0	0	0	0	0	0	0	0	0	0	0	0	0	0	0	0	1	0	0	0	0	0	0	0	0	0	0	0	2	1	13	11	11	8
K03590 | ftsA; cell division protein FtsA	1	1	1	1	1	1	1	1	1	1	1	1	1	1	1	1	2	0	1	0	0	0	0	1	1	1	1	1	1	1	1	1	1	1	1	0	0	0	0	1	1	1	1	1	1
K02600 | nusA; transcription termination/antitermination protein NusA	1	1	1	1	1	1	1	1	1	1	1	1	1	2	1	1	1	1	1	1	1	1	2	1	1	1	1	1	1	1	1	1	1	1	1	1	1	1	1	1	1	1	1	1	1
K22720 | glgS; surface composition regulator	0	0	0	0	0	0	0	0	0	0	0	0	0	0	0	0	0	0	0	0	0	0	0	0	0	0	0	0	0	0	0	0	0	0	0	0	0	0	0	0	0	0	0	1	1
K07304 | msrA; peptide-methionine (S)-S-oxide reductase [EC:1.8.4.11]	2	1	1	1	1	1	1	1	0	1	1	1	0	0	1	0	1	0	0	0	2	0	1	1	1	1	1	1	1	1	1	1	1	3	0	1	1	1	1	1	0	1	2	1	1
K08162 | mdtH; MFS transporter, DHA1 family, multidrug resistance protein	0	0	0	0	0	0	0	0	0	0	0	0	0	0	0	0	0	0	0	0	0	0	0	0	0	0	0	0	0	0	0	0	0	0	0	0	0	0	0	0	0	0	0	2	1
K02793 | manXa; mannose PTS system EIIA component [EC:2.7.1.191]	0	0	0	0	0	0	0	0	0	0	0	0	0	0	0	0	2	0	0	0	0	0	0	0	0	0	0	0	0	0	0	1	1	0	0	0	0	0	0	0	0	1	0	0	0
K03603 | fadR; GntR family transcriptional regulator, negative regulator for fad regulon and positive regulator of fabA	0	0	0	0	0	0	0	0	0	0	0	0	0	0	0	0	0	0	0	0	0	0	0	0	0	0	0	0	0	0	0	0	0	0	0	0	0	0	0	1	0	0	0	1	1
K04026 | eutL; ethanolamine utilization protein EutL	0	0	0	0	0	0	0	0	0	0	0	0	0	0	0	0	0	0	0	0	0	0	0	0	0	0	0	1	0	0	0	1	1	0	0	0	0	0	0	0	0	0	0	1	1
K07335 | bmpA, bmpB, tmpC; basic membrane protein A and related proteins	0	0	0	0	0	0	0	0	0	0	0	0	0	0	0	0	3	1	1	0	0	0	0	0	0	0	0	3	1	1	2	2	2	1	1	1	0	1	0	0	1	0	0	0	0
K11206 | NIT1, ybeM; deaminated glutathione amidase [EC:3.5.1.128]	0	0	0	0	0	0	0	0	0	0	0	0	0	0	0	0	0	0	0	0	0	0	0	0	0	0	0	0	0	0	0	0	0	0	0	0	0	0	0	0	1	1	0	0	0
K02517 | lpxL, htrB; Kdo2-lipid IVA lauroyltransferase/acyltransferase [EC:2.3.1.241 2.3.1.-]	1	0	1	1	1	0	0	0	0	0	0	0	0	1	0	1	0	0	0	0	0	0	0	0	0	0	0	0	0	0	0	0	0	0	0	0	0	0	0	2	1	0	2	4	2
K03650 | mnmE, trmE, MSS1; tRNA modification GTPase [EC:3.6.-.-]	1	1	1	1	1	1	1	1	1	1	1	1	1	1	1	1	1	1	1	0	0	0	0	1	1	1	1	1	1	1	1	1	1	1	1	0	0	0	0	1	1	1	1	1	1
K03101 | lspA; signal peptidase II [EC:3.4.23.36]	1	1	1	1	1	1	1	1	1	1	1	1	1	1	1	1	1	3	2	1	1	1	1	1	1	1	1	1	1	1	1	1	1	1	1	1	1	3	1	1	1	1	1	1	1
K00090 | ghrB; glyoxylate/hydroxypyruvate/2-ketogluconate reductase [EC:1.1.1.79 1.1.1.81 1.1.1.215]	0	0	0	0	0	0	0	0	0	0	0	0	0	0	0	0	0	0	0	0	0	0	0	0	0	0	0	0	0	0	0	0	0	0	0	0	0	0	0	0	0	0	1	1	1
K23107 | yajO; 1-deoxyxylulose-5-phosphate synthase [EC:1.1.-.-]	0	0	0	0	0	0	0	0	0	0	0	0	0	0	0	0	1	0	0	0	0	0	0	0	0	0	0	1	0	0	0	0	0	0	1	0	0	0	0	0	0	1	0	4	1
K22106 | fatR, bscR; TetR/AcrR family transcriptional regulator, repressor of fatR-cypB operon	0	0	0	0	0	0	0	0	0	0	0	0	0	0	0	0	1	0	0	0	0	0	0	0	0	0	0	0	0	0	0	0	0	0	0	0	0	0	0	0	0	0	0	0	0
K02788 | lacE; lactose PTS system EIICB component [EC:2.7.1.207]	0	0	0	0	0	0	0	0	0	0	0	0	0	0	0	0	0	0	0	0	0	0	0	1	0	0	0	0	0	0	0	0	0	1	1	1	0	0	0	0	0	0	0	0	0
K18688 | fadD19; 3-oxocholest-4-en-26-oate---CoA ligase [EC:6.2.1.42]	0	0	0	0	0	0	0	0	0	0	0	0	0	0	0	0	0	0	0	0	0	0	0	0	0	0	0	0	0	0	0	0	0	0	0	0	0	0	0	0	0	2	0	0	0
K20490 | nisF, spaF, cprA, epiF; lantibiotic transport system ATP-binding protein	0	0	0	0	0	0	0	0	0	0	0	0	0	0	0	0	0	0	1	0	1	0	1	1	0	0	0	0	0	0	0	1	0	0	0	0	0	0	0	0	0	0	0	0	0
K04343 | strB; streptomycin 6-kinase [EC:2.7.1.72]	0	0	0	0	0	0	0	0	0	0	0	0	0	0	0	0	0	0	0	0	0	0	0	0	0	0	0	0	0	0	0	0	0	0	0	0	0	0	0	0	0	0	1	0	0
K10823 | oppF; oligopeptide transport system ATP-binding protein	0	0	0	0	0	0	0	0	0	0	0	0	0	0	0	0	1	0	1	0	0	0	0	1	1	0	0	1	1	0	2	2	1	1	2	1	1	0	0	0	0	0	0	1	0
K00796 | folP; dihydropteroate synthase [EC:2.5.1.15]	1	1	1	1	1	1	1	1	1	1	1	1	1	1	1	1	1	1	1	1	1	1	1	0	0	1	1	0	0	0	1	1	1	0	0	1	1	1	0	1	1	1	1	1	1
K09769 | ymdB; 2',3'-cyclic-nucleotide 2'-phosphodiesterase [EC:3.1.4.16]	0	0	0	0	0	0	0	0	0	0	0	0	0	0	0	0	0	0	0	0	0	0	0	0	0	0	0	0	0	0	0	0	1	1	0	0	0	0	0	0	0	0	0	0	0
K12444 | ppsE; phthiocerol/phenolphthiocerol synthesis type-I polyketide synthase E [EC:2.3.1.292]	0	0	0	0	0	0	0	0	0	0	0	0	0	0	0	0	0	0	0	0	0	0	0	0	0	0	0	0	0	0	0	0	0	0	0	0	0	0	0	0	0	0	2	0	0
K03531 | ftsZ; cell division protein FtsZ	1	1	1	1	1	1	1	1	2	1	1	1	1	1	1	1	1	1	1	1	1	1	1	1	1	1	1	1	1	1	1	1	1	1	1	1	1	1	1	1	2	1	1	1	1
K00949 | thiN, TPK1, THI80; thiamine pyrophosphokinase [EC:2.7.6.2]	1	1	0	0	0	1	1	0	0	0	0	0	1	1	0	1	1	1	1	1	1	1	1	1	1	1	1	1	1	1	1	1	1	1	1	1	1	0	1	0	0	0	0	0	0
K18015 | elaD, sseL; deubiquitinase [EC:3.4.22.-]	0	0	0	0	0	0	0	0	0	0	0	0	0	0	0	0	0	0	0	0	0	0	0	0	0	0	0	0	0	0	0	0	0	0	0	0	0	0	0	0	0	0	0	0	1
K22015 | fdhF; formate dehydrogenase (hydrogenase) [EC:1.17.98.4 1.17.98.-]	0	0	0	0	0	0	0	0	0	0	0	0	0	0	0	0	1	0	0	1	1	1	0	0	0	0	0	0	0	0	0	0	0	0	0	0	0	0	0	0	0	0	0	2	1
K12113 | ebgR; LacI family transcriptional regulator, ebg operon repressor	0	0	0	0	0	0	0	0	0	0	0	0	0	0	0	0	0	0	0	0	0	0	0	0	0	0	0	0	0	0	0	0	0	0	0	0	0	0	0	0	0	0	0	0	1
K03305 | TC.POT; proton-dependent oligopeptide transporter, POT family	1	2	1	1	1	1	1	1	1	2	2	2	2	1	1	1	0	0	0	0	0	0	0	1	1	1	1	0	1	1	0	1	1	1	0	0	0	0	0	0	0	1	3	5	4
K02217 | ftnA, ftn; ferritin [EC:1.16.3.2]	2	1	1	1	1	1	1	1	0	1	1	1	1	1	1	1	1	0	0	1	1	1	1	0	0	0	0	0	0	0	1	1	0	0	0	1	1	0	0	2	0	0	0	1	1
K12111 | ebgA; evolved beta-galactosidase subunit alpha [EC:3.2.1.23]	0	0	0	0	0	0	0	0	0	0	0	0	0	0	0	0	0	0	0	0	0	0	0	0	0	0	0	0	0	0	0	0	1	0	0	0	0	0	0	0	0	0	0	0	1
K07654 | mtrB; two-component system, OmpR family, sensor histidine kinase MtrB [EC:2.7.13.3]	0	0	0	0	0	0	0	0	0	0	0	0	0	0	0	0	0	0	0	0	0	0	0	0	0	0	0	0	0	0	0	0	0	0	0	0	0	1	0	0	0	0	0	0	0
K02241 | comFB; competence protein ComFB	0	0	0	0	0	0	0	0	0	0	0	0	0	0	0	0	1	1	0	0	0	0	0	0	0	0	0	0	0	0	0	0	0	0	0	0	0	0	0	0	0	0	0	0	0
K00684 | aat; leucyl/phenylalanyl-tRNA---protein transferase [EC:2.3.2.6]	0	0	0	0	0	0	0	0	1	1	1	1	1	0	1	0	1	0	0	0	0	0	0	0	0	0	0	0	0	0	0	0	0	0	0	0	0	0	0	0	1	1	1	1	1
K03365 | FCY1; cytosine/creatinine deaminase [EC:3.5.4.1 3.5.4.21]	0	0	0	0	0	0	0	0	0	0	0	0	0	0	0	0	0	0	0	0	0	0	0	0	0	0	0	0	0	0	0	0	0	0	0	0	0	0	0	0	0	0	1	0	0
K18367 | CoADR; CoA-dependent NAD(P)H sulfur oxidoreductase [EC:1.8.1.18]	0	0	0	0	0	0	0	0	0	0	0	0	0	0	0	0	1	0	0	0	0	0	0	0	0	0	0	0	0	0	1	0	0	1	0	0	0	0	0	0	0	0	0	0	0
K11527 | K11527; two-component system, sensor histidine kinase and response regulator [EC:2.7.13.3]	0	0	0	0	0	0	0	0	0	0	0	0	0	0	0	0	1	0	0	0	0	0	0	0	0	0	0	0	0	0	0	0	0	0	0	0	0	0	0	0	0	0	0	1	0
K07046 | K07046; L-fuconolactonase [EC:3.1.1.-]	0	0	0	0	0	0	0	0	0	0	0	0	0	0	0	0	0	0	0	0	0	0	0	0	0	0	0	0	0	0	0	0	0	0	0	1	1	1	0	0	0	1	0	0	0
K02336 | polB; DNA polymerase II [EC:2.7.7.7]	0	0	0	0	0	0	0	0	0	0	0	0	0	0	0	0	0	0	0	0	0	0	0	0	0	0	0	0	0	0	0	0	0	0	0	0	0	0	0	0	0	0	0	1	1
K12510 | tadB; tight adherence protein B	0	0	0	0	0	0	0	0	0	0	0	0	0	0	0	0	0	1	1	1	1	1	1	0	0	0	0	0	0	0	0	0	0	0	0	0	1	2	0	1	0	1	1	0	0
K07577 | K07577; putative mRNA 3-end processing factor	0	0	0	0	0	0	0	0	0	0	0	0	0	0	0	0	0	0	0	0	0	0	0	0	0	0	0	0	0	0	0	0	0	0	0	0	0	0	0	0	0	1	1	0	0
K21417 | acoB; acetoin:2,6-dichlorophenolindophenol oxidoreductase subunit beta [EC:1.1.1.-]	0	0	0	0	0	0	0	0	0	0	0	0	0	0	0	0	0	0	0	0	0	0	0	0	0	0	0	1	0	0	0	0	0	0	0	0	0	0	0	0	0	0	0	1	0
K09927 | K09927; uncharacterized protein	0	0	0	0	0	0	0	0	0	0	0	0	0	0	0	0	0	0	0	0	0	0	0	0	0	0	0	0	0	0	0	0	0	0	0	0	0	1	0	0	0	1	0	1	1
K12661 | LRA3, rhmD; L-rhamnonate dehydratase [EC:4.2.1.90]	0	0	0	0	0	0	0	0	0	0	0	0	0	0	0	0	0	0	0	0	0	0	0	0	0	0	0	0	0	0	0	0	0	0	0	0	0	1	0	0	0	0	0	1	0
K07020 | K07020; uncharacterized protein	0	0	0	0	0	0	0	0	0	0	0	0	0	0	0	0	0	0	0	0	0	0	0	0	0	0	0	0	0	0	0	0	0	0	0	0	0	1	0	0	0	0	0	0	0
K00370 | narG, narZ, nxrA; nitrate reductase / nitrite oxidoreductase, alpha subunit [EC:1.7.5.1 1.7.99.-]	0	0	0	0	0	0	0	0	0	0	0	0	0	0	0	0	0	0	0	0	0	0	0	0	0	1	1	0	0	0	0	0	0	0	0	0	0	0	0	0	1	1	0	2	2
K08303 | prtC, trhP; U32 family peptidase [EC:3.4.-.-]	1	1	0	0	0	0	0	0	1	0	0	0	1	1	1	1	3	2	2	2	2	2	2	0	0	0	0	0	0	0	2	2	1	1	2	1	1	0	1	1	0	0	0	1	1
K03841 | FBP, fbp; fructose-1,6-bisphosphatase I [EC:3.1.3.11]	0	0	0	0	0	0	0	0	0	0	0	0	0	0	0	0	0	0	0	0	0	0	0	0	0	0	0	0	0	0	0	0	0	0	0	0	0	0	0	1	1	0	1	1	1
K01924 | murC; UDP-N-acetylmuramate--alanine ligase [EC:6.3.2.8]	1	1	1	1	1	1	1	1	1	1	1	1	1	1	1	1	1	1	1	1	1	1	1	1	1	1	1	1	1	1	1	1	1	1	1	1	1	1	1	1	2	2	1	1	1
K05352 | tarJ; ribitol-5-phosphate 2-dehydrogenase (NADP+) [EC:1.1.1.405]	0	0	0	0	0	0	0	0	0	0	0	0	0	0	0	0	0	0	1	1	0	0	1	0	0	0	0	0	0	0	0	0	0	0	0	0	0	0	0	0	0	0	0	0	0
K08322 | rspB; L-gulonate 5-dehydrogenase [EC:1.1.1.380]	0	0	0	0	0	0	0	0	0	0	0	0	0	0	0	0	0	0	0	0	0	0	0	0	0	0	0	0	0	0	0	0	0	0	0	0	0	0	0	0	0	0	0	1	1
[truncated: 3,429 more rows]
