# Supplementary material for: The CIAMIB: a Large and Metabolically Diverse Collection of Inflammation-Associated Bacteria from the Murine Gut
Source: mBio. 2022 Mar 10;13(2):e02949-21. doi: 10.1128/mbio.02949-21 (PMC9040815; doi:10.1128/mbio.02949-21)
Supplement: TABLE S5 [file mbio.02949-21-st005.xlsx]

## Sheet: GMMs
Phylum	Species	Strain #	Total GMMs	Carbohydrate degradation																					Amino acid degradation
				Polysaccharide degradation					Disaccharide degradation							Monosaccharide degradation									Sugar acid degradation		Aromatic amino acid degradation				Negatively charged amino acid degradation					Nonpolar, aliphatic amino acid degradation									Polar, uncharged amino acid degradation
				arabinoxylan degradation	fructan degradation	pectin degradation I	pectin degradation II	starch degradation	lactose degradation	lactose and galactose degradation	maltose degradation	melibiose degradation	sucrose degradation I	sucrose degradation II	trehalose degradation	allose degradation	arabinose degradation	fructose degradation	fucose degradation	galactose degradation	mannose degradation	rhamnose degradation	ribose degradation	xylose degradation	galacturonate degradation I	galacturonate degradation II	phenylalanine degradation	tryptophan degradation	tyrosine degradation I	tyrosine degradation II	aspartate degradation I	aspartate degradation II	glutamate degradation I	glutamate degradation II	glutamate degradation III	alanine degradation I	alanine degradation II	glycine degradation	isoleucine degradation	leucine degradation	methionine degradation I	methionine degradation II	proline degradation	valine degradation	asparagine degradation	cysteine biosynthesis/homocysteine degradation	cysteine degradation I	cysteine degradation II	glutamine degradation I
Firmicutes	Limosilactobacillus reuteri	NM11_1-41	23
		NM12_1-47	21
	Lactobacillus johnsonii	NM60_B2-8	19
	Lactobacillus intestinalis	NM61_E11	18
	Ligilactobacillus murinus	NM26_J9	23
		NM28_3M-8	25
	Enterococcus hirae	NM56_O-09	27
	Enterococcus faecalis	NM58_B2-5	28
	Streptococcus danieliae	NM51_B2-22	15
	Erysipelotrichaceae gen. nov.	NM09_H32	21
	Lachnospiraceae gen. nov.	NM01_1-7b	30
	Lachnospiraceae gen. nov.	NM72_1-8	14
	Clostridium perfringens	NM49_B9-7	37
	Clostridium sartagoforme	NM50_B9-20	31
	Clostridium chromiireducens	NM79_F5	39
Proteobacteria	Sphingomonas olei	NM83_B4-11	33
	Parasutterella sp. nov.	NM82_D38	11
	Stenotrophomonas maltophilia	NM62_B4-13	35
	Rodentibacter heylii	NM44_TS2-9	33
	Klebsiella variicola	NM43_TS4-1	65
	Escherichia coli	NM84_B9-29	63
Actinobacteria	Microbacterium laevaniformans	NM46_B2-13	41
	Bifidobacterium pseudolongum	NM87_A27A	26
	Atopobiaceae gen. nov.	NM07_P-09	22
	Atopobiaceae gen. nov.	NM08_P-01	25
	Parvibacter caecicola	NM48_B13	15
	Adlercreutzia caecimuris	NM80_B27	14
	Adlercreutzia muris	NM05_H27	13
	Adlercreutzia mucosicola	NM66_B29	14
Bacteroidetes	Prevotellaceae gen. nov.	NM73_A23	27
	Parabacteroides distasonis	NM39_I3	34
	Bacteoides sp. nov.	NM69_E16B	28
	Phocaeicola sartorii	NM22_B1	38
	Bacteroides faecichinchillae	NM45_B5	32
	Bacteroides caecimuris	NM63_1-25	33
	Bacteroides acidifaciens	NM70_E10	31
	Bacteroidales fam. nov.	NM76_A32	28
		NM04_E33	28
		NM74_B14	28
	Muribaculaceae gen. nov.	NM86_A22	25
	Muribaculum gordoncarteri	NM63_B17	27
		NM77_A26	27
	Muribaculum intestinale	NM06_A21	23
		NM75_1-48a	23
		NM03_1-53	23
[truncated: 58 more columns]
