# Supplementary material for: The CIAMIB: a Large and Metabolically Diverse Collection of Inflammation-Associated Bacteria from the Murine Gut
Source: mBio. 2022 Mar 10;13(2):e02949-21. doi: 10.1128/mbio.02949-21 (PMC9040815; doi:10.1128/mbio.02949-21)
Supplement: TABLE S6 [file mbio.02949-21-st006.xlsx]

## Sheet: coverage
Species	Strain #	locustag	BioProject	BioSample	Assembly	NCBI filename prefix	Total ORFs in CIAMIB WGS assemblies	Total number of ORF hits in iMGMC (binned AND unbinned)	Unbinned hits	Bins with same taxonomic classification as 16S rRNA gene sequence	Bins with different taxonomic classification than 16S rRNA gene sequence	% of WGS ORFs identified in iMGMC	% binned	% unbinned	% of ORFs binned with same taxonomic classification as 16S rRNA gene sequence	% of ORFs binned with different taxonomic classification from 16S rRNA gene sequence	Major bin/total number of ORFs/taxonomic classification	Additional major bin/total number of ORFs/taxonomic classification	Additional major bin 2/total number of ORFs/taxonomic classification	Additional major bin 3/total number of ORFs/taxonomic classification	Notes
Atopobiaceae gen. nov.	NM07_P-09	E5334	BioProject:PRJNA224116	BioSample:SAMN10878290	Assembly:GCF_004793925.1	GCF_004793925.1_ASM479392v1	1668	1645	31	1612	2	98.62	96.76	1.86	96.6401	0.119904	bin_734/1612/d__Bacteria;p__Actinobacteriota;c__Coriobacteriia;o__Coriobacteriales;f__Atopobiaceae;g__;s__				Excellent coverage; almost all from a single bin.
Enterococcus faecalis	NM58_B2-5	E5349	BioProject:PRJNA224116	BioSample:SAMN10878305	Assembly:GCF_004793935.1	GCF_004793935.1_ASM479393v1	2836	2726	10	2376	340	96.12	95.77	0.35	83.7813	11.9887	bin_382/2376/d__Bacteria;p__Firmicutes;c__Bacilli;o__Lactobacillales;f__Enterococcaceae;g__Enterococcus;s__Enterococcus faecalis	bin_1320/324/d__Bacteria;p__Actinobacteriota;c__Actinobacteria;o__Streptomycetales;f__Streptomycetaceae;g__Streptomyces;s__			Excellent coverage; one dominant bin and one less dominant bin.
Bacteroidales fam. nov.	NM76_A32	E5984	BioProject:PRJNA224116	BioSample:SAMN11366397	Assembly:GCF_004801755.1	GCF_004801755.1_ASM480175v1	4004	3578	681	2217	680	89.36	72.35	17.01	55.367	16.983	bin_315/2217/d__Bacteria;p__Bacteroidota;c__Bacteroidia;o__Bacteroidales;f__Muribaculaceae;g__CAG-485;s__CAG-485 sp5				By 16S, BLAST, and EzTaxon this species identifies as a Muribaculaceae even though it should falls below the suggested family cut off for 16S sequence identity.
	NM04_E33	E5331	BioProject:PRJNA224116	BioSample:SAMN10878287	Assembly:GCF_004793975.1	GCF_004793975.1_ASM479397v1	4008	3580	678	2218	684	89.32	72.41	16.92	55.3441	17.0659	bin_315/2218/d__Bacteria;p__Bacteroidota;c__Bacteroidia;o__Bacteroidales;f__Muribaculaceae;g__CAG-485;s__CAG-485 sp5				By 16S, BLAST, and EzTaxon this species identifies as a Muribaculaceae even though it should falls below the suggested family cut off for 16S sequence identity.
	NM74_B14	E5359	BioProject:PRJNA224116	BioSample:SAMN10878315	Assembly:GCF_004794035.2	GCF_004794035.2_ASM479403v2	4034	3594	693	2215	686	89.09	71.91	17.18	54.9045	17.0055	bin_315/2215/d__Bacteria;p__Bacteroidota;c__Bacteroidia;o__Bacteroidales;f__Muribaculaceae;g__CAG-485;s__CAG-485 sp5				By 16S, BLAST, and EzTaxon this species identifies as a Muribaculaceae even though it should falls below the suggested family cut off for 16S sequence identity.
Clostridium perfringens	NM49_B9-7	E5346	BioProject:PRJNA224116	BioSample:SAMN10878302	Assembly:GCF_004793785.1	GCF_004793785.1_ASM479378v1	3090	2635	0	2607	28	85.28	85.28	0	84.3739	0.906149	bin_28/2607/d__Bacteria;p__Firmicutes_A;c__Clostridia;o__Clostridiales;f__Clostridiaceae;g__Clostridium_P;s__Clostridium_P perfringens				Excellent coverage; almost all from a single bin.
Lachnospiraceae gen. nov.	NM01_1-7b	E5329	BioProject:PRJNA224116	BioSample:SAMN10878285	Assembly:GCF_004793545.1	GCF_004793545.1_ASM479354v1	5916	5039	1222	3083	734	85.18	64.52	20.66	52.113	12.407	bin_106/3083/d__Bacteria;p__Firmicutes_A;c__Clostridia;o__Lachnospirales;f__Lachnospiraceae;g__14-2;s__
Phocaeicola sartorii	NM22_B1	E5339	BioProject:PRJNA224116	BioSample:SAMN10878295	Assembly:GCF_004793835.1	GCF_004793835.1_ASM479383v1	4167	3486	356	2154	976	83.66	75.11	8.54	51.6879	23.4221	bin_156/2154/d__Bacteria;p__Bacteroidota;c__Bacteroidia;o__Bacteroidales;f__Bacteroidaceae;g__Bacteroides_B;s__Bacteroides_B sartorii	bin_257/417/d__Bacteria;p__Bacteroidota;c__Bacteroidia;o__Bacteroidales;f__Bacteroidaceae;g__Bacteroides_B;s__	bin_1081		One major bin, lots of big minor bins.
Muribaculaceae gen. nov.	NM86_A22	E5990	BioProject:PRJNA224116	BioSample:SAMN11366403	Assembly:GCF_004801635.1	GCF_004801635.1_ASM480163v1	2364	1971	215	1632	124	83.38	74.28	9.09	69.0347	5.24535	bin_683/1632/d__Bacteria;p__Bacteroidota;c__Bacteroidia;o__Bacteroidales;f__Muribaculaceae;g__Muribaculum;s__Muribaculum sp1				By 16S, BLAST, and EzTaxon this species identifies as a Muribaculum even though it falls below the suggested genus cut-off for 16S sequence identity.
Atopobiaceae gen. nov.	NM08_P-01	E5335	BioProject:PRJNA224116	BioSample:SAMN10878291	Assembly:GCF_004793665.1	GCF_004793665.1_ASM479366v1	2004	1663	34	1619	10	82.98	81.29	1.7	80.791	0.499002	bin_681/1619/d__Bacteria;p__Actinobacteriota;c__Coriobacteriia;o__Coriobacteriales;f__Atopobiaceae;g__;s__				Excellent coverage; almost all from a single bin
Ligilactobacillus murinus	NM26_J9	E5340	BioProject:PRJNA224116	BioSample:SAMN10878296	Assembly:GCF_004793535.1	GCF_004793535.1_ASM479353v1	2340	1934	227	1641	66	82.65	72.95	9.7	70.1295	2.82051	bin_754/1641/d__Bacteria;p__Firmicutes;c__Bacilli;o__Lactobacillales;f__Lactobacillaceae;g__Lactobacillus_B;s__Lactobacillus_B murinus				Lactobacillus murinus recently reclassified into Ligilactobacillus murinus
Ligilactobacillus murinus	NM28_3M-8	E5341	BioProject:PRJNA224116	BioSample:SAMN10878297	Assembly:GCF_004793755.1	GCF_004793755.1_ASM479375v1	2302	1890	187	1626	77	82.1	73.98	8.12	70.6351	3.34492	bin_754/1626/d__Bacteria;p__Firmicutes;c__Bacilli;o__Lactobacillales;f__Lactobacillaceae;g__Lactobacillus_B;s__Lactobacillus_B murinus				Lactobacillus murinus recently reclassified into Ligilactobacillus murinus
Parvibacter caecicola	NM48_B13	E5982	BioProject:PRJNA224116	BioSample:SAMN11366395	Assembly:GCF_005046025.1	GCF_005046025.1_ASM504602v1	1870	1476	150	1240	86	78.93	70.91	8.02	66.3111	4.59893	bin_832/1240/d__Bacteria;p__Actinobacteriota;c__Coriobacteriia;o__Coriobacteriales;f__Eggerthellaceae;g__;s__				Adlercreutzia caecicola belongs to the Eggerthellaceae family.
Lachnospiraceae gen. nov.	NM72_1-8	E5357	BioProject:PRJNA224116	BioSample:SAMN10878313	Assembly:GCF_004793585.1	GCF_004793585.1_ASM479358v1	3597	2819	827	1724	268	78.37	55.38	22.99	47.9293	7.45065	bin_497/1724/d__Bacteria;p__Firmicutes_A;c__Clostridia;o__Lachnospirales;f__Lachnospiraceae;g__CAG-56;s__
Lactobacillus intestinalis	NM61_E11	E5351	BioProject:PRJNA224116	BioSample:SAMN10878307	Assembly:GCF_004793775.1	GCF_004793775.1_ASM479377v1	1864	1460	49	1396	15	78.33	75.7	2.63	74.8953	0.804721	bin_790/1396/d__Bacteria;p__Firmicutes;c__Bacilli;o__Lactobacillales;f__Lactobacillaceae;g__Lactobacillus;s__Lactobacillus intestinalis				Excellent coverage; almost all from a single bin.
Bacteroides acidifaciens	NM70_E10	E5356	BioProject:PRJNA224116	BioSample:SAMN10878312	Assembly:GCF_004794095.1	GCF_004794095.1_ASM479409v1	4026	3140	692	1600	848	77.99	60.8	17.19	39.7369	21.0631	bin_363/1600/d__Bacteria;p__Bacteroidota;c__Bacteroidia;o__Bacteroidales;f__Bacteroidaceae;g__Bacteroides;s__Bacteroides acidifaciens	bin_29/362/d__Bacteria;p__Bacteroidota;c__Bacteroidia;o__Bacteroidales;f__Bacteroidaceae;g__Bacteroides;s__Bacteroides congonensis			One major bin, lots of big minor bins and unbinned.
Bifidobacterium pseudolongum	NM87_A27A	E5991	BioProject:PRJNA224116	BioSample:SAMN11366404	Assembly:GCF_004801625.1	GCF_004801625.1_ASM480162v1	1850	1442	171	1270	1	77.95	68.7	9.24	68.6459	0.0540541	bin_697/1270/d__Bacteria;p__Actinobacteriota;c__Actinobacteria;o__Actinomycetales;f__Bifidobacteriaceae;g__Bifidobacterium;s__Bifidobacterium pseudolongum_A				Pretty clean in one bin and the rest unbinned.
Bacteroides caecimuri	NM63_1-25	E5353	BioProject:PRJNA224116	BioSample:SAMN10878309	Assembly:GCF_004793675.1	GCF_004793675.1_ASM479367v1	3631	2828	464	1342	1022	77.88	65.11	12.78	36.9635	28.1465	bin_493/1342/d__Bacteria;p__Bacteroidota;c__Bacteroidia;o__Bacteroidales;f__Bacteroidaceae;g__Bacteroides;s__Bacteroides caecimuris	bin_363/329/d__Bacteria;p__Bacteroidota;c__Bacteroidia;o__Bacteroidales;f__Bacteroidaceae;g__Bacteroides;s__Bacteroides acidifaciens	bin_29/172/d__Bacteria;p__Bacteroidota;c__Bacteroidia;o__Bacteroidales;f__Bacteroidaceae;g__Bacteroides;s__Bacteroides congonensis	bin_30/141/d__Bacteria;p__Bacteroidota;c__Bacteroidia;o__Bacteroidales;f__Bacteroidaceae;g__Bacteroides;s__Bacteroides ovatus	One major bin, lots of big minor bins and unbinned.
Streptococcus danieliae	NM51_B2-22	E5983	BioProject:PRJNA224116	BioSample:SAMN11366396	Assembly:GCF_009767945.1	GCF_009767945.1_ASM976794v1	1879	1434	141	1253	40	76.32	68.81	7.5	66.6812	2.12879	bin_899/1253/d__Bacteria;p__Firmicutes;c__Bacilli;o__Lactobacillales;f__Streptococcaceae;g__Streptococcus;s__
Adlercreutzia mucosicola	NM66_B29	GKZ27	BioProject:PRJNA224116	BioSample:SAMN13322329	Assembly:GCF_009767905.1	GCF_009767905.1_ASM976790v1	2276	1679	345	969	365	73.77	58.61	15.16	42.5731	16.0369	bin_821/969/d__Bacteria;p__Actinobacteriota;c__Coriobacteriia;o__Coriobacteriales;f__Eggerthellaceae;g__Enterorhabdus;s__Enterorhabdus mucosicola	bin_498/123d__Bacteria;p__Actinobacteriota;c__Coriobacteriia;o__Coriobacteriales;f__Eggerthellaceae;g__Enterorhabdus;s__
Parasutterella sp. nov.	NM82_D38	E5987	BioProject:PRJNA224116	BioSample:SAMN11366400	Assembly:GCF_009767915.1	GCF_009767915.1_ASM976791v1	2507	1844	144	1611	89	73.55	67.81	5.74	64.2599	3.55006	bin_750/1235/d__Bacteria;p__Proteobacteria;c__Gammaproteobacteria;o__Betaproteobacteriales;f__Burkholderiaceae;g__Parasutterella;s__
Escherichia coli	NM84_B9-29	E5989	BioProject:PRJNA224116	BioSample:SAMN11366402	Assembly:GCF_004801725.1	GCF_004801725.1_ASM480172v1	4473	3274	118	2214	942	73.19	70.56	2.64	49.5003	21.0597	bin_208/2214d__Bacteria;p__Proteobacteria;c__Gammaproteobacteria;o__Enterobacterales;f__Enterobacteriaceae;g__Escherichia;s__Escherichia coli
Adlercreutzia caecimuris	NM80_B27	E5986	BioProject:PRJNA224116	BioSample:SAMN11366399	Assembly:GCF_004801615.1	GCF_004801615.1_ASM480161v1	2284	1590	359	890	341	69.61	53.9	15.72	38.9701	14.9299	bin_566/890/d__Bacteria;p__Actinobacteriota;c__Coriobacteriia;o__Coriobacteriales;f__Eggerthellaceae;g__Enterorhabdus;s__
Muribaculum gordoncarteri	NM65_B17	E5354	BioProject:PRJNA224116	BioSample:SAMN10878310	Assembly:GCF_004793735.1	GCF_004793735.1_ASM479373v1	2777	1909	335	1017	557	68.74	56.68	12.06	36.6224	20.0576	bin_460/1017/d__Bacteria;p__Bacteroidota;c__Bacteroidia;o__Bacteroidales;f__Muribaculaceae;g__Homeothermus;s__GCA_002492595.1				Homeothermus is the previously suggested genus for Muribaculaceae.
Muribaculum gordoncarteri	NM77_A26	E5985	BioProject:PRJNA224116	BioSample:SAMN11366398	Assembly:GCF_004801705.1	GCF_004801705.1_ASM480170v1	2774	1902	333	1456	113	68.57	56.56	12	52.4865	4.07354	bin_460/1015 /d__Bacteria;p__Bacteroidota;c__Bacteroidia;o__Bacteroidales;f__Muribaculaceae;g__Homeothermus;s__GCA_002492595.1	bin_1065/441/d__Bacteria;p__Bacteroidota;c__Bacteroidia;o__Bacteroidales;f__Muribaculaceae;g__Homeothermus;s__GCA_002492595.1			Homeothermus is the previously suggested genus for Muribaculaceae.
Bacteroides sp. nov.	NM69_E16B	E5355	BioProject:PRJNA224116	BioSample:SAMN10878311	Assembly:GCF_004793475.1	GCF_004793475.1_ASM479347v1	3762	2569	392	1166	1011	68.29	57.87	10.42	30.996	26.874	bin_721/1166/d__Bacteria;p__Bacteroidota;c__Bacteroidia;o__Bacteroidales;f__Bacteroidaceae;g__Bacteroides;s__GCA_002491635.1
Parabacteroides distasonis	NM39_I3	E5342	BioProject:PRJNA224116	BioSample:SAMN10878298	Assembly:GCF_004793765.1	GCF_004793765.1_ASM479376v1	3755	2522	298	1981	243	67.16	59.23	7.94	52.7586	6.47137	bin_132/1083/d__Bacteria;p__Bacteroidota;c__Bacteroidia;o__Bacteroidales;f__Tannerellaceae;g__Parabacteroides;s__
Bacteroides faecichinchillae	NM45_B5	E5981	BioProject:PRJNA224116	BioSample:SAMN11366394	Assembly:GCF_004801645.1	GCF_004801645.1_ASM480164v1	3813	2451	692	1321	438	64.28	46.13	18.15	34.643	11.487	bin_110/1321/d__Bacteria;p__Bacteroidota;c__Bacteroidia;o__Bacteroidales;f__Bacteroidaceae;g__Bacteroides;s__Bacteroides faecichinchillae
Lactobacillus johnsonii	NM60_B2-8	E5350	BioProject:PRJNA224116	BioSample:SAMN10878306	Assembly:GCF_004793575.1	GCF_004793575.1_ASM479357v1	1777	1133	341	494	298	63.76	44.57	19.19	27.8002	16.7698	bin_1113/494/d__Bacteria;p__Firmicutes;c__Bacilli;o__Lactobacillales;f__Lactobacillaceae;g__Lactobacillus	bin_236/235/d__Bacteria;p__Firmicutes;c__Bacilli;o__Lactobacillales;f__Lactobacillaceae;g__Lactobacillus;s__Lactobacillus taiwanensis			Two major almost equal bins, lots of unbinned.
Muribaculum intestinale	NM06_A21	E5333	BioProject:PRJNA224116	BioSample:SAMN10878289	Assembly:GCF_004793655.1	GCF_004793655.1_ASM479365v1	2994	1837	473	1088	276	61.36	45.56	15.8	36.3416	9.21844	bin_789/1088/d__Bacteria;p__Bacteroidota;c__Bacteroidia;o__Bacteroidales;f__Muribaculaceae;g__Muribaculum;s__Muribaculum intestinale
Muribaculum intestinale	NM03_1-53	E5330	BioProject:PRJNA224116	BioSample:SAMN10878286	Assembly:GCF_009856815.1	GCF_009856815.1_ASM985681v1	3007	1839	465	1088	286	61.16	45.69	15.46	36.1789	9.51114	bin_789/1088/d__Bacteria;p__Bacteroidota;c__Bacteroidia;o__Bacteroidales;f__Muribaculaceae;g__Muribaculum;s__Muribaculum intestinale
Muribaculum intestinale	NM75_1-48a	E5360	BioProject:PRJNA224116	BioSample:SAMN10878316	Assembly:GCF_004792675.1	GCF_004792675.1_ASM479267v1	2677	1611	322	1075	214	60.18	48.15	12.03	40.156	7.99402	bin_789/1075/d__Bacteria;p__Bacteroidota;c__Bacteroidia;o__Bacteroidales;f__Muribaculaceae;g__Muribaculum;s__Muribaculum intestinale
Prevotellaceae gen. nov.	NM73_A23	E5358	BioProject:PRJNA224116	BioSample:SAMN10878314	Assembly:GCF_004792655.1	GCF_004792655.1_ASM479265v1	2954	1719	253	1048	418	58.19	49.63	8.56	35.4797	14.1503	bin_608/1048/d__Bacteria;p__Bacteroidota;c__Bacteroidia;o__Bacteroidales;f__Bacteroidaceae;g__Prevotella;s__Prevotella sp32				By 16S, BLAST, and EzTaxon this species identifies most closely to a Prevotella.
Adlercreutzia muris	NM05_H27	E5332	BioProject:PRJNA224116	BioSample:SAMN10878288	Assembly:GCA_004793465.1	GCA_004793465.1_ASM479346v1	2413	1318	268	905	412	54.62	43.51	11.11	26.4358	17.0742	bin_894/755/d__Bacteria;p__Actinobacteriota;c__Coriobacteriia;o__Coriobacteriales;f__Eggerthellaceae;g__Enterorhabdus;s__	bin_566/151/d__Bacteria;p__Actinobacteriota;c__Coriobacteriia;o__Coriobacteriales;f__Eggerthellaceae;g__Enterorhabdus;s__			Enterohabdus reclassified into Adlercreutzia
Limosilactobacillus reuteri	NM12_1-47	E5338	BioProject:PRJNA224116	BioSample:SAMN10878294	Assembly:GCF_004794115.1	GCF_004794115.1_ASM479411v1	1934	857	836	0	21	44.31	1.09	43.23	0.00416753	1.08583	bin_194/10/d__Bacteria;p__Bacteroidota;c__Bacteroidia;o__Bacteroidales;f__Muribaculaceae;g__CAG-1031;s__GCA_002494015.1				Lactobacillus reuteri reclassified into Limosilactobacillus reuteri.
Limosilactobacillus reuteri	NM11_1-41	E5337	BioProject:PRJNA224116	BioSample:SAMN10878293	Assembly:GCF_004793875.1	GCF_004793875.1_ASM479387v1	2134	908	868	0	40	42.55	1.87	40.67	-0.00441425	1.87441	bin_5/14/d__Bacteria;p__Firmicutes_A;c__Clostridia;o__TANB77;f__;g__;s__				Lactobacillus reuteri reclassified into Limosilactobacillus reuteri.
Stenotrophomonas maltophilia	NM62_B4-13	E5352	BioProject:PRJNA224116	BioSample:SAMN10878308	Assembly:GCF_004794075.1	GCF_004794075.1_ASM479407v1	3792	1513	0	1459	54	39.9	39.9	0	38.4759	1.42405	bin_14/1459/d__Bacteria;p__Proteobacteria;c__Gammaproteobacteria;o__Xanthomonadales;f__Xanthomonadaceae;g__Stenotrophomonas;s
Erysipelotrichaceae gen. nov.	NM09_H32	E5336	BioProject:PRJNA224116	BioSample:SAMN10878292	Assembly:GCF_004793885.1	GCF_004793885.1_ASM479388v1	2424	230	149	0	81	9.49	3.34	6.15	-0.00158416	3.34158	bin_508/60/d__Bacteria;p__Firmicutes;c__Bacilli;o__Erysipelotrichales;f__Erysipelotrichaceae;g__Dubosiella;s__UBA9440				By 16S, BLAST, and EzTaxon this species identifies most closely to a Dubosiella.
Klebsiella variicola	NM43_TS4-1	E5980	BioProject:PRJNA224116	BioSample:SAMN11366393	Assembly:GCF_004801715.1	GCF_004801715.1_ASM480171v1	5194	373	84	0	289	7.18	5.56	1.62	-0.00411244	5.56411	bin_208/175/d__Bacteria;p__Proteobacteria;c__Gammaproteobacteria;o__Enterobacterales;f__Enterobacteriaceae;g__Escherichia;s__Escherichia coli
Enterococcus hirae	NM56_O-09	E5348	BioProject:PRJNA224116	BioSample:SAMN10878304	Assembly:GCF_004793905.1	GCF_004793905.1_ASM479390v1	2858	83	2	0	81	2.9	2.83	0.07	-0.00414976	2.83415	bin_382/34/d__Bacteria;p__Firmicutes;c__Bacilli;o__Lactobacillales;f__Enterococcaceae;g__Enterococcus;s__Enterococcus faecalis				Almost non-existent coverage.
Clostridium sartagoforme	NM50_B9-20	E5347	BioProject:PRJNA224116	BioSample:SAMN10878303	Assembly:GCF_004794105.1	GCF_004794105.1_ASM479410v1	3312	78	0	69	9	2.36	2.36	0	2.08826	0.271739	bin_415/69/d__Bacteria;p__Firmicutes_A;c__Clostridia;o__Clostridiales;f__Clostridiaceae;g__Clostridium;s__				Almost non-existent coverage.
Clostridium chromiireducens	NM79_F5	GKZ28	BioProject:PRJNA224116	BioSample:SAMN13322330	Assembly:GCF_009767885.1	GCF_009767885.1_ASM976788v1	5579	34	0	24	10	0.61	0.61	0	0.430756	0.179244	bin_415/24/d__Bacteria;p__Firmicutes_A;c__Clostridia;o__Clostridiales;f__Clostridiaceae;g__Clostridium;s_				Almost non-existent coverage.
Sphingomonas olei	NM83_B4-11	E5988	BioProject:PRJNA224116	BioSample:SAMN11366401	Assembly:GCF_004801655.1	GCF_004801655.1_ASM480165v1	3291	4	0	0	4	0.12	0.12	0	-0.0015436	0.121544	bin_16/4/d__Bacteria;p__Proteobacteria;c__Alphaproteobacteria;o__Rhizobiales;f__Rhizobiaceae;g__Agrobacterium;s__Agrobacterium sp3				Almost non-existent coverage.
Cutibacterium modestum	NM47_B9-13	E5345	BioProject:PRJNA224116	BioSample:SAMN10878301	Assembly:GCF_004793845.1	GCF_004793845.1_ASM479384v1	2634	2	2	0	0	0.08	0	0.08	0	0	N/A				Almost non-existent coverage.
Rodentibacter heylii	NM44_TS2-9	E5343	BioProject:PRJNA224116	BioSample:SAMN10878299	Assembly:GCF_004793515.1	GCF_004793515.1_ASM479351v1	2493	1	0	0	1	0.04	0.04	0	-0.000112314	0.0401123	bin_236/1/d__Bacteria;p__Firmicutes;c__Bacilli;o__Lactobacillales;f__Lactobacillaceae;g__Lactobacillus;s__Lactobacillus taiwanensis				Almost non-existent coverage.
Microbacterium laevaniformans	NM46_B2-13	E5344	BioProject:PRJNA224116	BioSample:SAMN10878300	Assembly:GCF_004794085.1	GCF_004794085.1_ASM479408v1	3002	0	0	0	0	0	0	0	0	0	N/A				Almost non-existent coverage.

## Sheet: Sheet1
MISSING
NM05_H27
